# Supplementary material for: Master Regulator Analysis of the SARS-CoV-2/Human Interactome
Source: J Clin Med. 2020 Apr 1;9(4):982. doi: 10.3390/jcm9040982 (PMC7230814; doi:10.3390/jcm9040982)
Supplement: Supplementary file 1 [file jcm-09-00982-s001.zip]

Archive with 7 entries (7 files):
- FigureS1_tree.png
- FigureS2_fulltree.pdf
- FigureS3_msa.tif
- FileS1_multifasta.muscle.fasta
- TableS1_Gisaid_2020_02_24.xls
- TableS2_MRA.xlsx
- TableS3_pangolin.pdf
