# Supplementary material for: Master Regulator Analysis of the SARS-CoV-2/Human Interactome
Source: J Clin Med. 2020 Apr 1;9(4):982. doi: 10.3390/jcm9040982 (PMC7230814; doi:10.3390/jcm9040982)
Supplement: Supplementary file 1 [file jcm-09-00982-s001.zip › FileS1_multifasta.muscle.fasta]

>NC_019843.3 Middle East respiratory syndrome coronavirus, complete genome
---------------------------------------------GATTTAAGTGAATAG
CTTGGCTATCTCACTTCCCCTCGTTCTCTTGCAGAACTTTGATTTTAACGAACTTAAATA
AAAGCCCTGTTGTTTAGCGTATCGTTGCACTTGTCTGGTGGGATTGTGGCATTAATTTGC
CTGCTCATCTAGGCAGTGGACATATGCTCAACACTGGGTATAATTCTAATTGAATACTAT
TTTTCAGTTAGAGCGTCGTGTCTCTTGTACGTCTCGGTCACAATAC--ACGGTTTCGTCC
GGTGCGTGG-CAATTCGGGGCACATCATGTCTTTCGTGGCTGGTGTGACCGCGCAAGGTG
CGCGCGGTACGTATCGAGCAGCGCTCAACTCTGAAAAACATCAAGACCA-TGTGTCTCTA
ACT----------------------------GTGCCACTCTGTGGTTCAGGAAACCTGGT
TGAAAAACTTTCACCATGG------------TTCATGGATGGCGAAAATGCCT---ATGA
AGTGGTGAAGGCCATGTTACTTAAAAAGGAGCCACTTCTCTATGTGCCCATCCGGCTGGC
TGGACACACTAGACACCTCCCAGGTCCTCGTGTGTACCTGGTTGAGAGGCTCATTGCTTG
TGAAAATCCATTCATGGTTAACCAATTGGCTTATAGCTCTAGTGCAAATGGCAGCCTGGT
TGGCACAACTTTGCAGGGCAAGCCTATTGGTATGTTCTTCCCTTATGACATCGAACTTGT
CACAGGAAAGCAAAATATTCTCCTGCGCAAGTATGGCCGT---------GGTGGTTATCA
CTAC-ACCCCATTCCA-----CTATGAGCGAGACAACACCTCTTGCCCTGAGTGGATGGA
CGATTTTGAGGCGGATCCTAAAGGCAAATATG------------CCCAGAATCTGCTTAA
GAAGTTGATTGGCGGTGATGTCACTC---CAGTTGACCAATACATGTGTGGCGTTGATGG
AAAACCCATTAGTGCCTACGCATTTTTAATGGCCAAGGATGGAATAACCA----------
--------AACTGGCTGATGTTGAAGCGGACGTCGCAGCACGTGCTGATGACGAAGGCTT
CATCACATTAAAGAACAATCTATATAGATTGGTTTGGCATGTTGAGCGTAAAGACGTTCC
ATATCCTAAGCAATCTATTTTTACTATTAATAGTGTGGTCCAAAAGGATGGTGTTGAAAA
CACTCCTCCTCACTATTTTACTCTTGGATG--CAAAATTTTAACGCTCACCCCACGCAAC
AAGTGGAGTGGCGTTTCTGACTTGTCCCTCAAACAAAAAC--------------------
TCCTTTACACCTTCTATGGTAAGGAGTCACTTGAGAACCCAACCTACATTTACCACTCCG
CATTCATTGAGTGTGGAAGTTGTGGTAATGATTCCTGGCTTACAGGGAATGCTATCCAAG
GGTTTGCCTGTGGA---TGTGGGGCATCATATACAGCTAATGATGTCGAAGTCCAATCAT
CTGGCATGATTAAGCCA--AATGCT---------CTTCTTTGTGCTACTTGCCCCTTTGC
TAAGGGTG---------ATAGCTGTTCTTCTAATTGCAAACATTCAGTTGCTCAGTTGGT
TAGTTACCTTTCTGAACGCTGTAATGTTATTGCTGATTCTAAGTCCTTCACACTTATCTT
TGGTGGCGTAGCTTACGCCTACTTTGGATGTGAGGAA-GGTACTATGTACTTTGTGCCTA
GAGCTAAGTCTGTTGTCTCAAGGATTGGAGACTCCATCTTTACAGGCTGTACTGGCTCTT
GGAACAAGGTCACTCAAATTGCTAACATGTTCTTGGAACA-------------GACTCAG
CATTCCCTTAACTTTGTGGGAGAGTTCGTTGTCAACGATG---------TTGTCCTCGCA
ATTCTCTCTGGAACCACAACTAATGTTGACAAAATACGCCAGCTTCTCAAAGGTGTCACC
CTTGACAAGTTGCGTGATTATTTAGCTGACTATGACGTAGCAGTCACTGCCGGCCCATTC
ATGGATAATGCTATTAATGTTGGTGGTACAGGATTACAGTATGCCGCCATTACTGCACCT
TATGTAGTT--CTCACTGGCTTAGGTGAGTCCTTTAAGAAAG----TTGCAACCATACCG
TATAAGGTTTGCAACTCTGTTAAGGATACTCTGGCTTATTA-----TGCTCACAGCGTGT
TGTACAGAGTTTT-------TCCTTATGAC--ATGGATTCTGGTGTGTCATCCTTTAGTG
AACTACTTTTTGATTGCGTTGATCTTTCAGTAGCTTCTACCTATTTTTTAGTCCGCATCT
TGCAAGATAAGACTGGCGACTTTATGTCTACAATTATTACTTCCTGCCAAACTGCTGTTA
GTAAGCTTCTAGATACATGTTTTGAAGCTACAGAAGCAACATTTAACTTC-TTGTTAGAT
TTGGCAGGATTGTTCAGAATCTTTCTCCGCAATGCCTATGTGTACACTTCACAAGGGTTT
GTG--GTGGTCAATGGCAAAGTTTCTACACTTGTCAAACAAGTGTTAGACTTGCTTAATA
AGGGTATGCAACTTTTGCATACAAAGGTCTC-----CTGGGCTGGTTCTAAAATCATTGC
TGTTAT-------------CTACAGCGGCAGGGAGTCTCTAATATTCCCATCGGGAACCT
AT-----TACTGTGTCACCACTAAGG--------------CTAAGTCCGTTCAA-----C
AAGATCTTGACGTTATTTTGCCTGGTG-------------------AGTTTTCCAAGAAG
CAGTTAGGACTGCTCCAACCTACTGACAATTCTACAACTGTTAGTGTTACT-GTATCCAG
TAACATGGTTGAAACTGTTGTGGGTCAACT--TGAGCAAACTAATATGCATAGTCCTGAT
GTTATAGTAGGTGACTATGTCATTATTAGTGAAAAATTGTTTGTGCGTAGTAAGGAAGAA
GACGGATTTGCCTTCTACCCTGCTTGCACTAATGGTCATGCTGTACCGACTCTCTTTAGA
CTTAAGGGAGGTGCACCTGTAAAAAAAGTAGCCTTTGGCGGTGATCAAGTACATGAGGTT
GCTGCTGTAAGAAGTGTTACTGTCGAGTACAACATTCATGCTGTATTAGACACACTACT-
---------TGCTTCTTCTAGTCT-TAGAACCT----TTGTTGTAGATAAGTCTTTGTCA
ATTGAGGAGTTTGCTGACGTAGTAAA---GGAACAAGTCTCAGACTTGCTTGTTAAATTA
CTGCGTGGAATGCCGATTCCAGATTTTGATTTAGACGATTTTATTGACGCACCATGCTAT
TGCTTTAACGCTGAGGGTGATGCATCCTGGTCTTCTACTATGATCTTCTCTCTTCACCCC
GTCGAGTGTGACGAGGAGTGTTCTGAAGTAGAGGCTTCAGATTTAGAAGAAGGTGAATCA
GAGTGCATTTCTGAGACTTCAACTGAACAAGTTGACGTTTCTCATGAGACTTCTGACGAC
---------GAGTGGGCTGCTGCAGTTGATGAAGCGTTCCCTCTCGATGAAGCAGAAGAT
GTTACTGAATCTGTGCAAGAAGAAGCACAACCAGTAGAAGTACCTGTTGAAGATATTGCG
CAGGTTGTCATAGCTGACACCTTACAGGAAACTCCTGTTGTGCCTGATACTGTTGAAGTC
CCACCGCAAGTGGTGAAACTTCCGTCTGCACCTCAGACTATCCAGCCCGAGGTAAAAGAA
GTTGCACCTGTCTATGAGGCTGATACCGAACAGACACAGAATGTTACTGTTAAACCTAAG
AGGTTACGCAAAAAGCGTAATGTTGACCCTTTGTCCAATTTTGAACATAAGGTTATTACA
GAGTGCGTTACCATAGTTTTAGGTGACGCAATTCAAGTAGCCAAGTGCTATGGGGAGTCT
GTGTTAGTTAATGCTGCTAACACACATCTTAAGCATGGCGGTGGTAT-CGCTGGTGCTAT
TAATGCGGCTTCAAAAGGGGCTGTCCAAAAAGAGTCAGATGAGT-ATATTCTGGCTAAAG
GGCCGTTACAAGTAGGAGATTCAGTTCTCTTGCAAGGCCATTCTCTAGCTAAGAATATCC
TGCATGTCGTAGGCCCAGATGCCCGCGCTAAACAGGATGTTTCTCTCCTTAGTAAGTGCT
ATAAGGCTATGAATGCATATCCTCTTGTAGTCACTCCTCTTGTTTCAGCAGGCATATTTG
GTGTAAAACCAGC-TGTGTCTTTTGATTATCTTATTAGGGAGGCTAAGACTAGAGTTTTA
GTCGTCGTTAATTCCCAAGATGTCTATAAGAGTCTTACCATAG-----------------
----------------------------------------------------------TT
GACATTCC----------------------------------------------------
------------------ACAGAGTTTGACTTTTTCATATGATGGGTTACGTGGCGCAAT
ACGTAAAGCTAAAGATTATGGTTTT---------ACTGTTTTTGTGTGC--------ACA
GACAACTCTGCTAACACT-----AAAGTTCTTAGGAACAAGGGTGTTGATTATACTAAGA
A----GTTTCTTACAGTTGACGGTGTGCAATATTATTGCTACACGTCTAAGGACACTTTA
GATGATATCTTACAACAGGCTAATAAGTCTGTTGGTATTATATCTATGC---------CT
TTGGGATATGTGTC---------------------------------------TCATGGT
TTAGACTTAATGCAAGCAGGGAGTGT-CGTGCGTAGAGTTAACGTGCCCTACGTGTGTCT
CC--------TAGCTAATAAAGAGCAAGAAGCTATT------------------------
---------------------------------TTGATGTCTG--------------AAG
ACGTTAAGTTAAACCCTTCAG----------AAGATTTTATAAAGCACG-----------
-----------------------TCCGCACTAATG--------GTGGTTACAATTCTT--
---------------------GGCATTTAGTCGAGGGTGAACTATTGGTGCAAGAC----
--TTACGCTTAAATAAGCTCC----TGCATTGGTCTGATCAAACCATATGCTACAAGGAT
AGTGTGTT-------TTATGTTGTAAAGAATAGTACA------GCTTTTCCATTTGAAAC
ACTT--------------------------------------------------------
-TCAGCATGTCGTGCGTATTTGGAT-----------------------------------
-----------------------------------------------TCACGCACGACAC
A------------------------GCAGTTA--ACAATCGAAGTCTTAGTGACTGTCGA
TGGTGTAAATTTTAGAACAGTCGTTCTAAATAATAAGAACACTTATAGATCACAGCTTGG
ATGCGTTTTCTTTAATGGTGCTGATATTTCTGACACCATTCCTGATGAGAAACAGAATGG
TCACAGTTTATATCTAGCAGACAATTTGACTGCTGATGAAACA---------AAGGCGCT
TAAAGAGTTATATGGCCCCGTTGATCCTACTTTCTTACACAGATTC-TATTCACTTAAGG
CTGCAGTCCATGGGTGGAAGATGGTTGTGTGTGATAAGGTACGTTCTCTCAAATTGAGTG
ATAATAATTGTTATCTTAATGCAGTTATTATGACACTTGATTTATTGAAGGACATTAAAT
TTGTTATACCTGCTCTACAGCATGCATTTATGAAACATAAGGGCGGTGATTCAACTGACT
TCATAGCCCTCATTATGGCTTATGGCAATTGCACATTTGGTGCTCCAGATGATGC-----
---CTCTCGGTTACTTCATACCGTGCTTGCAAAGGCTGAGTTATGCTGTTCTGCACGCAT
GGTTTGGAGAGAGTGGTGCAATGTCTGTGGCATAAAAGATGTTGTTCTACAAGGCTTAAA
AGCTTGTTGTTACGTGGGTGTGCAAACTGTTGAAGATCT------GCGTGCTCGCATGAC
ATATGTATGCCAGTGTGGTGGTGAACGTCATCGGCAATTAGTCGAACACACCACCCCCTG
GTTGCTGCTCTCAGGCACACCAAATGAA---AAATTGGTGACAACCTCCACGGCGCCTGA
TTTTGTAGCATTTAATGTCTTTCAGGGCATTGAAACGGCTGTTGGCCATTATGTTCATGC
T-CGCCTGAAGGGTGGTCTTATTTTAAAGTTTGACTCTGGCACCGTTAGCAAGACTTCAG
ACTGGAAGTGCAAGGTGACAGATGTACTTTTCCCCGGCCAAAAA---TACAGTAGCGATT
GTAATGTC-GTACGGTATTCTTTGGACGGTAATTTCAGAACAGAGGTTGATCCCGACCTA
TCTGCTTTCTATGTTAAGGATGGTAAATACTTTACAAGTGAACCACCCGTAACATATTCA
CCAGCTACAATTTTAGCTGGTAGTGTCTACACTAATAGCTGCCTTGTATCGTCTGATGGA
CAACCTGGCGGTGATGCTATTAGTTTGAGTTTTAATAACCTTTTAGGGTTTGATTCTAGT
AAACCAGTCACTAAGAAATACACTTACTC-CTTCTTGCCTAAAGAAGACGGCGATGTGTT
GTTGGCTGAGTTTGACACTTATGACCCTATTTATAAGAATGGTGCCATGTATAAAGGCAA
ACCAATTCTTTGG---GTCAATAAAGCATCTTATGATACTAATCTTAATAAGTTCAATAG
AGCTAGTTTGCGTCAAATTTTTGACGTAGCCCCCATTGAACTCGAAAATAAATTCACACC
TTTGAGTGTGGAGT-CTACACCAGTTGAACCTCCAACTGTA---GATGTGGTAGCACTTC
A------ACAGGAAATGACAATTGTCAAATGTAAGGGTTTAAATAAACCTTTCGTGAAGG
ACAATGTCAGTTTCGTTGCTGATGATTCAGGTACTC------CCGTTGTTGAGTATCTGT
CTAAAGAAGACCTACATACATTGTATGTAG------ACCCTAAGTATCAAGTCATTGTCT
TAAAAGACAATGTACTTTCTTCTATGCTTAGATTGCACACCGTTGAGTCAGGTGATATTA
ACGTTGTTGCAGCTTCCGGATCTTTGACACGTAAAGTGAAGTTACTATTTAGGGCTTCA-
----------------TTTTATTTCAAAGAATTTGCTACCCGCACTTTCACTGCTACCAC
TGCTGT------AGGTAGTTGTATAAAGAGTGTAGTGCGGCATCTAGGTGTTACTAAAGG
CATATTGACAGGCTGTTTTA-------------------GTTTTGCCAAGATGTTATTTA
TGCTTCCACTAGCTTACTTTAGTGATTCAAAACT--CGGCACCACAGAGGTTAAAGTGAG
TGCTTTGAAAACAGCCGGCGTTGTGACAGGTAATGTTGTAAAACAGTGTTGCACTGCTGC
TGTTGATTTAAGTATGGATAAGTTGCGCCGTGTGGATTGGAAATCAACCCTACGGTTGTT
ACTTATGTTATGCACAACTATGGTATTGTTGTCTTCTGTGTATCACTTGTATGTCTTCAA
TCAGGTCTTATCAAGTGATGTTATGTTTGAAGATGCCCAAGGTTTGAAAAAGTTCTACAA
AGAAGTTAGAGCTTACCTAGGAATCTCTTCTGCTTGTGACGGTCTTGCTTCAGCTTATAG
GGCGAATTCCTTTGATGTACCTACA------TTCTGCGCAAACCGTTCTGCAATGTGTAA
TTGGTGCTTGATTAGCCAAGATTCCATAACTCACTACCCAGCTCTTAAGATGGTTCAAAC
ACATCTTAGCCACTATGTTCTTAACATAGATTGG-----------TTGTGGTTTGCATTT
GAGACTGGTTTGGCATACATGCTCTATACCTCGGCCTTCAACTGGTTGTTGTTGGCAGGT
ACATTGCA-TTATTTCTTTGCACAGACTTCCATATTTGTAGACTGGCGGTCATACAATTA
-----TGCTGTGTCTAGTGCCTTCTGGTTATTCACCCACA-----TTCCAATGGCGGGTT
TGGTACGAATGTATAATTTGTTAGCATGCCTTTGGCTTTTACGCAAGTTTTATCAGCATG
TAATCAATGGTTGCAAAGATACGGCATGCTTGCTCTGCTATAAGAGGAACCGACTTACTA
GAGTTGAAGCTTCTACCGTTGTCTGTGGTGGAAAACGTACGTTTTATATCACAGCAAATG
GCGGTATTTCATTCTGTCGTAGGCATAATTGGAATTGTGTGGATTGTGACACTGCAGGTG
TGGGG-AATACCTTCATCTGTGAAGAAGTCGCAAATGACC--TCACTACCGCCCTACGCA
GGCCTATTAACGCTACGGATAGATCACATTATTATGTGGATTCCGTTACAGTTAAAGAGA
CTGTTGTTCAGTTTAATTATCGTAGAGACGGTCAACCATTCTACGAGCGGTTTCCCCTCT
GCGCTTTTACAAATCTAGATAAGTTGAAGTTCAAAGAGGTCTGTAAAACTACTACTGGTA
TACCTGAATACAACTTTATCATCTACGACTCATCAGATCGTGGCCAGGAAAGTTTAGCTA
GGTCTGCATGTGTTTATTATTCTCAAGTCTTGTGTAAATCAATTCTTTTGGTTGACTCAA
GTTTGGTTACTTCTGTTGGTGATTCTAGTGAAATCGCCACTAAAATGTTTGATTCCTTTG
TTAATAGTTTCGTCTCGCTGTATAATGTCACACGCGATAAGTTGGAAAAACTTATCTCTA
CTGCTCGTGATGGCGTAAGGCGAGGCGATAACTTCCATAGTGTCTTAACAACATTCATTG
ACGCAGCACGAGGCCCCGCAGGTGTGGAGTCTGATGTTGAGACCAATGAAATTGTTGACT
CTGTGCAGTATGCTCATAAACATGACATACAAATTACTAATGAGAGCTACAATAATTATG
TACCCTCATATGTTAAACCTGATAGTGTGTCTACCAGCGATTTAGGTAGTCTCATTGATT
GTAATGCGGCTTCAGTTAACCAAATTGTCTTGCGTAATTCTAATGGTGCTTGCATTTGGA
ACGCTGCTGCATATATGAAACTCTCGGATGCACTTAAACGACAGATTCGCATTGCATGCC
GTAAGTGTAATTTAGCTTTCCGGTTAACC------ACCTCAAAGCTACGCGCTAATGATA
ATATCTTATCAGTTAGATTCACTGCTAACAAAATTGTTGGTGGTGCTCCTACATGGTTTA
ATGCGTTGCGTGACTTTACGTTAAAGGGTTATGTTCTTGCTACCATTATTGTGTTTCTGT
GTGCTGTAC-TGATGTATTTGTGTTTACCTACATTTTCTATGGCACCTGTTGAATTTTAT
GAAGACCGCATCTTGGACTTTAAAGTTCTTGATAATGGTATCATTAGGGATGTAAATCCT
GATGATAAGTGCTTTGCTAATAAGCAC-CGGTCCTTCACACAATGGTATCATGAGCATGT
TGGTGGTGTCTATGACAACTCTATCACATGCCCATTGACAGTTGCAGTAATTGCTGGAGT
TGCTGGTGCTCGCATTCCAGACGTACCTACTACATTGGCTTGGGTGAACAATCAGATAAT
TTTCTTTGTTT-----CTCGAGTCTTTGCTAATACAGGCAGTGTTTGCTACACTCCTATA
GATGAGATACCCTATAAGAGTTTCTCTGATAGTGGTTGCATTCTTCCATCTGAGTGCACT
ATGTTTAGGGATGCAGAGGGCCGTATGACACCATACTGCCATGATCCTACTGTTTTGCCT
GGGGCTTTTGCGTACAGTCAGATGAGGCCTCATGTTCGTTACGACTTGTATGATGGTAAC
ATGTTTATTAAATTTCCTGAAGTAGTATTTGAAAGTACACTTAGGATTACTAGAACTCTG
TCAACTCAGTACTGCCGGTTCGGTAGTTGTGAGTATGCACAAGAGGGTGTTTGTATTACC
ACAAATGGCTCGTGGGCCATTTTTAATGACCACCATCTTAATAGACCTGGTGTCTATTGT
GGCTCTGATTTTATTGACATTGTCAGGCG-GTTAGCAGTATCACTGTTCCAGCCTATTAC
TTATTTCCAATTGACTACCTCATTGGTCTTGGGTATAGGTTTGTGTGCGTTCCTGACTTT
GCTCTTCTATTATATTAATAAAGTAAAACGTGCTTTTGCAGATTACACCCAGTGTGCTGT
AATTGCTGTTGTTGC--TGCTGTTCTTAATAGCTTGTGCATCTGCTTTGTT----ACCTC
TATACCATTGTGTA-TAGTACCTTACACTGCATTGTACTATTATGCTACATTCTATTTTA
CTAATGAGCCTGCATTTATTATGCATGTTTCTTGGTACATTATGTTCGGGCCTATCGTTC
CCATATGGATGACCTGCGTCTATACAGTTGCAATGTGCTTTAGACACTTCTTCTGGGTTT
TAG-CTTATTTTAGTAAGAAACATGTAGAAGTTTTTACTGATGGTAAGCTTAATTGTAGT
TTCCAGGACGCTGCCTCTAATATCTTTGTTATTAACAAGGACACTTAT-----GCAGCTC
TTAGAAACTCTTTAACTAATGATGCC-TATTCACGATTTTTGGGGTTGTTTAACAAGTAT
AAGTACTTCTCTGGTGCTATGGAAACAGCCGCTTATCGTGAAGCTGCAGCATGTCATCTT
GCTAAAGCCTTACAAACATACAGCGAGACTGGTAGTGATCTTCTTTACCAACCACCCAAC
TGTAGCATAACCTCTGGCGTGTTGCAAAGCGGTTTGGTGAAAATGTCACATCCCAGTGGA
GATGTTGAGGCTTGTATGGTTCAGGTTACCTGCGGTAGCATGACTCTTAATGGTCTTTGG
CTTGACAACACAGTCTGGTGCCCACGACACGTAATGTGCCCGGCTGACCAGTTGTCTGAT
CCTAATTATGATGCCTTGTTGATTTCTATGACTAATCATAGTTTCAGTGTGCAAAAACAC
ATTGGCGCTCCAGCAAACTTGCGTGTTGTTGGTCATGCCATGCAAGGCACTCTTTTGAAG
TTGACTGTCGATGTTGCTAACCCTAGCACTCCAGCCTACACTTTTACAACAGTGAAACCT
GGCGCAGCATTTAGTGTGTTAGCATGCTATAATGGTCGTCCGACTGGTACATTCACTGTT
GTA--ATGCGCCCTAACTACACAATTAAGGGTTCCTTTCTGTGTGGTTCTTGTGGTAGTG
TTGGTTACACCAAGGAGGGTAGTGTGATCAATTTCTGTTACATGCATCAAATGGAACTTG
CTAATGGTACACATACCGGTTCAGCATTTGATGGTACTATGTATGGTGCCTTTATGGATA
AACAAGTGCACCAAGTTCAGTTAACAGACAAATACTGCAGTGTTAATGTAGTAGCTTGGC
TTTACGCAGCAATACTTAATGGTTGCGCTTGGTTTGTAAAACCTAATCGCACTAGTGTTG
TTTCTTTTAATGAATGGGCTCTTGC------------CAACCAATTCACTGAATTTGTTG
GCACTCAATC-CGTTGACATGTTAG---------CTGTCAAAACAGGCGTTGCTATTGAA
CA-------GCTGCTTTATGCGATCCAACAACTGTATACTGGGTTCCAGGGAAAGCAAAT
CCTTGGCAGTACCATGTTGGAAGATGAATTCACACCTGAGGATGTTAATATGCAGATTAT
GGGTGTGGTTATGCAGAGTGGTGTGAGAAAAGTTACATATGGTACTGCGCATTGGTTGTT
TGCGACCCTTGTCTCAACCTATGTGATAATCTTACAAGCCACTAAATTTACTTTGTGGAA
CTACTTGTTTGAGACTATTCCCACA-CAGTTGTTCCCACTCTTATTTGTGACTATGGCCT
TCGTTATGTTGTTGGTTAAACACAAACACACCTTTTTGACACTTTTCTTGTTGCCTGTGG
CTATTTGTTTGACTTATGCAAACATAGTCTACGAGCCCACTACT---------CCCATTT
CGTCAGCGCTGATTGCAGTTGCAAATTGGCTTGCCCCCACTAATGCTTATATGCGCACTA
CACATACTGATATTGGTGTCTACATTAGTATGTCACTTGTATTAGTCATTGTAGTGAAGA
GATTGTACAACCCATCACTTTCTAACTTTGCGTTAGCATTGTGCAGTGGTGTAATGTGGT
TGTAC--ACTTATAGCAT------TGGAGAAGCCTCAAGCC---CCATTGCCTATCTGGT
TTTTGTCACTACACTCACTAGTGATTATACGATTACAGTCTTTGTTACTGTCAACCTT--
-GCAAAAGT--TTGCACTTATGC-----------CATCTTTGCTTACTCACCACAGCTTA
CACTT----GTGTTTCCGGAAGTGAAGATGATACTTTTATTATACACATGTTTAGGTTTC
ATGTGTACTTGCTATTTTGGTGTCTTCTCTCTTTTGAACCTTAAGCTTAGAGCACCTATG
GGTGTCTATGACTTTAAGGTCTCAACACAAGAGTTCAGATTCATGACTGCTAACAATCTA
ACTGCACCTAGAAATTCTTGGGAGGCTATGGCTCTGAACTTTAAGTTAATAGGTATTGGC
GGTACACCTTGTATAAAGGTTGCTGCTATGCAGTCTAAACTTACAGATCTTAAATGCACA
TCTGTGGTT----CTCCTCTCTGTGCTCCAACAGTTACACTTAGAGGCTAATAGT-----
AGGGCCTGGGCTTTCTGTGTTAAATGCCATAATGATATATTGGCAGCAACAGACCCCAGT
GAGGCTTTCGAGAAATTCGTAAGTCTCTTTGCTACTTTAATGACTTTTTCTGGTAATGTA
GATCTTGATGCGTTAGCTAGTGATATTTTTGACACTCCTAGCGTACTTCAAGCTACTCTT
TCTGAGTTTTCACACTTAGCTACCTTTGCTGAGTTGGAAGCTGCGCAGAAAGCCTATCAG
GAAGCTATGGACTCTGGTGACACCTCACCACAAGTTCTTAAGGCTTTGCAGAAGGCTGTT
AATATAGCTAAAAACGCCTATGAGAAGGATAAGGCAGTGGCCCGTAAGTTAGAACGTATG
GCTGATCAGGCTATGACTTCTATGTATAAGCAAGCACGTGCTGAAGACAAGAAAGCAAAA
ATTGTCAGTGCTATGCAAACTAT-GTTGTTTGGTATGATTAAGAAGCTCGACAACGATGT
TCTTAATGGTATCATTTCTAACGCTAGGAATGGTTGTATACCTCTTAGTGTCATCCCACT
GTGTGCTTCAAATAAACTTCGCGTTGTAATTCCTGACTTCACCGTCTGGAATCA------
-GGTAGTCACATATCCCTCGCTTAACTACGCTGGGGCTTTGTGGGACATTACAGTTATAA
ACAATGTGGACAATGAAATTGTTAAGTCTTCAGATGTT---GTAGACAGCAATGAAAATT
TAACATGGCCACTTGTTTTAGAATGCACTAGGGCATCCACTTCTGCCGTTAAGTTGCAAA
ATAATGAGATCAAACCTTCAGGTCTAAAAACCATGGTTGTGTCTGCGGGTCAAGAGCAAA
CTAACTGTA---ATACTAGTTCCTTAGCTTATTACGAACCTGTGCAGGGTCGTAAAATGC
TGATGGCTCTTCTTTCTGATAATGCCTATCTCAAATGGGCGCGTGT---TGAAGGTAAGG
AC---GGATTTGTCAGTGTAGAGCTACAACCTCCTTGCAAATTCTTGATTGCGGGACCAA
AAGGACCTGAAATCCGATATCTCTATTTTGTTAAAAATCTTAACAACCTTCATCGCGGGC
AAGTGTTAGGGCACATTGCTGCGACTGTTAGATTGCAAGCTGGTTCTAACACCGAGTTTG
CCTCTAATTCC-TCGGTGTTGTCACTTGTTAACTTCACCGTTGATCCTCAAAAAGCTTAT
CTCGATTTCGTCAATGCGGGAGGTGCCCCATTGACAAATTGTGTTAAGATGCTTACTCCT
AAAACTGGTACAGGTATAGCTATATCTGTTAAACCAGAGAGTACAGCTGATCAAGAGACT
TATGGTGGAGCTTCAGTGTGTCTCTATTGCCGTGCGCATATAGAACATCCTGATGTCTCT
GGTGTTTGTAAATATAAGGGTAAGTTTGTCCAAATCCCTGCTCAGTGTGTCCGTGACCCT
GTGGGATTTTGTTTGTCAAATACCCCCTGTAATGTCTGTCAATATTGGATTGGATATGGG
TGCAATTGTGACTCGCTTAGGCAAGCAGCACTGCCCCAATCTAAAGATTC----CAATTT
TTTAAACGAGTCCGGGGTTCTATTGTAAATGCCCGAATAGAACCCTGTTCAAGTGGTTTG
TCCACTGATGTC-GTCTTTAGGGC-ATTTGACATCTGCAACTATAAGGCTAAGGTTGCTG
GTATTGGAAAATACTACAAGACTAATACTTGTAGGTTTGTAGAATTAGATGACCAAGGGC
ATCATTTAGACTCCTATTTTGTCGTTAAGAGGCATACTATGGAGAATTATGAACTAGAGA
AGCACTGTTACGACTTGTTACGTGACTGTGATGCTGTAGCTCCCCATGATTTCTTCATCT
TTGATGTAGACAAAGTTAAAACACCTCATATTGTACGTCAGCGTTTAACTGAGTACACTA
TGATGGATCTTGTATATGCCCTGAGGCACTTTGATCAA---AATAGCGAAGTGCTTAAGG
CTATCTTAGTGAAGTATGGTTGCTGTGATGTTACCTACTTTGAAAATAAACTCTGGTTTG
ATTTTGTTGAAAATCCCAGTGTTATTGGTGTTTATCATAAACTTGGAGAACGTGTACGCC
AAGCTATCTTAAACACTGTTAAATTTTGTGACCACATGGTCAAGGCTGGTTTAGTCGGTG
TGCTCACACTAGACAACCAGGACCTTAATGGCAAGTGGTATGATTTTGGTGACTTCGTAA
TCACTCAACCTGGTTCAGGAGTAGCTATAGTTGATAGCTACTATTCTTATTTGATGCCTG
TGCTCTCAATGACCGATTGTCTGGCCGCTGAGACACATAGGGATTGTGATTTTAATAAAC
CACTCATTGAGTGGCCACTTACTG-AGTATGATTTTACTGATTATAAGGTACAACTCTTT
GAGAAGTACTTTAAATATTGGGATCAGACGTATCACGCAAATTGCGTTAATTGTACTGAT
GACCGTTGTGTGTTACATTGTGCTAATTTCAATGTATTGTTTGCTATGACCATGCCTAAG
ACTTGTTTCGGACCCATAGTCCGAAAGATCTTTGTTGATGGCGTGCCATTTGTAGTATCT
TGTGGTTATCACTACAAAGAATTAGGTTTAGTCATGAATATGGATGTTAGTCTCCATAGA
CATAGGCTCTCTCTTAAGGAGTTGATGATGTATGCCGCTGATCCAGCCATGCACATTGCC
TCCTCTAACGCTTTTCTTGATTTGAGGACATCATGTTTTAGTGTCGCTGCACTTACAACT
GGTTTGACTTTTCAAACTGTGCGGCCTGGCAATTTTAACCAAGACTTCTATGATTTCGTG
GTATCTAAAGGTTTCTTTAAGGAGGGCTCTTCAGTGACGCTCAAACATTTTTTCTTTGCT
CAAGATGGTAATGCTGCTATTACAGATTATAATTACTATTCTTATAATCTGCCTACTATG
TGTGACATCAAACAAATGTTGTTCTGCATGGAAGTTGTAAACAAGTACTTCGAAATCTAT
GACGGTGGTTGTCTTAATGCTTCTGAAGTGGTTGTTAATAATTTAGACAAGAGTGCTGGC
CATCCTTTTAATAAGTTTGGCAAAGCTCGTGTCTATTATGAGAGCATGTCTTACCAGGAG
CAAGATGAACTTTTTGCCATGACAAAGCGTAACGTCATTCCTACCATGACTCAAATGAAT
CTAAAATATGCTATTAGTGCTAAGAATAGAGCTCGCACTGTTGCAGGCGT----------
--GTCCATACTTAGCAC-AATG--------ACTAATCGCCAGTACCA---TCAGAAAAT-
------------------------------------------GCTTAAGTCCATGG----
--CTGCAACTC------GTGGAGCGA-------CTTGCGTCATTGGTACTACA-------
-------------------AAGTTCTACGGTGGCTGGGATTTCATGCTTAAAACATTGTA
CAAAGATGTTGATAATCCGCATCTTATGGGTTGGGATTACCCTAAGTGTGATAGAGCTAT
GCCTAATATGTGTAGAATCTTCGCTTCACTCATATTAGCTCGTAAACATGGCACTTGTTG
TACTACAAGGGACAGATTTTATCGCTTGGCAAATGAGTGTGCTCAGGTGCTAAGCGAATA
TGTTCTATGTGGTGGTGGTTACTACGTCAAACCTGGAGGTACCAGTAGCGGAGATGCCAC
CACTGCATATGCCAATAGTGTCTTTAACATTTTGCAGGCGACAACTGCTAATGTCAGTGC
ACTTATGGGTGCTAATGGCAACAAGATTGTTGACAAAGAAGTTAAAGACATGCAGTTTGA
TTTGTATGTCAATGTTTACA-GGAGCACTAGCCCAGACCCCAAATTTGTTGATAAATACT
ATGCTTTTCTTAATAAGCACTTTTCTATGATGATACTGTCTGATGACGGTGTCGTTTGCT
ATAATAGTGATTATGCAGCTAAGGGTTACATTGCTGGAATACAGAATTTTAAGGAAACGC
TGTATTATCAGAACAATGTCTTTATGTCTGAAGCTAAATGCTGGGTGGAAACCGATCTGA
AGAAAGGGCCACATGAATTCTGTTCACAGCATACGCTTTATATTAAGGATGGCGACGATG
GTTACTTCCTTCCTTATCCAGACCCTTCAAGAATTTTGTCTGCCGGTTGCTTTGTAGATG
ATATCGTTAAGACTGACGGTACACTCATGGTAGAGCGGTTTGTGTCTTTGGCTATAGATG
CTTACCCTCTCACAAAGCATGAAGATATAGAATACCAGAATGTATTCTGGGTCTACTTAC
AGTATATAGAAAAACTGTATAAAGACCTTACAGGACACATGCTTGACAGTTATTCTGTCA
TGCTATGTGGTGATAATTCTGCTAAGTTTTGGGAAGAGGCATTCTATAGAGATCTCTATA
GTTCGCCTACCACTTTGCAGGCTGTCGGTTCATGCGTTGTATGCCATTCACAGACTTCCC
TACGCTGTGGGACATGCATCCGTAGACCATTTCTCTGCTGTAAATGCTGCTATGATCATG
TTATAGCAACTCCACATAAGATGGTTTTGTCTGTTTCTCCTTACGTTTGTAATGCCCCTG
GTTGTGGCGTTTCAGACGTTACTAAGCTATATTTAGGTGGTATGAGCTACTTTTGTGTAG
ATCAT-AGACCTGTGTGTAGTTTTCCACTTTGCGCTAATGGTCTTGTATTCGGCTTATAC
AAGAATATGTGCACAGGTAGTCCTTCTATAGTTGAATTTAATAGGTTGGCTACCTGTGAC
TGGACTGAAAGTGGTGATTACACCCTTGCCAATACTACAACAGAACCACTCAAACTTTTT
GCTGCTGAGACTTTACGTGCCACTGAAGAGGCGTCTAAGCAGTCTTATGCTATTGCCACC
ATCAAAGAAATTGTTGGTGAGCGCCAACTATTACTTGTGTGGGAGGCTGGCAAGTCCAAA
CCACCACTCAATCGTAATTATGTTTTTACTGGTTATCATATAACCAAAAATAGTAAAGTG
CAGCTCGGTGAGTACATTTTCGAGCGCATTGATTATAGTGATGCTGTATCCTACAAGTCT
AGTACAACGTATAAACTGACTGTAGGTGACATCTTCGTACTTACCTCTCACTCTGTGGCT
ACCTTGACGGCGCCCACAATTGTGAA-TCAAGAGAGGTATGTTAAAATTACTGGGTTGTA
CCCAACCATTACGGTACCTGAAGAGTTCGCAAGTCATGTTGCCAACTTCCAAAAATCAGG
TTATAGTAAATATGTCACTGTTCAGGGACCACCTGGCACTGGCAAAAGTCATTTTGCTAT
AGGGTTAGCGATTTACTACCCTACAGCACGTGTTGTTTATACAGCATGTTCACACGCAGC
TGTTGATGCTTTGTGTGAAAAAGCTTTTAAATATTTGAACATTGCTAAATGTTCCCGTAT
CATTCCTGCAAAGGCACGTGTTGAGTGCTATGACAGGTTTAAAGTTAATGAGACAAATTC
TCAATATTTGTTTAGTACTATTAATGCTCTACCAGAAACTTCTGCCGATATTCTGGTGGT
TGATGAGGTTAGTATGTGCACTAATTATGATCTTTCAATTATTAATGCACGTATTAAAGC
-TAAGCACATT-GTCTATGTAGGAGATCCAGCACAGTTGCCAGCTCCTAGGACTTTGTTG
ACTAGAGGCACATTGGAACCAGAAAATTTCAATAGTGTCACTAGATTGATGTGTAACTTA
GGTCCTGACATATTTTTAAGTATGTGCTACAGGTGTCCTAAGGAAATAGTAAGCACTGTG
AGCGCTCTTGTCTACAATAATAAATTGTTAGCCAAGAAGGA--GCTTTCAGGCCAGTGCT
TTAAAATACTCTATAAGGGCAATGT-GACGC-ATGATGCTAGCTCTGCCATTAATAGACC
ACAACTCACATTTGTGAAGAATTTTATTACTGCCAATCCGGCATGGAGTAAGGCAGTCTT
TATTTCGCCTTACAATTCACAGAATGCTGTGTCTCGTTCAATGCTGGGTCTTACCACTCA
GACTGTTGATTCCTCACAGGGTTCAGAATACCAGTACGTTATCTTCTGTCAAACAGCAGA
TACGGCACATGCTAACAACATTAACAGATTTAATGTTGCAATCACTCGTGCCCAAAAAGG
TATTCTTTGTGTTATGACATCTCAGGCACTCTTTGAGTCCTTAGAGTTTAC------TGA
ATTGTCTTTTACTAA----------TTACAAGCTCCAGTCTCAGATTGTAACTGGCCTTT
TTAAAGATTGCTCTAGAGAAACTTCTGGCCTCTCACCTGCTTATGCACCAACATATGTTA
GTGTTGATGACAAGTATAAGACGAGTGATGAGCTTTGCGTGAAT---CTTAATTTACCCG
CAAATGTCCCATACTCTCGTGTTATTTCCAGGATGGGCTTTAAACTCGATGCAACAGTTC
CTGGATATCCTAAGCTTTTCATTACTCGTGAAGAGGCTGTAAGGCAAGTTCGAAGCTGGA
TAGGCTTCGATGTTGAGGGTGCTCATGCTTCCCGTAATGCATGT-GGCACCAATGTGCCT
CTACAATTAGGATTTTCAACTGGTGTGAACTTTGTTGTTCAGCCAGTTGGTGTTGTAGAC
ACTGAGTGGGGTAACATGTTAACGGGCATTGCTGCACGTCCTCCACCAGGTGAACAGTTT
AAGCACCTCGTGCCTCTTATGCATAAGGGGGCTGCGTGGCCTATTGTTAGACGACGTATA
GTGCAAATGTTGTCAGACACTTTAGACAAATTGTCTGATTACTGTACGTTTGTTTGTTGG
GCTCATGGCTTTGAATTAACGTCTGCATCATACTTTTGCAAGATAGGTAAGGAACAGAAG
TGTTGCATGTGCAATAGACGCGCTGCAGCGTACTCTTCACCTCTGCAATCTTATGCCTGC
TGGACTCATTCCTGCGGTTATGATTATGTCTACAACCCTTTCTTTGTCGATGTTCAACAG
TGGGGTTATGTAGGCAATCTTGCTACTAATCACGATCGTTATTGCTCTGTCCATCAAGGA
GCTCATGTGGCTTCTAATGATGCAATAATGACTCGTTGTTTAGCTATTCATTCTTGTTTT
ATAGAACGTGTGGATTGGGATATAGAGTATCCTTATATCTCACATGAAAAGAAATTGAAT
TCCTGTTGTAGAATCGTTGAGCGCAACGTCGTACGTGCTGCTCTTCTTGCCGGTTCATTT
GACAAAGTCTATGATATTGGCAATCCTAAAGGAATTCCTATTGTTGATGACCCTGTGGTT
GATTGGCATTATTTTGATGCACAGCCCT----TGACCAGG-----AAGGTACAACAGCTT
TTCTATACAGAGG--ACATGGCCTCA-AGATTTGCTGATGGGCTCTGCTTATTTTGGAAC
TGTAATGTACCAAAATATCCTAATAATGCAATTGTATGCAGGTTTGACACACGTGTGCAT
TCTGAGTTCAATTTGCCAGGTTGTGATGGCGGTAGTTTGTATGTTAACAAGCACGCTTTT
CATACACCAGCATATGATGTGAGTGCATTCCGTGATCTGAAACCTTTACCATTCTTTTAT
TATTCTACTACACCATGTGAAGTGCATGGTAAT--GGTAGTATGATAGAGGATATTGATT
ATGTACCCCTAAAATCTGCAGTCTGTATTACAGCTTGTAATTTAGGGGGCGCTGTTTGTA
GGAAGCATGCTACAGAGTACAGAGAGTATATGGAAGCATATAATCTTGTCTCTGCATCAG
GTTTCCGCCTTTGGTGTTATAAGACCTTTGATATTTATAATCTCTGGTCTACTTTTACAA
AAGTTCAAGGTTTGGAAAACATTGCTTTTAATGTTGTTAAACAAGGCCATTTTATTGGTG
TTGAGGGTGAACTACCTGTAGCTGTAGTCAATGATAAGATCTTCACCAAGAGTGGCGTTA
ATGACATTTGTATGTTTGAGAATAAAACCACTTTGCCTACTAATATAGCTTTTGAACTCT
ATGCTAAGCGTGCTGTACGCTCGCATCCCGATTTCAAATTGCTACACAATTTACAAGCAG
ACATTTGCTACAAGTTC-GTCCTTTGGGATTATGAACGTAGCAATATTTATGGTACTGCT
ACTATTGGTGTATGTAAGTACACTGATATTG------------------ATGTTAATTCA
GCTTTGAATATATGTTTTGACATACGCGATAATTGTTCATTGGAGAAGTTCATGTCTACT
CCCAATGCCATCTTTATTTCTGATAGAAAAATCAAGAAATACCCTTGTATGGTAGGTCCT
GATTATGCTTACTTCAATGGTGCTATCATCCGTGATAGTGATGTTG-TTAAACAACCAGT
GA------AGTTCTACTTGTATAAGAAAGTCAATAATG-AGTTTATTGATCCTACTGAGT
GTATTTACACTCAGAGTCGCTCTTGTAGTGACTTCCTACCCCTTTCTGACATGGAGAAAG
ACTTTCTATCTTTTGATAGTGATGTTTTCATTAAGAAGTATGGCTTGGAAAACTATGCTT
TTGAGCACGTAGTCTATGGAGACTTCTCTCATACTACGTTAGGCGGTCTTCACTTGCTTA
TTGGTTTATACAAGAAGCAACAGGAAGGTCATATTATTATGGAAGA---AATGCTAAAAG
GTAGCTCAACT-ATTCATAACTATTTTATTACTGAGACTAACACAGCGGCTTTTAAGGCG
GTGTGTTCTGTTATAGATTTAAAGCTTGACGACTTTGTTATGATTTTAAAGAGTCAAGAC
CTTGGCGTAGTATCCAAGGTTGTCAAGGTTCCTATTGACTTAACAATGATTGAGTTTATG
TTATGGTGTAAGGATGGACAGGTTCAAACCTTCTACCCTCGACTCCAGGCTTCTGCAGAT
TGGAAACCTGGTCATGCAATGCCATCCCTCTTTAAAGTTCAAAATGTAAACCTTGAACGT
TGTGAGCTTGCTAATTACAAGCAATCTATTCCTATGCCTCGCGGTGTGCACATGAACATC
GCTAAATATATGCAATTGTGCCAGTATTTAAATACTTGCACATTAGCCGTGCCTGCCAAT
ATGCGTGTTATACATTTTGGCGCTGGTTCTGATAAAGGTATCGCTCCTGGTACCTCAGTT
TTACGACAGTGGCTTCCTACAGATGCCATTATTATAGATAATGATTTAAATGAGTTCGTG
TCAGATGCTGACATAACTTTATTTGGAGATTGTGTAACTGTACGTGTCGGCCAACAAGT-
GGATCTTGTTATTTCCGACATGTATGATCCTACTACTAAGAATGTAACAGGTAGTAATGA
GTCAAAGGCTTTATTCTTTACTTACCTGTGTAACCTCATTAATAATAATCTTGCTCTTGG
TGGGTCTGTTGCTATTAAAATAACAGAACACTCTTGGAGCGTTGAACTTTATGAACTTAT
GGGAAAATTTGCTTGGTGGACTGTTTTCTGCACCAATGCAAATGCATCCTCATCTGAAGG
ATTCCTCTTAGGTATTAATTACTTGGGTACTATTAAAGAAAATATAGATGGTGGTGCTAT
GCACGCCAACTATATATTTTGGAGAAATTCCACTCCTATGAATCTGAGTACTTACTCACT
TTTTGATTTATCCAAGTTTCAATTAAAATTAAAAGGAACACCAGTTCTTCAATTAAAGGA
GAGTCAAATTAACGAACTCGTAATATCTCTCCTGTCGCAGGGTAAGTTACTTATCCGTGA
CAATGATACACTCAGTGTTTCTACTGATGTTCTTGTTAACACCTACAGAAAGTTACGTTG
ATGTAGGGCCAGATTCTGTTAAGTCTGCTTGTATTGAGGTTGATATACAACAGACTTTCT
TTGA--TAAAACTTGGCCTAGGCCAATTGATGTTTCTAAGGCTGACGGTATTATATACCC
TCAAGGCCGTACATATTCTAACATAACTATCACTTATCAAGGTCTTTTTCCCTATCAGGG
AG--------ACCATGGTGATATGTATGTTTACTCTGCAGGACATGCTACAGGCACAACT
CCACAAAAGTTGTTTGTAGCTAACTATTCTCAGGACGTCAAACAGTTTGCTA--------
-------ATGGGTTTGTCGTCCGTATAGGAGCAGCTGCCAATTCCACTGGCACTGTTATT
ATTAGCCCATCTACCAGCGCTACTATACGAAAAATTTACCCTGCTTTTATGCTGGGTTCT
TCAGTTGGTAATTTCTCAGATGGTAAAATGGGCCGCTTCTTCAATCAT--------ACTC
TAGTTCTTTTGCCCGATGGATGTGGCACTTTACTTAGAGC----------TTTTTATTGT
ATTCTA-------------------------GAGCCTCGCTCTGGAAATCATTGTCCTGC
TGGCAATTCCTATACTTCTTTTGCCACTTATCACACTCCTGCAACAGATTGTTCTGATGG
CAATTACAATCGTAATGCCAGTCTGAACTCTTTTAAGGAGTATTTTAATTTACGTAACTG
CACCTTTATGTACACTTATAACATTACCGAAGATGAGATTTTAGAGTGGTTTGGCATTAC
ACAAACTGCTCAAGGTGTTCACCTCTTCTCATCTCGGTATGTTGATTTGTACGGCGGCAA
TATGTTTCAATTTGCCACCTTGCCTGTTTATGATACTATTAAGTATTATTCTATCATTCC
T---CACAGTATTCGTTCTATCCAAAGTGAT---------------AGAAAAGCTTGGGC
TGCCTTCTACGTATATAAACTTCAACCGTTAACTTTCCTGTTGGATTTTTCTGTTGATGG
TTATATACGCAGAGCTATAGACTGTGGTTTTAATGATTTGTCACAACTCCACTGCTCATA
TGAATCCTTCGATGTTGAATCTGGAGTTTATTCAGTTTCGTCTTTCGAAGCAAAACCTTC
TGGCTCAGTTGTGGAACAGGCTGA--------------------------AGGTGTTGAA
TGT-----GATTTTTCACCTCTTCTGTCTGGCACACCTCCTCAGGTTTATAATTTCAAGC
GTTTGGTTTTTACCAATTGCAATTATAATCTTACCAAATTGCTTTCACTTTTTTCTGTGA
ATGATTTTACTTGTAGTCAAATATCTCCAGCAGCAATTGCTAGCAACTGTTATTCTTCAC
TGATTTTGGATTACTTTTCATACCCACTTAGTATGAAATCCGAT------CTCAGTGTTA
GTTCTGCTGGTCCAATATCCCAGTTTAATTATAAACAGTCCTTTTCTAATCCCACATGTT
TGATTTTAGCGACTGTTCCTCATAACCTTACTACTATTACTAAGCCTCTTAAGTACAGCT
ATATTAACAAGTGCTCTCGTCTTCTTTCTGATGATCGTACTGAAGTACCTCAGTTAGTGA
--ACGCTAATCAATACTCACCCTGTGTATCCATTGTCCCATCCACTGTGTGGGAAGACGG
TGATTATTATAGGAAACAACTATCTCCACTTGAAGGTGGTGGCTGGCTTGTTGCTAGTGG
CTCAACTGTTGCCATGACTGAGCAATTACAGATGGGCTTTGGTATTACAGTTCAATATGG
TACAGACACCAATAGTGTTTGCCCCAAGCTTGAATTTGCTAATGACACAAAAATTGCCTC
TCAATTAG------GCAATTGCGTGGAATATTCCCTCTATGGTGTTTCGGGCCGTGGTGT
TTTTCAGAATTGCAC-----AGCTGTAGGTGTTCGACAGCAGCGCTTTGTTTATGATGCG
TACCA------GAATTTAGTTGGCTATT-----ATTCTGATGATGGCAACTACTAC----
TGTTTGCGTGCTTGTGTTAGTGTTCCTGTTTCTGTCATCTATGATAAAGAAACTAAAACC
CA---CGCTACTCTATTTGGTAGTGTTGCATGTGAACACATTTCTTCTACCATGTCTCAA
TACTCCCGTTCTACGCGATCAATGCTTAAACGGCGAGATTCTACATATGGCCCC------
CTTCAGACACCTGTTGGTTGTGTCCTAGG------ACTTGTTAATTCCTCTTTGTTCGTA
GAGGACT-GCAAGTTGCCTCTTGGTCAATCTCTCTGTGCTCTTCCTGACAC---------
---------------ACCTAGTACTCTCA-------CACCTCGCAGTGT---------GC
GCTCTGT-----TCCAGGTG-------------AAATGCGCTTGGCAT---CCATTGCTT
---TTAATCATCCTATTCAGGTTGATCAACTTAATAGTAGTTATTTTAAATTAAGTATAC
CCACTAATTTTTCCTTTGGTGTGACT-CAGGAGTACATTCAGACAACCATTCAGAAAGTT
ACTGTTGAT---TGTAAACAG-TACGTTTGCAATGGTTTCCAGAA----GTGTG--AGCA
ATTACTGCGCGAG-------------TATGGCCAGTTTTGTTCCAAAATAAACCAGGCTC
TCC---ATGGTGC-CAATTTACGCC-AGGAT----------GATTCTGTACGTAATTTGT
TTGCGAGCGTGAAAAGCTCTCAATCATCTCCTATCATACCAGGTTTTGGAGGTGACTTTA
ATTTGACACTTCTAGAACCT------GTTTCTATATCTACTGGCAGTCGTAGTGCACGTA
GTG-----CTA---TTGAGGATTTGCTATTTGACA--AAGTCACTATAGCTGAT-CCTGG
TTATATGCAAGGTTACGAT----GATTGCATGCAGCAAGGTCCAGCATCAGCTCGTGATC
TTATTTGTGCTCAATATGTGGCTGGTTACA-----AAGTATTACCTCCTCTTATGGATGT
TAATATGGA--AGCCGCGTATACTTCATCTTTGCTTGGCAGCATAGCAGGTGTTGGCTGG
ACTGCTGG--CTTATCCTCCTTTGCTGCTATTCCATTTGCACAGAGTATCTTTTATAGGT
TAAACGGTGTTGGCATTA----CTCAACAGGTT--CTTTCAGAGAACCAAAAGCTTATTG
CCAATAAGTTTAATCAGGCTC----TGGGA--GCTATGCAAACAGGCTTCACTACAACTA
ATGAAGCTTTTCAGAAGGTTCAGGATGCTGTGAACAACAATGCACAGGCTCTATCCAAAT
TAGCTAGCGAGCTATCTAATACTTTTGGTGCTATTTCCGCCTCTATTGGAGACATCATAC
A--ACGTCTTGATGTTCTCGAACAGGACGCCCAAATAGACAGACTTATTAATGGCCGTTT
GACAACA---CTAAATGCTTTTGTTGCACAGCAGCTTGTTC---GTTCCG----AATCAG
CTGCTCTTTCCGCTCAATTGGCTAAAGATAAAGTCAATGAGTGTGTCAAGGCACAATCCA
AGCGTTCTGGATTTTGCGGTCAAGGCACACATATAGTGTCCTTTGTTGTAAATGCCCCTA
ATGGCCTTTACTTCATGCATGTTGGTTATTACCCTAGCAACCACATTGAGGTTGTTTCTG
CTTATGGTCTTTGCGATGCA-GCTAACCCTACTAATTGTATAGCCCCTGTTAATGGCTAC
TTTATTAAAACTAATAACACTAGGATTGTTGATGAGTGGTCATATACTGGCTCGTCCTTC
TATGCACCTGAGCCCATTACCTCCCTTAATAC-TAAGTATGTTGCACCACAGGTGACATA
CCAAAACATTTCTACTAACCTCCCTCCTCCTCTTCTCGGCAATTCCACCGGGATTGACTT
CCAAGATGAGTTGGATGAGTTTTTCAAAAATGTTAGCACCAGTATAC-CTAATTTTGGTT
CCCTAACACAGATTAATACTACATTACTCGATCTTACCTACGAGATGTTG-TCTCTTCAA
C-AAGTTGTTAAAGCCCTTAATGAGTCTTACATAGACCTTAAAGAGCTTGGCAATTATAC
TTATTACAACAAATGGCCGTGGTACATTTGGCTTGGTTTCATTGCTGGGCTTGTTGCCTT
AGCTCTATGCGTCTTCTTCATACTGTGCTGC---ACTGGTTGTGGCACAAACTGTATGGG
AAAACTTAAGTGTAATCGTTGTTGTGAT---------AGATACGAGGAATACGACCTCGA
GCCG-----CATAAGGTTCATGTT-CACTA---ATTAACGAACTA----------TTAAT
GAGAGTTCAAA------GACCACCCACTCTC-------------TTGTTAGTGTTTTCAC
TCTCTCTTTTGGTCA--CTGCATCCTCAAAACCTCTCTATGTACCTGAGCATTGTCAGA-
-----ATTATTCTGGTTGCATGCTTAGGGCTTGTATTAAAACTGC--CCAAGCTGATACA
GCTGGTCTTTATACAAATTTTCGAATTGACGTCCCATCTGCAGAA----TCAACTGGTAC
TCAATCAGTTTCTGTCGATCTTGA--GTCAACTT-CAACTCATGATGGTCCTACCGAACA
TGTTACTAGTGTGAA------TCTTTTTGACGTTGGTTACTCAGTTAATTAACGAACTCT
ATGGATTACGTGTCTCTGCTTAATCAAATTTGGCAGAAGTACCTTAACTCACCGTATACT
ACTTGTTTGTACATCCCTAAACCCACAGCTAAGTA--------TACACCTTTAGTTGGCA
CTTCATTGCACCCTGTGCTGTGGAACTGTCAGCTATCCTTTGCTGGTTATACTGAATCTG
CTGTTAATTCTACAAAAGCTTTGGCCAAACAGGACGCAGCTCAGCGAATCGC-------T
TGGTTGCTACATAAGGATGGAGGAATCCCTGATGGA---------TGTTCCCTCTACCTC
CGGCACTCAAGTTTATTCGCGCAAAGCGAGGAAGAGGAGCCATTCTCCAACTAAGAAACT
GCGCTACGTTAAGCGTAGATTTTCTCTTCTGCGCCATGAAGACCTTAGTGTTATTGTCCA
ACCAACACACTATGTCAGGGTTACATTTTCAGACCCCAACATGTGGTATCTACGTTCGGG
TCATCATT-------TACACTCAGTTCACAATTGGCTTAAACCTTATGGCGGCCAACCTG
TTTC----------------TGAGTACCATATTACTCTAGCTTTGCTAAATCTCACTGAT
GAAGAT---TTAGCTAGAGATTTTTCACCCATTGCGCTCTTTTTGCGCAATGTCAGATTT
G--AGCTACATGAGTTCGCCTTGCTGCGCAAAACTCTTGTTCTTAATGCATCAGAGATCT
ACTGTGCTAACATACATAGATTTAAGCCTGTGTATAGAGTTAACACGGCAATCCCTACTA
TTAAGGAT-TGGCTTCTCGTTCAGGGATTT----TCCCTTTACCATAGTGGCCT------
-----CCCTTTACATATGTCAATCTCTAA-ATTGCATGCACTGGATGATGTTACTCGCAA
TTACATCATTACAATGCCATGCTTTAGAACTTACCCTCAACAA--------------ATG
TTTGTTACTCCTTTGGCCGTAGATGTTGTCTCCATACGGTCTTCCAATCAGGGTAATAAA
CAAATTGTTCATTCTTATCCCA--------TTTTACATCATCCAGGATTTTAACGAACTA
TGGCTTTCTCGGCGTCTTTATTTAAACCCGTCCAGCTAGTCCCAGTTTCTCCTGCATTTC
ATCGCATTGA---GTCTACTGACTCTATTGTTTTCACATACATTCCTGCTAGCGGCT--A
TGT-----AGCTGCTTTA-----GCTGTCAATGTGTGT---CTCATTCCCCTATTATTAC
TGCTACGTCAAGATACTTGTCGTCGCAGCATTATCAGAACTATGGTTCTCTATTTCCTTG
TTCTGTATAACTTTTTATTAGCCATTGTACTAGTCAATGGTGTACATTATCCAACTGGAA
GTTGCCTGATAGCCTTCTTAGTTATCCTCATAATACTTTGGTTTGTAGATAGAATTCGTT
TCTGTCTCATGCTGAATTCCTACATTCCACTGTTTGACATGCGTTCCCACTTTATTCGTG
TTAGTACAGTTTCTTCTCATGGTATGGTCCCTGTAA-TACACACCAAACCATTATTTATT
AGAAACTTCGATCAGCGTTGCAGC-TGTTCTCGTTGTT-----TTTATTTGCACTCTTCC
ACTTATATAGAGTGCACTTATATTAGCCGTTTTAGTAAGATTAGCCTAGTTTCTGTAACT
GACTTCTCCTTAAACGGCAATGTTTCCACTGTTTTCGTGC------CTGCAACGCGCGAT
TCA----GTTCCTCTTCA---CATAATCGCCCCGAGC-TCGCTTATCGTT----------
-------------TAAGCAGCTCTGCGCTACTATGGGTCCCGTGTAGAGGCTAATCCATT
AGTCTCTCTTTGG------------------------------ACATATGGA--------
-------AAACGAAC---TATGTTACCCTTTGTCCAAGAACGAATAGGGTTGTTCATAGT
AAACTTTTTCATTTTTACCGTAGTATGT----GCTATAACACTCTTGGTGTGTATGGCTT
TCCTTACGGCTACTAGATTATGTGTGCAATGTATGACAGGCTTCAATACCCTGTTAGT--
TCAGCCCGCATTATACTTGTATAATACTGGACGTTCAGTCTATGTAAAATTCCAGGATAG
TAAAC---CCCCTCTACCACCTGACGAGTGGGTTTAACGAACTCCTTCATAATGTCTAAT
ATGACGCAACTCACTGAGG--------CGCAGATTATTGCCATTATTAAAGACTGGAACT
TTGCATGGTCCCTGATCTTTCTCTTAATTACT-ATCGTACTACAGTATGGATACCCATCC
CGTAGT--ATGACTGTCTATGTCTTTAAAATGTTTGTTTTATGGCTCCTATGGCCATCTT
CCATGGCGCTATCAATATTTAGCGCCGTTTATCCAATTGATCTAGCTTCCCA-GATAATC
TCTGGCATTGTAGCAGCTGTTTCAGCTATGATGTGGATTTCCTACTTTGTGCAGA-----
-------GTATCCGGCTGTTTATGAGAACTGGATCATGGTGGTCATTCAATCCTGAGACT
AA---TTGCCTTTTGAACGTTCCATTTGGTGGTACAACTGTCGTACGTCCACTCGTAGAG
GACTCTACCAGTGTAACTGCTGTTGTAACCAATGGCCACCTCAAAATGGCTGGCATGCAT
TTCGGTGCTTGTGACTACGACAGACTTCCTAA------TGAAGTCACCGTGGCCAA--AC
CCAATGTGCTGATTGCTT------TAAAAATGGTGAAGCGGCA-AAGCTACGGAACTAAT
TCCGGCGTTGCCATTTACCATAGATATAAGGCAGGTAATTACAGGAGTCCGCCTATTACG
GCGGATATTGA-ACTTGCATTGCTTCGAGCT-----TAGGCTCTTTAGTAAGAGTATCTT
AATTGATTTTAACGAATCTCAATTTCATTGTTATGGCATCCCCTGCTGCACCTCGTGCTG
TTTCCTTTGCCGATAACAATGATATAACAAATACAAACCTATCTCGAGGTAGAGGACGTA
AT---------CCAAAACCACG---------AGCTGCACCAAATAACACTGTCTCTTGGT
ACACTGGGCTTACCCAACACGGGAAAGTCCCTCTTACCTTTCCACCTGGGCAGGGTGTAC
CTCTTAATGCCAATTCTACCCCTGCGCAAAATGCTGGGTATTGGCGGAGACAGGACAGAA
AAATTAATACCGGGAATGG---AATTAAGCAACTGGCTCCCAGGTGGTACTTCTACTACA
CTGGAACTGGACCCGAAGCAGCACTCCCATTCCGGGCTGTTAAGGATGGCATCGTTTGGG
TCCATGAAGATGGCGCCACTGATGCTCCTTCAACTT---TTGGGACGCGGAACCCTAACA
ATGATTCAGCTATTGTTACACAATTCGCGCCCGGTACTAAGCTTCCTAAAAACTTCCACA
TTGAGGGGACTGGAGGCAATAGTCAATCATCTTCAAGAGCCTC-TAGCTTAAGCAGAAAC
TCTTCCAGATCTAGTTCACAAGGTTCAAGATCAGGAAACTCTACCCGCGGCACTTCTCCA
GGTCCATCTGGAATCGGAGCAGTAGGAGGTGAT-CTACTTTACCTTGAT--CTTCTGAAC
AGACTACAAGCCCTTGAG---------TCTGGCAAAGTAAAGCAATCGCAGCCAAAAGTA
ATCACTAAGAAAGATGCTGCTGCTGCTAAAAATAAGATGCGCCACAAGCGCACTTCCACC
AAAAGTTTCAACATGGTGCAAGCTTTTGGTCTTCGCGGACCAGGAGACCTCCAGGGAAAC
TTTGGTGATCTTCAATTGAATAAACTCGGCACTGAGGACCCACGTTGGCCCCAAATTGCT
GAGCTTGCTCCTACAGCCAGTGCTTTTATGGGTATGTCGCAATTT--------AAACTTA
CCCATCAGAACAATGATGATCATGGCAACCCTGTGTACTTCCTTCGGTACAGTGGAGCCA
TTAAACTTGACCCAAAGAATCCCAACTACAATAAGTGGTTGGAGCTTCTTGAGCAAAATA
TTGATGCCTACAAAACCTTCCC------------TAAGAAGGAAAAGAAACAAAAG----
-------------------GCACCAAAAGAAGAATCAACAGACCAAATGTCTGAACCTCC
AAAGGAGCAGCGTGTGCAAGGTAGCATCACTCAGCGCACTCGCACCCGTCCAAGTGTTCA
GC-----CTGGTCCAATGATTGATGTTAACACTGATTAGTGTCACTCAAAGTAACAAGAT
CGCGGCAATCGTTTGTGTTTGGCAACCCCATCTCACCATCGCTTGTCCACTCTTGCACAG
AATGGAATCATGTTGTAATTACAGTGCAATAAGGTAATTATAACCCATTTAATT----GA
TAGCTATGCTTTATTAAAGTGTGTAGCTGTAGAGAGAATGTTAAAGACTGTCACCTCTGC
TTGAT---------------------------------------TGCAAGTGAACAGTGC
CCCCCGGGAAGAGCTCTACAGTGTGAAATGTAAATAAAAAATAGCTATT---ATTCAATT
AGATTAGGCTA------ATTAGATGATTTGCAAAAAAAAAAAA-----------------
----
>JX869059.2 Human betacoronavirus 2c EMC/2012, complete genome
---------------------------------------------GATTTAAGTGAATAG
CTTGGCTATCTCACTTCCCCTCGTTCTCTTGCAGAACTTTGATTTTAACGAACTTAAATA
AAAGCCCTGTTGTTTAGCGTATCGTTGCACTTGTCTGGTGGGATTGTGGCATTAATTTGC
CTGCTCATCTAGGCAGTGGACATATGCTCAACACTGGGTATAATTCTAATTGAATACTAT
TTTTCAGTTAGAGCGTCGTGTCTCTTGTACGTCTCGGTCACAATAC--ACGGTTTCGTCC
GGTGCGTGG-CAATTCGGGGCACATCATGTCTTTCGTGGCTGGTGTGACCGCGCAAGGTG
CGCGCGGTACGTATCGAGCAGCGCTCAACTCTGAAAAACATCAAGACCA-TGTGTCTCTA
ACT----------------------------GTGCCACTCTGTGGTTCAGGAAACCTGGT
TGAAAAACTTTCACCATGG------------TTCATGGATGGCGAAAATGCCT---ATGA
AGTGGTGAAGGCCATGTTACTTAAAAAGGAGCCACTTCTCTATGTGCCCATCCGGCTGGC
TGGACACACTAGACACCTCCCAGGTCCTCGTGTGTACCTGGTTGAGAGGCTCATTGCTTG
TGAAAATCCATTCATGGTTAACCAATTGGCTTATAGCTCTAGTGCAAATGGCAGCCTGGT
TGGCACAACTTTGCAGGGCAAGCCTATTGGTATGTTCTTCCCTTATGACATCGAACTTGT
CACAGGAAAGCAAAATATTCTCCTGCGCAAGTATGGCCGT---------GGTGGTTATCA
CTAC-ACCCCATTCCA-----CTATGAGCGAGACAACACCTCTTGCCCTGAGTGGATGGA
CGATTTTGAGGCGGATCCTAAAGGCAAATATG------------CCCAGAATCTGCTTAA
GAAGTTGATTGGCGGTGATGTCACTC---CAGTTGACCAATACATGTGTGGCGTTGATGG
AAAACCCATTAGTGCCTACGCATTTTTAATGGCCAAGGATGGAATAACCA----------
--------AACTGGCTGATGTTGAAGCGGACGTCGCAGCACGTGCTGATGACGAAGGCTT
CATCACATTAAAGAACAATCTATATAGATTGGTTTGGCATGTTGAGCGTAAAGACGTTCC
ATATCCTAAGCAATCTATTTTTACTATTAATAGTGTGGTCCAAAAGGATGGTGTTGAAAA
CACTCCTCCTCACTATTTTACTCTTGGATG--CAAAATTTTAACGCTCACCCCACGCAAC
AAGTGGAGTGGCGTTTCTGACTTGTCCCTCAAACAAAAAC--------------------
TCCTTTACACCTTCTATGGTAAGGAGTCACTTGAGAACCCAACCTACATTTACCACTCCG
CATTCATTGAGTGTGGAAGTTGTGGTAATGATTCCTGGCTTACAGGGAATGCTATCCAAG
GGTTTGCCTGTGGA---TGTGGGGCATCATATACAGCTAATGATGTCGAAGTCCAATCAT
CTGGCATGATTAAGCCA--AATGCT---------CTTCTTTGTGCTACTTGCCCCTTTGC
TAAGGGTG---------ATAGCTGTTCTTCTAATTGCAAACATTCAGTTGCTCAGTTGGT
TAGTTACCTTTCTGAACGCTGTAATGTTATTGCTGATTCTAAGTCCTTCACACTTATCTT
TGGTGGCGTAGCTTACGCCTACTTTGGATGTGAGGAA-GGTACTATGTACTTTGTGCCTA
GAGCTAAGTCTGTTGTCTCAAGGATTGGAGACTCCATCTTTACAGGCTGTACTGGCTCTT
GGAACAAGGTCACTCAAATTGCTAACATGTTCTTGGAACA-------------GACTCAG
CATTCCCTTAACTTTGTGGGAGAGTTCGTTGTCAACGATG---------TTGTCCTCGCA
ATTCTCTCTGGAACCACAACTAATGTTGACAAAATACGCCAGCTTCTCAAAGGTGTCACC
CTTGACAAGTTGCGTGATTATTTAGCTGACTATGACGTAGCAGTCACTGCCGGCCCATTC
ATGGATAATGCTATTAATGTTGGTGGTACAGGATTACAGTATGCCGCCATTACTGCACCT
TATGTAGTT--CTCACTGGCTTAGGTGAGTCCTTTAAGAAAG----TTGCAACCATACCG
TATAAGGTTTGCAACTCTGTTAAGGATACTCTGGCTTATTA-----TGCTCACAGCGTGT
TGTACAGAGTTTT-------TCCTTATGAC--ATGGATTCTGGTGTGTCATCCTTTAGTG
AACTACTTTTTGATTGCGTTGATCTTTCAGTAGCTTCTACCTATTTTTTAGTCCGCATCT
TGCAAGATAAGACTGGCGACTTTATGTCTACAATTATTACTTCCTGCCAAACTGCTGTTA
GTAAGCTTCTAGATACATGTTTTGAAGCTACAGAAGCAACATTTAACTTC-TTGTTAGAT
TTGGCAGGATTGTTCAGAATCTTTCTCCGCAATGCCTATGTGTACACTTCACAAGGGTTT
GTG--GTGGTCAATGGCAAAGTTTCTACACTTGTCAAACAAGTGTTAGACTTGCTTAATA
AGGGTATGCAACTTTTGCATACAAAGGTCTC-----CTGGGCTGGTTCTAAAATCATTGC
TGTTAT-------------CTACAGCGGCAGGGAGTCTCTAATATTCCCATCGGGAACCT
AT-----TACTGTGTCACCACTAAGG--------------CTAAGTCCGTTCAA-----C
AAGATCTTGACGTTATTTTGCCTGGTG-------------------AGTTTTCCAAGAAG
CAGTTAGGACTGCTCCAACCTACTGACAATTCTACAACTGTTAGTGTTACT-GTATCCAG
TAACATGGTTGAAACTGTTGTGGGTCAACT--TGAGCAAACTAATATGCATAGTCCTGAT
GTTATAGTAGGTGACTATGTCATTATTAGTGAAAAATTGTTTGTGCGTAGTAAGGAAGAA
GACGGATTTGCCTTCTACCCTGCTTGCACTAATGGTCATGCTGTACCGACTCTCTTTAGA
CTTAAGGGAGGTGCACCTGTAAAAAAAGTAGCCTTTGGCGGTGATCAAGTACATGAGGTT
GCTGCTGTAAGAAGTGTTACTGTCGAGTACAACATTCATGCTGTATTAGACACACTACT-
---------TGCTTCTTCTAGTCT-TAGAACCT----TTGTTGTAGATAAGTCTTTGTCA
ATTGAGGAGTTTGCTGACGTAGTAAA---GGAACAAGTCTCAGACTTGCTTGTTAAATTA
CTGCGTGGAATGCCGATTCCAGATTTTGATTTAGACGATTTTATTGACGCACCATGCTAT
TGCTTTAACGCTGAGGGTGATGCATCCTGGTCTTCTACTATGATCTTCTCTCTTCACCCC
GTCGAGTGTGACGAGGAGTGTTCTGAAGTAGAGGCTTCAGATTTAGAAGAAGGTGAATCA
GAGTGCATTTCTGAGACTTCAACTGAACAAGTTGACGTTTCTCATGAGACTTCTGACGAC
---------GAGTGGGCTGCTGCAGTTGATGAAGCGTTCCCTCTCGATGAAGCAGAAGAT
GTTACTGAATCTGTGCAAGAAGAAGCACAACCAGTAGAAGTACCTGTTGAAGATATTGCG
CAGGTTGTCATAGCTGACACCTTACAGGAAACTCCTGTTGTGCCTGATACTGTTGAAGTC
CCACCGCAAGTGGTGAAACTTCCGTCTGCACCTCAGACTATCCAGCCCGAGGTAAAAGAA
GTTGCACCTGTCTATGAGGCTGATACCGAACAGACACAGAATGTTACTGTTAAACCTAAG
AGGTTACGCAAAAAGCGTAATGTTGACCCTTTGTCCAATTTTGAACATAAGGTTATTACA
GAGTGCGTTACCATAGTTTTAGGTGACGCAATTCAAGTAGCCAAGTGCTATGGGGAGTCT
GTGTTAGTTAATGCTGCTAACACACATCTTAAGCATGGCGGTGGTAT-CGCTGGTGCTAT
TAATGCGGCTTCAAAAGGGGCTGTCCAAAAAGAGTCAGATGAGT-ATATTCTGGCTAAAG
GGCCGTTACAAGTAGGAGATTCAGTTCTCTTGCAAGGCCATTCTCTAGCTAAGAATATCC
TGCATGTCGTAGGCCCAGATGCCCGCGCTAAACAGGATGTTTCTCTCCTTAGTAAGTGCT
ATAAGGCTATGAATGCATATCCTCTTGTAGTCACTCCTCTTGTTTCAGCAGGCATATTTG
GTGTAAAACCAGC-TGTGTCTTTTGATTATCTTATTAGGGAGGCTAAGACTAGAGTTTTA
GTCGTCGTTAATTCCCAAGATGTCTATAAGAGTCTTACCATAG-----------------
----------------------------------------------------------TT
GACATTCC----------------------------------------------------
------------------ACAGAGTTTGACTTTTTCATATGATGGGTTACGTGGCGCAAT
ACGTAAAGCTAAAGATTATGGTTTT---------ACTGTTTTTGTGTGC--------ACA
GACAACTCTGCTAACACT-----AAAGTTCTTAGGAACAAGGGTGTTGATTATACTAAGA
A----GTTTCTTACAGTTGACGGTGTGCAATATTATTGCTACACGTCTAAGGACACTTTA
GATGATATCTTACAACAGGCTAATAAGTCTGTTGGTATTATATCTATGC---------CT
TTGGGATATGTGTC---------------------------------------TCATGGT
TTAGACTTAATGCAAGCAGGGAGTGT-CGTGCGTAGAGTTAACGTGCCCTACGTGTGTCT
CC--------TAGCTAATAAAGAGCAAGAAGCTATT------------------------
---------------------------------TTGATGTCTG--------------AAG
ACGTTAAGTTAAACCCTTCAG----------AAGATTTTATAAAGCACG-----------
-----------------------TCCGCACTAATG--------GTGGTTACAATTCTT--
---------------------GGCATTTAGTCGAGGGTGAACTATTGGTGCAAGAC----
--TTACGCTTAAATAAGCTCC----TGCATTGGTCTGATCAAACCATATGCTACAAGGAT
AGTGTGTT-------TTATGTTGTAAAGAATAGTACA------GCTTTTCCATTTGAAAC
ACTT--------------------------------------------------------
-TCAGCATGTCGTGCGTATTTGGAT-----------------------------------
-----------------------------------------------TCACGCACGACAC
A------------------------GCAGTTA--ACAATCGAAGTCTTAGTGACTGTCGA
TGGTGTAAATTTTAGAACAGTCGTTCTAAATAATAAGAACACTTATAGATCACAGCTTGG
ATGCGTTTTCTTTAATGGTGCTGATATTTCTGACACCATTCCTGATGAGAAACAGAATGG
TCACAGTTTATATCTAGCAGACAATTTGACTGCTGATGAAACA---------AAGGCGCT
TAAAGAGTTATATGGCCCCGTTGATCCTACTTTCTTACACAGATTC-TATTCACTTAAGG
CTGCAGTCCATGGGTGGAAGATGGTTGTGTGTGATAAGGTACGTTCTCTCAAATTGAGTG
ATAATAATTGTTATCTTAATGCAGTTATTATGACACTTGATTTATTGAAGGACATTAAAT
TTGTTATACCTGCTCTACAGCATGCATTTATGAAACATAAGGGCGGTGATTCAACTGACT
TCATAGCCCTCATTATGGCTTATGGCAATTGCACATTTGGTGCTCCAGATGATGC-----
---CTCTCGGTTACTTCATACCGTGCTTGCAAAGGCTGAGTTATGCTGTTCTGCACGCAT
GGTTTGGAGAGAGTGGTGCAATGTCTGTGGCATAAAAGATGTTGTTCTACAAGGCTTAAA
AGCTTGTTGTTACGTGGGTGTGCAAACTGTTGAAGATCT------GCGTGCTCGCATGAC
ATATGTATGCCAGTGTGGTGGTGAACGTCATCGGCAATTAGTCGAACACACCACCCCCTG
GTTGCTGCTCTCAGGCACACCAAATGAA---AAATTGGTGACAACCTCCACGGCGCCTGA
TTTTGTAGCATTTAATGTCTTTCAGGGCATTGAAACGGCTGTTGGCCATTATGTTCATGC
T-CGCCTGAAGGGTGGTCTTATTTTAAAGTTTGACTCTGGCACCGTTAGCAAGACTTCAG
ACTGGAAGTGCAAGGTGACAGATGTACTTTTCCCCGGCCAAAAA---TACAGTAGCGATT
GTAATGTC-GTACGGTATTCTTTGGACGGTAATTTCAGAACAGAGGTTGATCCCGACCTA
TCTGCTTTCTATGTTAAGGATGGTAAATACTTTACAAGTGAACCACCCGTAACATATTCA
CCAGCTACAATTTTAGCTGGTAGTGTCTACACTAATAGCTGCCTTGTATCGTCTGATGGA
CAACCTGGCGGTGATGCTATTAGTTTGAGTTTTAATAACCTTTTAGGGTTTGATTCTAGT
AAACCAGTCACTAAGAAATACACTTACTC-CTTCTTGCCTAAAGAAGACGGCGATGTGTT
GTTGGCTGAGTTTGACACTTATGACCCTATTTATAAGAATGGTGCCATGTATAAAGGCAA
ACCAATTCTTTGG---GTCAATAAAGCATCTTATGATACTAATCTTAATAAGTTCAATAG
AGCTAGTTTGCGTCAAATTTTTGACGTAGCCCCCATTGAACTCGAAAATAAATTCACACC
TTTGAGTGTGGAGT-CTACACCAGTTGAACCTCCAACTGTA---GATGTGGTAGCACTTC
A------ACAGGAAATGACAATTGTCAAATGTAAGGGTTTAAATAAACCTTTCGTGAAGG
ACAATGTCAGTTTCGTTGCTGATGATTCAGGTACTC------CCGTTGTTGAGTATCTGT
CTAAAGAAGACCTACATACATTGTATGTAG------ACCCTAAGTATCAAGTCATTGTCT
TAAAAGACAATGTACTTTCTTCTATGCTTAGATTGCACACCGTTGAGTCAGGTGATATTA
ACGTTGTTGCAGCTTCCGGATCTTTGACACGTAAAGTGAAGTTACTATTTAGGGCTTCA-
----------------TTTTATTTCAAAGAATTTGCTACCCGCACTTTCACTGCTACCAC
TGCTGT------AGGTAGTTGTATAAAGAGTGTAGTGCGGCATCTAGGTGTTACTAAAGG
CATATTGACAGGCTGTTTTA-------------------GTTTTGCCAAGATGTTATTTA
TGCTTCCACTAGCTTACTTTAGTGATTCAAAACT--CGGCACCACAGAGGTTAAAGTGAG
TGCTTTGAAAACAGCCGGCGTTGTGACAGGTAATGTTGTAAAACAGTGTTGCACTGCTGC
TGTTGATTTAAGTATGGATAAGTTGCGCCGTGTGGATTGGAAATCAACCCTACGGTTGTT
ACTTATGTTATGCACAACTATGGTATTGTTGTCTTCTGTGTATCACTTGTATGTCTTCAA
TCAGGTCTTATCAAGTGATGTTATGTTTGAAGATGCCCAAGGTTTGAAAAAGTTCTACAA
AGAAGTTAGAGCTTACCTAGGAATCTCTTCTGCTTGTGACGGTCTTGCTTCAGCTTATAG
GGCGAATTCCTTTGATGTACCTACA------TTCTGCGCAAACCGTTCTGCAATGTGTAA
TTGGTGCTTGATTAGCCAAGATTCCATAACTCACTACCCAGCTCTTAAGATGGTTCAAAC
ACATCTTAGCCACTATGTTCTTAACATAGATTGG-----------TTGTGGTTTGCATTT
GAGACTGGTTTGGCATACATGCTCTATACCTCGGCCTTCAACTGGTTGTTGTTGGCAGGT
ACATTGCA-TTATTTCTTTGCACAGACTTCCATATTTGTAGACTGGCGGTCATACAATTA
-----TGCTGTGTCTAGTGCCTTCTGGTTATTCACCCACA-----TTCCAATGGCGGGTT
TGGTACGAATGTATAATTTGTTAGCATGCCTTTGGCTTTTACGCAAGTTTTATCAGCATG
TAATCAATGGTTGCAAAGATACGGCATGCTTGCTCTGCTATAAGAGGAACCGACTTACTA
GAGTTGAAGCTTCTACCGTTGTCTGTGGTGGAAAACGTACGTTTTATATCACAGCAAATG
GCGGTATTTCATTCTGTCGTAGGCATAATTGGAATTGTGTGGATTGTGACACTGCAGGTG
TGGGG-AATACCTTCATCTGTGAAGAAGTCGCAAATGACC--TCACTACCGCCCTACGCA
GGCCTATTAACGCTACGGATAGATCACATTATTATGTGGATTCCGTTACAGTTAAAGAGA
CTGTTGTTCAGTTTAATTATCGTAGAGACGGTCAACCATTCTACGAGCGGTTTCCCCTCT
GCGCTTTTACAAATCTAGATAAGTTGAAGTTCAAAGAGGTCTGTAAAACTACTACTGGTA
TACCTGAATACAACTTTATCATCTACGACTCATCAGATCGTGGCCAGGAAAGTTTAGCTA
GGTCTGCATGTGTTTATTATTCTCAAGTCTTGTGTAAATCAATTCTTTTGGTTGACTCAA
GTTTGGTTACTTCTGTTGGTGATTCTAGTGAAATCGCCACTAAAATGTTTGATTCCTTTG
TTAATAGTTTCGTCTCGCTGTATAATGTCACACGCGATAAGTTGGAAAAACTTATCTCTA
CTGCTCGTGATGGCGTAAGGCGAGGCGATAACTTCCATAGTGTCTTAACAACATTCATTG
ACGCAGCACGAGGCCCCGCAGGTGTGGAGTCTGATGTTGAGACCAATGAAATTGTTGACT
CTGTGCAGTATGCTCATAAACATGACATACAAATTACTAATGAGAGCTACAATAATTATG
TACCCTCATATGTTAAACCTGATAGTGTGTCTACCAGCGATTTAGGTAGTCTCATTGATT
GTAATGCGGCTTCAGTTAACCAAATTGTCTTGCGTAATTCTAATGGTGCTTGCATTTGGA
ACGCTGCTGCATATATGAAACTCTCGGATGCACTTAAACGACAGATTCGCATTGCATGCC
GTAAGTGTAATTTAGCTTTCCGGTTAACC------ACCTCAAAGCTACGCGCTAATGATA
ATATCTTATCAGTTAGATTCACTGCTAACAAAATTGTTGGTGGTGCTCCTACATGGTTTA
ATGCGTTGCGTGACTTTACGTTAAAGGGTTATGTTCTTGCTACCATTATTGTGTTTCTGT
GTGCTGTAC-TGATGTATTTGTGTTTACCTACATTTTCTATGGCACCTGTTGAATTTTAT
GAAGACCGCATCTTGGACTTTAAAGTTCTTGATAATGGTATCATTAGGGATGTAAATCCT
GATGATAAGTGCTTTGCTAATAAGCAC-CGGTCCTTCACACAATGGTATCATGAGCATGT
TGGTGGTGTCTATGACAACTCTATCACATGCCCATTGACAGTTGCAGTAATTGCTGGAGT
TGCTGGTGCTCGCATTCCAGACGTACCTACTACATTGGCTTGGGTGAACAATCAGATAAT
TTTCTTTGTTT-----CTCGAGTCTTTGCTAATACAGGCAGTGTTTGCTACACTCCTATA
GATGAGATACCCTATAAGAGTTTCTCTGATAGTGGTTGCATTCTTCCATCTGAGTGCACT
ATGTTTAGGGATGCAGAGGGCCGTATGACACCATACTGCCATGATCCTACTGTTTTGCCT
GGGGCTTTTGCGTACAGTCAGATGAGGCCTCATGTTCGTTACGACTTGTATGATGGTAAC
ATGTTTATTAAATTTCCTGAAGTAGTATTTGAAAGTACACTTAGGATTACTAGAACTCTG
TCAACTCAGTACTGCCGGTTCGGTAGTTGTGAGTATGCACAAGAGGGTGTTTGTATTACC
ACAAATGGCTCGTGGGCCATTTTTAATGACCACCATCTTAATAGACCTGGTGTCTATTGT
GGCTCTGATTTTATTGACATTGTCAGGCG-GTTAGCAGTATCACTGTTCCAGCCTATTAC
TTATTTCCAATTGACTACCTCATTGGTCTTGGGTATAGGTTTGTGTGCGTTCCTGACTTT
GCTCTTCTATTATATTAATAAAGTAAAACGTGCTTTTGCAGATTACACCCAGTGTGCTGT
AATTGCTGTTGTTGC--TGCTGTTCTTAATAGCTTGTGCATCTGCTTTGTT----ACCTC
TATACCATTGTGTA-TAGTACCTTACACTGCATTGTACTATTATGCTACATTCTATTTTA
CTAATGAGCCTGCATTTATTATGCATGTTTCTTGGTACATTATGTTCGGGCCTATCGTTC
CCATATGGATGACCTGCGTCTATACAGTTGCAATGTGCTTTAGACACTTCTTCTGGGTTT
TAG-CTTATTTTAGTAAGAAACATGTAGAAGTTTTTACTGATGGTAAGCTTAATTGTAGT
TTCCAGGACGCTGCCTCTAATATCTTTGTTATTAACAAGGACACTTAT-----GCAGCTC
TTAGAAACTCTTTAACTAATGATGCC-TATTCACGATTTTTGGGGTTGTTTAACAAGTAT
AAGTACTTCTCTGGTGCTATGGAAACAGCCGCTTATCGTGAAGCTGCAGCATGTCATCTT
GCTAAAGCCTTACAAACATACAGCGAGACTGGTAGTGATCTTCTTTACCAACCACCCAAC
TGTAGCATAACCTCTGGCGTGTTGCAAAGCGGTTTGGTGAAAATGTCACATCCCAGTGGA
GATGTTGAGGCTTGTATGGTTCAGGTTACCTGCGGTAGCATGACTCTTAATGGTCTTTGG
CTTGACAACACAGTCTGGTGCCCACGACACGTAATGTGCCCGGCTGACCAGTTGTCTGAT
CCTAATTATGATGCCTTGTTGATTTCTATGACTAATCATAGTTTCAGTGTGCAAAAACAC
ATTGGCGCTCCAGCAAACTTGCGTGTTGTTGGTCATGCCATGCAAGGCACTCTTTTGAAG
TTGACTGTCGATGTTGCTAACCCTAGCACTCCAGCCTACACTTTTACAACAGTGAAACCT
GGCGCAGCATTTAGTGTGTTAGCATGCTATAATGGTCGTCCGACTGGTACATTCACTGTT
GTA--ATGCGCCCTAACTACACAATTAAGGGTTCCTTTCTGTGTGGTTCTTGTGGTAGTG
TTGGTTACACCAAGGAGGGTAGTGTGATCAATTTCTGTTACATGCATCAAATGGAACTTG
CTAATGGTACACATACCGGTTCAGCATTTGATGGTACTATGTATGGTGCCTTTATGGATA
AACAAGTGCACCAAGTTCAGTTAACAGACAAATACTGCAGTGTTAATGTAGTAGCTTGGC
TTTACGCAGCAATACTTAATGGTTGCGCTTGGTTTGTAAAACCTAATCGCACTAGTGTTG
TTTCTTTTAATGAATGGGCTCTTGC------------CAACCAATTCACTGAATTTGTTG
GCACTCAATC-CGTTGACATGTTAG---------CTGTCAAAACAGGCGTTGCTATTGAA
CA-------GCTGCTTTATGCGATCCAACAACTGTATACTGGGTTCCAGGGAAAGCAAAT
CCTTGGCAGTACCATGTTGGAAGATGAATTCACACCTGAGGATGTTAATATGCAGATTAT
GGGTGTGGTTATGCAGAGTGGTGTGAGAAAAGTTACATATGGTACTGCGCATTGGTTGTT
TGCGACCCTTGTCTCAACCTATGTGATAATCTTACAAGCCACTAAATTTACTTTGTGGAA
CTACTTGTTTGAGACTATTCCCACA-CAGTTGTTCCCACTCTTATTTGTGACTATGGCCT
TCGTTATGTTGTTGGTTAAACACAAACACACCTTTTTGACACTTTTCTTGTTGCCTGTGG
CTATTTGTTTGACTTATGCAAACATAGTCTACGAGCCCACTACT---------CCCATTT
CGTCAGCGCTGATTGCAGTTGCAAATTGGCTTGCCCCCACTAATGCTTATATGCGCACTA
CACATACTGATATTGGTGTCTACATTAGTATGTCACTTGTATTAGTCATTGTAGTGAAGA
GATTGTACAACCCATCACTTTCTAACTTTGCGTTAGCATTGTGCAGTGGTGTAATGTGGT
TGTAC--ACTTATAGCAT------TGGAGAAGCCTCAAGCC---CCATTGCCTATCTGGT
TTTTGTCACTACACTCACTAGTGATTATACGATTACAGTCTTTGTTACTGTCAACCTT--
-GCAAAAGT--TTGCACTTATGC-----------CATCTTTGCTTACTCACCACAGCTTA
CACTT----GTGTTTCCGGAAGTGAAGATGATACTTTTATTATACACATGTTTAGGTTTC
ATGTGTACTTGCTATTTTGGTGTCTTCTCTCTTTTGAACCTTAAGCTTAGAGCACCTATG
GGTGTCTATGACTTTAAGGTCTCAACACAAGAGTTCAGATTCATGACTGCTAACAATCTA
ACTGCACCTAGAAATTCTTGGGAGGCTATGGCTCTGAACTTTAAGTTAATAGGTATTGGC
GGTACACCTTGTATAAAGGTTGCTGCTATGCAGTCTAAACTTACAGATCTTAAATGCACA
TCTGTGGTT----CTCCTCTCTGTGCTCCAACAGTTACACTTAGAGGCTAATAGT-----
AGGGCCTGGGCTTTCTGTGTTAAATGCCATAATGATATATTGGCAGCAACAGACCCCAGT
GAGGCTTTCGAGAAATTCGTAAGTCTCTTTGCTACTTTAATGACTTTTTCTGGTAATGTA
GATCTTGATGCGTTAGCTAGTGATATTTTTGACACTCCTAGCGTACTTCAAGCTACTCTT
TCTGAGTTTTCACACTTAGCTACCTTTGCTGAGTTGGAAGCTGCGCAGAAAGCCTATCAG
GAAGCTATGGACTCTGGTGACACCTCACCACAAGTTCTTAAGGCTTTGCAGAAGGCTGTT
AATATAGCTAAAAACGCCTATGAGAAGGATAAGGCAGTGGCCCGTAAGTTAGAACGTATG
GCTGATCAGGCTATGACTTCTATGTATAAGCAAGCACGTGCTGAAGACAAGAAAGCAAAA
ATTGTCAGTGCTATGCAAACTAT-GTTGTTTGGTATGATTAAGAAGCTCGACAACGATGT
TCTTAATGGTATCATTTCTAACGCTAGGAATGGTTGTATACCTCTTAGTGTCATCCCACT
GTGTGCTTCAAATAAACTTCGCGTTGTAATTCCTGACTTCACCGTCTGGAATCA------
-GGTAGTCACATATCCCTCGCTTAACTACGCTGGGGCTTTGTGGGACATTACAGTTATAA
ACAATGTGGACAATGAAATTGTTAAGTCTTCAGATGTT---GTAGACAGCAATGAAAATT
TAACATGGCCACTTGTTTTAGAATGCACTAGGGCATCCACTTCTGCCGTTAAGTTGCAAA
ATAATGAGATCAAACCTTCAGGTCTAAAAACCATGGTTGTGTCTGCGGGTCAAGAGCAAA
CTAACTGTA---ATACTAGTTCCTTAGCTTATTACGAACCTGTGCAGGGTCGTAAAATGC
TGATGGCTCTTCTTTCTGATAATGCCTATCTCAAATGGGCGCGTGT---TGAAGGTAAGG
AC---GGATTTGTCAGTGTAGAGCTACAACCTCCTTGCAAATTCTTGATTGCGGGACCAA
AAGGACCTGAAATCCGATATCTCTATTTTGTTAAAAATCTTAACAACCTTCATCGCGGGC
AAGTGTTAGGGCACATTGCTGCGACTGTTAGATTGCAAGCTGGTTCTAACACCGAGTTTG
CCTCTAATTCC-TCGGTGTTGTCACTTGTTAACTTCACCGTTGATCCTCAAAAAGCTTAT
CTCGATTTCGTCAATGCGGGAGGTGCCCCATTGACAAATTGTGTTAAGATGCTTACTCCT
AAAACTGGTACAGGTATAGCTATATCTGTTAAACCAGAGAGTACAGCTGATCAAGAGACT
TATGGTGGAGCTTCAGTGTGTCTCTATTGCCGTGCGCATATAGAACATCCTGATGTCTCT
GGTGTTTGTAAATATAAGGGTAAGTTTGTCCAAATCCCTGCTCAGTGTGTCCGTGACCCT
GTGGGATTTTGTTTGTCAAATACCCCCTGTAATGTCTGTCAATATTGGATTGGATATGGG
TGCAATTGTGACTCGCTTAGGCAAGCAGCACTGCCCCAATCTAAAGATTC----CAATTT
TTTAAACGAGTCCGGGGTTCTATTGTAAATGCCCGAATAGAACCCTGTTCAAGTGGTTTG
TCCACTGATGTC-GTCTTTAGGGC-ATTTGACATCTGCAACTATAAGGCTAAGGTTGCTG
GTATTGGAAAATACTACAAGACTAATACTTGTAGGTTTGTAGAATTAGATGACCAAGGGC
ATCATTTAGACTCCTATTTTGTCGTTAAGAGGCATACTATGGAGAATTATGAACTAGAGA
AGCACTGTTACGACTTGTTACGTGACTGTGATGCTGTAGCTCCCCATGATTTCTTCATCT
TTGATGTAGACAAAGTTAAAACACCTCATATTGTACGTCAGCGTTTAACTGAGTACACTA
TGATGGATCTTGTATATGCCCTGAGGCACTTTGATCAA---AATAGCGAAGTGCTTAAGG
CTATCTTAGTGAAGTATGGTTGCTGTGATGTTACCTACTTTGAAAATAAACTCTGGTTTG
ATTTTGTTGAAAATCCCAGTGTTATTGGTGTTTATCATAAACTTGGAGAACGTGTACGCC
AAGCTATCTTAAACACTGTTAAATTTTGTGACCACATGGTCAAGGCTGGTTTAGTCGGTG
TGCTCACACTAGACAACCAGGACCTTAATGGCAAGTGGTATGATTTTGGTGACTTCGTAA
TCACTCAACCTGGTTCAGGAGTAGCTATAGTTGATAGCTACTATTCTTATTTGATGCCTG
TGCTCTCAATGACCGATTGTCTGGCCGCTGAGACACATAGGGATTGTGATTTTAATAAAC
CACTCATTGAGTGGCCACTTACTG-AGTATGATTTTACTGATTATAAGGTACAACTCTTT
GAGAAGTACTTTAAATATTGGGATCAGACGTATCACGCAAATTGCGTTAATTGTACTGAT
GACCGTTGTGTGTTACATTGTGCTAATTTCAATGTATTGTTTGCTATGACCATGCCTAAG
ACTTGTTTCGGACCCATAGTCCGAAAGATCTTTGTTGATGGCGTGCCATTTGTAGTATCT
TGTGGTTATCACTACAAAGAATTAGGTTTAGTCATGAATATGGATGTTAGTCTCCATAGA
CATAGGCTCTCTCTTAAGGAGTTGATGATGTATGCCGCTGATCCAGCCATGCACATTGCC
TCCTCTAACGCTTTTCTTGATTTGAGGACATCATGTTTTAGTGTCGCTGCACTTACAACT
GGTTTGACTTTTCAAACTGTGCGGCCTGGCAATTTTAACCAAGACTTCTATGATTTCGTG
GTATCTAAAGGTTTCTTTAAGGAGGGCTCTTCAGTGACGCTCAAACATTTTTTCTTTGCT
CAAGATGGTAATGCTGCTATTACAGATTATAATTACTATTCTTATAATCTGCCTACTATG
TGTGACATCAAACAAATGTTGTTCTGCATGGAAGTTGTAAACAAGTACTTCGAAATCTAT
GACGGTGGTTGTCTTAATGCTTCTGAAGTGGTTGTTAATAATTTAGACAAGAGTGCTGGC
CATCCTTTTAATAAGTTTGGCAAAGCTCGTGTCTATTATGAGAGCATGTCTTACCAGGAG
CAAGATGAACTTTTTGCCATGACAAAGCGTAACGTCATTCCTACCATGACTCAAATGAAT
CTAAAATATGCTATTAGTGCTAAGAATAGAGCTCGCACTGTTGCAGGCGT----------
--GTCCATACTTAGCAC-AATG--------ACTAATCGCCAGTACCA---TCAGAAAAT-
------------------------------------------GCTTAAGTCCATGG----
--CTGCAACTC------GTGGAGCGA-------CTTGCGTCATTGGTACTACA-------
-------------------AAGTTCTACGGTGGCTGGGATTTCATGCTTAAAACATTGTA
CAAAGATGTTGATAATCCGCATCTTATGGGTTGGGATTACCCTAAGTGTGATAGAGCTAT
GCCTAATATGTGTAGAATCTTCGCTTCACTCATATTAGCTCGTAAACATGGCACTTGTTG
TACTACAAGGGACAGATTTTATCGCTTGGCAAATGAGTGTGCTCAGGTGCTAAGCGAATA
TGTTCTATGTGGTGGTGGTTACTACGTCAAACCTGGAGGTACCAGTAGCGGAGATGCCAC
CACTGCATATGCCAATAGTGTCTTTAACATTTTGCAGGCGACAACTGCTAATGTCAGTGC
ACTTATGGGTGCTAATGGCAACAAGATTGTTGACAAAGAAGTTAAAGACATGCAGTTTGA
TTTGTATGTCAATGTTTACA-GGAGCACTAGCCCAGACCCCAAATTTGTTGATAAATACT
ATGCTTTTCTTAATAAGCACTTTTCTATGATGATACTGTCTGATGACGGTGTCGTTTGCT
ATAATAGTGATTATGCAGCTAAGGGTTACATTGCTGGAATACAGAATTTTAAGGAAACGC
TGTATTATCAGAACAATGTCTTTATGTCTGAAGCTAAATGCTGGGTGGAAACCGATCTGA
AGAAAGGGCCACATGAATTCTGTTCACAGCATACGCTTTATATTAAGGATGGCGACGATG
GTTACTTCCTTCCTTATCCAGACCCTTCAAGAATTTTGTCTGCCGGTTGCTTTGTAGATG
ATATCGTTAAGACTGACGGTACACTCATGGTAGAGCGGTTTGTGTCTTTGGCTATAGATG
CTTACCCTCTCACAAAGCATGAAGATATAGAATACCAGAATGTATTCTGGGTCTACTTAC
AGTATATAGAAAAACTGTATAAAGACCTTACAGGACACATGCTTGACAGTTATTCTGTCA
TGCTATGTGGTGATAATTCTGCTAAGTTTTGGGAAGAGGCATTCTATAGAGATCTCTATA
GTTCGCCTACCACTTTGCAGGCTGTCGGTTCATGCGTTGTATGCCATTCACAGACTTCCC
TACGCTGTGGGACATGCATCCGTAGACCATTTCTCTGCTGTAAATGCTGCTATGATCATG
TTATAGCAACTCCACATAAGATGGTTTTGTCTGTTTCTCCTTACGTTTGTAATGCCCCTG
GTTGTGGCGTTTCAGACGTTACTAAGCTATATTTAGGTGGTATGAGCTACTTTTGTGTAG
ATCAT-AGACCTGTGTGTAGTTTTCCACTTTGCGCTAATGGTCTTGTATTCGGCTTATAC
AAGAATATGTGCACAGGTAGTCCTTCTATAGTTGAATTTAATAGGTTGGCTACCTGTGAC
TGGACTGAAAGTGGTGATTACACCCTTGCCAATACTACAACAGAACCACTCAAACTTTTT
GCTGCTGAGACTTTACGTGCCACTGAAGAGGCGTCTAAGCAGTCTTATGCTATTGCCACC
ATCAAAGAAATTGTTGGTGAGCGCCAACTATTACTTGTGTGGGAGGCTGGCAAGTCCAAA
CCACCACTCAATCGTAATTATGTTTTTACTGGTTATCATATAACCAAAAATAGTAAAGTG
CAGCTCGGTGAGTACATTTTCGAGCGCATTGATTATAGTGATGCTGTATCCTACAAGTCT
AGTACAACGTATAAACTGACTGTAGGTGACATCTTCGTACTTACCTCTCACTCTGTGGCT
ACCTTGACGGCGCCCACAATTGTGAA-TCAAGAGAGGTATGTTAAAATTACTGGGTTGTA
CCCAACCATTACGGTACCTGAAGAGTTCGCAAGTCATGTTGCCAACTTCCAAAAATCAGG
TTATAGTAAATATGTCACTGTTCAGGGACCACCTGGCACTGGCAAAAGTCATTTTGCTAT
AGGGTTAGCGATTTACTACCCTACAGCACGTGTTGTTTATACAGCATGTTCACACGCAGC
TGTTGATGCTTTGTGTGAAAAAGCTTTTAAATATTTGAACATTGCTAAATGTTCCCGTAT
CATTCCTGCAAAGGCACGTGTTGAGTGCTATGACAGGTTTAAAGTTAATGAGACAAATTC
TCAATATTTGTTTAGTACTATTAATGCTCTACCAGAAACTTCTGCCGATATTCTGGTGGT
TGATGAGGTTAGTATGTGCACTAATTATGATCTTTCAATTATTAATGCACGTATTAAAGC
-TAAGCACATT-GTCTATGTAGGAGATCCAGCACAGTTGCCAGCTCCTAGGACTTTGTTG
ACTAGAGGCACATTGGAACCAGAAAATTTCAATAGTGTCACTAGATTGATGTGTAACTTA
GGTCCTGACATATTTTTAAGTATGTGCTACAGGTGTCCTAAGGAAATAGTAAGCACTGTG
AGCGCTCTTGTCTACAATAATAAATTGTTAGCCAAGAAGGA--GCTTTCAGGCCAGTGCT
TTAAAATACTCTATAAGGGCAATGT-GACGC-ATGATGCTAGCTCTGCCATTAATAGACC
ACAACTCACATTTGTGAAGAATTTTATTACTGCCAATCCGGCATGGAGTAAGGCAGTCTT
TATTTCGCCTTACAATTCACAGAATGCTGTGTCTCGTTCAATGCTGGGTCTTACCACTCA
GACTGTTGATTCCTCACAGGGTTCAGAATACCAGTACGTTATCTTCTGTCAAACAGCAGA
TACGGCACATGCTAACAACATTAACAGATTTAATGTTGCAATCACTCGTGCCCAAAAAGG
TATTCTTTGTGTTATGACATCTCAGGCACTCTTTGAGTCCTTAGAGTTTAC------TGA
ATTGTCTTTTACTAA----------TTACAAGCTCCAGTCTCAGATTGTAACTGGCCTTT
TTAAAGATTGCTCTAGAGAAACTTCTGGCCTCTCACCTGCTTATGCACCAACATATGTTA
GTGTTGATGACAAGTATAAGACGAGTGATGAGCTTTGCGTGAAT---CTTAATTTACCCG
CAAATGTCCCATACTCTCGTGTTATTTCCAGGATGGGCTTTAAACTCGATGCAACAGTTC
CTGGATATCCTAAGCTTTTCATTACTCGTGAAGAGGCTGTAAGGCAAGTTCGAAGCTGGA
TAGGCTTCGATGTTGAGGGTGCTCATGCTTCCCGTAATGCATGT-GGCACCAATGTGCCT
CTACAATTAGGATTTTCAACTGGTGTGAACTTTGTTGTTCAGCCAGTTGGTGTTGTAGAC
ACTGAGTGGGGTAACATGTTAACGGGCATTGCTGCACGTCCTCCACCAGGTGAACAGTTT
AAGCACCTCGTGCCTCTTATGCATAAGGGGGCTGCGTGGCCTATTGTTAGACGACGTATA
GTGCAAATGTTGTCAGACACTTTAGACAAATTGTCTGATTACTGTACGTTTGTTTGTTGG
GCTCATGGCTTTGAATTAACGTCTGCATCATACTTTTGCAAGATAGGTAAGGAACAGAAG
TGTTGCATGTGCAATAGACGCGCTGCAGCGTACTCTTCACCTCTGCAATCTTATGCCTGC
TGGACTCATTCCTGCGGTTATGATTATGTCTACAACCCTTTCTTTGTCGATGTTCAACAG
TGGGGTTATGTAGGCAATCTTGCTACTAATCACGATCGTTATTGCTCTGTCCATCAAGGA
GCTCATGTGGCTTCTAATGATGCAATAATGACTCGTTGTTTAGCTATTCATTCTTGTTTT
ATAGAACGTGTGGATTGGGATATAGAGTATCCTTATATCTCACATGAAAAGAAATTGAAT
TCCTGTTGTAGAATCGTTGAGCGCAACGTCGTACGTGCTGCTCTTCTTGCCGGTTCATTT
GACAAAGTCTATGATATTGGCAATCCTAAAGGAATTCCTATTGTTGATGACCCTGTGGTT
GATTGGCATTATTTTGATGCACAGCCCT----TGACCAGG-----AAGGTACAACAGCTT
TTCTATACAGAGG--ACATGGCCTCA-AGATTTGCTGATGGGCTCTGCTTATTTTGGAAC
TGTAATGTACCAAAATATCCTAATAATGCAATTGTATGCAGGTTTGACACACGTGTGCAT
TCTGAGTTCAATTTGCCAGGTTGTGATGGCGGTAGTTTGTATGTTAACAAGCACGCTTTT
CATACACCAGCATATGATGTGAGTGCATTCCGTGATCTGAAACCTTTACCATTCTTTTAT
TATTCTACTACACCATGTGAAGTGCATGGTAAT--GGTAGTATGATAGAGGATATTGATT
ATGTACCCCTAAAATCTGCAGTCTGTATTACAGCTTGTAATTTAGGGGGCGCTGTTTGTA
GGAAGCATGCTACAGAGTACAGAGAGTATATGGAAGCATATAATCTTGTCTCTGCATCAG
GTTTCCGCCTTTGGTGTTATAAGACCTTTGATATTTATAATCTCTGGTCTACTTTTACAA
AAGTTCAAGGTTTGGAAAACATTGCTTTTAATGTTGTTAAACAAGGCCATTTTATTGGTG
TTGAGGGTGAACTACCTGTAGCTGTAGTCAATGATAAGATCTTCACCAAGAGTGGCGTTA
ATGACATTTGTATGTTTGAGAATAAAACCACTTTGCCTACTAATATAGCTTTTGAACTCT
ATGCTAAGCGTGCTGTACGCTCGCATCCCGATTTCAAATTGCTACACAATTTACAAGCAG
ACATTTGCTACAAGTTC-GTCCTTTGGGATTATGAACGTAGCAATATTTATGGTACTGCT
ACTATTGGTGTATGTAAGTACACTGATATTG------------------ATGTTAATTCA
GCTTTGAATATATGTTTTGACATACGCGATAATTGTTCATTGGAGAAGTTCATGTCTACT
CCCAATGCCATCTTTATTTCTGATAGAAAAATCAAGAAATACCCTTGTATGGTAGGTCCT
GATTATGCTTACTTCAATGGTGCTATCATCCGTGATAGTGATGTTG-TTAAACAACCAGT
GA------AGTTCTACTTGTATAAGAAAGTCAATAATG-AGTTTATTGATCCTACTGAGT
GTATTTACACTCAGAGTCGCTCTTGTAGTGACTTCCTACCCCTTTCTGACATGGAGAAAG
ACTTTCTATCTTTTGATAGTGATGTTTTCATTAAGAAGTATGGCTTGGAAAACTATGCTT
TTGAGCACGTAGTCTATGGAGACTTCTCTCATACTACGTTAGGCGGTCTTCACTTGCTTA
TTGGTTTATACAAGAAGCAACAGGAAGGTCATATTATTATGGAAGA---AATGCTAAAAG
GTAGCTCAACT-ATTCATAACTATTTTATTACTGAGACTAACACAGCGGCTTTTAAGGCG
GTGTGTTCTGTTATAGATTTAAAGCTTGACGACTTTGTTATGATTTTAAAGAGTCAAGAC
CTTGGCGTAGTATCCAAGGTTGTCAAGGTTCCTATTGACTTAACAATGATTGAGTTTATG
TTATGGTGTAAGGATGGACAGGTTCAAACCTTCTACCCTCGACTCCAGGCTTCTGCAGAT
TGGAAACCTGGTCATGCAATGCCATCCCTCTTTAAAGTTCAAAATGTAAACCTTGAACGT
TGTGAGCTTGCTAATTACAAGCAATCTATTCCTATGCCTCGCGGTGTGCACATGAACATC
GCTAAATATATGCAATTGTGCCAGTATTTAAATACTTGCACATTAGCCGTGCCTGCCAAT
ATGCGTGTTATACATTTTGGCGCTGGTTCTGATAAAGGTATCGCTCCTGGTACCTCAGTT
TTACGACAGTGGCTTCCTACAGATGCCATTATTATAGATAATGATTTAAATGAGTTCGTG
TCAGATGCTGACATAACTTTATTTGGAGATTGTGTAACTGTACGTGTCGGCCAACAAGT-
GGATCTTGTTATTTCCGACATGTATGATCCTACTACTAAGAATGTAACAGGTAGTAATGA
GTCAAAGGCTTTATTCTTTACTTACCTGTGTAACCTCATTAATAATAATCTTGCTCTTGG
TGGGTCTGTTGCTATTAAAATAACAGAACACTCTTGGAGCGTTGAACTTTATGAACTTAT
GGGAAAATTTGCTTGGTGGACTGTTTTCTGCACCAATGCAAATGCATCCTCATCTGAAGG
ATTCCTCTTAGGTATTAATTACTTGGGTACTATTAAAGAAAATATAGATGGTGGTGCTAT
GCACGCCAACTATATATTTTGGAGAAATTCCACTCCTATGAATCTGAGTACTTACTCACT
TTTTGATTTATCCAAGTTTCAATTAAAATTAAAAGGAACACCAGTTCTTCAATTAAAGGA
GAGTCAAATTAACGAACTCGTAATATCTCTCCTGTCGCAGGGTAAGTTACTTATCCGTGA
CAATGATACACTCAGTGTTTCTACTGATGTTCTTGTTAACACCTACAGAAAGTTACGTTG
ATGTAGGGCCAGATTCTGTTAAGTCTGCTTGTATTGAGGTTGATATACAACAGACTTTCT
TTGA--TAAAACTTGGCCTAGGCCAATTGATGTTTCTAAGGCTGACGGTATTATATACCC
TCAAGGCCGTACATATTCTAACATAACTATCACTTATCAAGGTCTTTTTCCCTATCAGGG
AG--------ACCATGGTGATATGTATGTTTACTCTGCAGGACATGCTACAGGCACAACT
CCACAAAAGTTGTTTGTAGCTAACTATTCTCAGGACGTCAAACAGTTTGCTA--------
-------ATGGGTTTGTCGTCCGTATAGGAGCAGCTGCCAATTCCACTGGCACTGTTATT
ATTAGCCCATCTACCAGCGCTACTATACGAAAAATTTACCCTGCTTTTATGCTGGGTTCT
TCAGTTGGTAATTTCTCAGATGGTAAAATGGGCCGCTTCTTCAATCAT--------ACTC
TAGTTCTTTTGCCCGATGGATGTGGCACTTTACTTAGAGC----------TTTTTATTGT
ATTCTA-------------------------GAGCCTCGCTCTGGAAATCATTGTCCTGC
TGGCAATTCCTATACTTCTTTTGCCACTTATCACACTCCTGCAACAGATTGTTCTGATGG
CAATTACAATCGTAATGCCAGTCTGAACTCTTTTAAGGAGTATTTTAATTTACGTAACTG
CACCTTTATGTACACTTATAACATTACCGAAGATGAGATTTTAGAGTGGTTTGGCATTAC
ACAAACTGCTCAAGGTGTTCACCTCTTCTCATCTCGGTATGTTGATTTGTACGGCGGCAA
TATGTTTCAATTTGCCACCTTGCCTGTTTATGATACTATTAAGTATTATTCTATCATTCC
T---CACAGTATTCGTTCTATCCAAAGTGAT---------------AGAAAAGCTTGGGC
TGCCTTCTACGTATATAAACTTCAACCGTTAACTTTCCTGTTGGATTTTTCTGTTGATGG
TTATATACGCAGAGCTATAGACTGTGGTTTTAATGATTTGTCACAACTCCACTGCTCATA
TGAATCCTTCGATGTTGAATCTGGAGTTTATTCAGTTTCGTCTTTCGAAGCAAAACCTTC
TGGCTCAGTTGTGGAACAGGCTGA--------------------------AGGTGTTGAA
TGT-----GATTTTTCACCTCTTCTGTCTGGCACACCTCCTCAGGTTTATAATTTCAAGC
GTTTGGTTTTTACCAATTGCAATTATAATCTTACCAAATTGCTTTCACTTTTTTCTGTGA
ATGATTTTACTTGTAGTCAAATATCTCCAGCAGCAATTGCTAGCAACTGTTATTCTTCAC
TGATTTTGGATTACTTTTCATACCCACTTAGTATGAAATCCGAT------CTCAGTGTTA
GTTCTGCTGGTCCAATATCCCAGTTTAATTATAAACAGTCCTTTTCTAATCCCACATGTT
TGATTTTAGCGACTGTTCCTCATAACCTTACTACTATTACTAAGCCTCTTAAGTACAGCT
ATATTAACAAGTGCTCTCGTCTTCTTTCTGATGATCGTACTGAAGTACCTCAGTTAGTGA
--ACGCTAATCAATACTCACCCTGTGTATCCATTGTCCCATCCACTGTGTGGGAAGACGG
TGATTATTATAGGAAACAACTATCTCCACTTGAAGGTGGTGGCTGGCTTGTTGCTAGTGG
CTCAACTGTTGCCATGACTGAGCAATTACAGATGGGCTTTGGTATTACAGTTCAATATGG
TACAGACACCAATAGTGTTTGCCCCAAGCTTGAATTTGCTAATGACACAAAAATTGCCTC
TCAATTAG------GCAATTGCGTGGAATATTCCCTCTATGGTGTTTCGGGCCGTGGTGT
TTTTCAGAATTGCAC-----AGCTGTAGGTGTTCGACAGCAGCGCTTTGTTTATGATGCG
TACCA------GAATTTAGTTGGCTATT-----ATTCTGATGATGGCAACTACTAC----
TGTTTGCGTGCTTGTGTTAGTGTTCCTGTTTCTGTCATCTATGATAAAGAAACTAAAACC
CA---CGCTACTCTATTTGGTAGTGTTGCATGTGAACACATTTCTTCTACCATGTCTCAA
TACTCCCGTTCTACGCGATCAATGCTTAAACGGCGAGATTCTACATATGGCCCC------
CTTCAGACACCTGTTGGTTGTGTCCTAGG------ACTTGTTAATTCCTCTTTGTTCGTA
GAGGACT-GCAAGTTGCCTCTTGGTCAATCTCTCTGTGCTCTTCCTGACAC---------
---------------ACCTAGTACTCTCA-------CACCTCGCAGTGT---------GC
GCTCTGT-----TCCAGGTG-------------AAATGCGCTTGGCAT---CCATTGCTT
---TTAATCATCCTATTCAGGTTGATCAACTTAATAGTAGTTATTTTAAATTAAGTATAC
CCACTAATTTTTCCTTTGGTGTGACT-CAGGAGTACATTCAGACAACCATTCAGAAAGTT
ACTGTTGAT---TGTAAACAG-TACGTTTGCAATGGTTTCCAGAA----GTGTG--AGCA
ATTACTGCGCGAG-------------TATGGCCAGTTTTGTTCCAAAATAAACCAGGCTC
TCC---ATGGTGC-CAATTTACGCC-AGGAT----------GATTCTGTACGTAATTTGT
TTGCGAGCGTGAAAAGCTCTCAATCATCTCCTATCATACCAGGTTTTGGAGGTGACTTTA
ATTTGACACTTCTAGAACCT------GTTTCTATATCTACTGGCAGTCGTAGTGCACGTA
GTG-----CTA---TTGAGGATTTGCTATTTGACA--AAGTCACTATAGCTGAT-CCTGG
TTATATGCAAGGTTACGAT----GATTGCATGCAGCAAGGTCCAGCATCAGCTCGTGATC
TTATTTGTGCTCAATATGTGGCTGGTTACA-----AAGTATTACCTCCTCTTATGGATGT
TAATATGGA--AGCCGCGTATACTTCATCTTTGCTTGGCAGCATAGCAGGTGTTGGCTGG
ACTGCTGG--CTTATCCTCCTTTGCTGCTATTCCATTTGCACAGAGTATCTTTTATAGGT
TAAACGGTGTTGGCATTA----CTCAACAGGTT--CTTTCAGAGAACCAAAAGCTTATTG
CCAATAAGTTTAATCAGGCTC----TGGGA--GCTATGCAAACAGGCTTCACTACAACTA
ATGAAGCTTTTCAGAAGGTTCAGGATGCTGTGAACAACAATGCACAGGCTCTATCCAAAT
TAGCTAGCGAGCTATCTAATACTTTTGGTGCTATTTCCGCCTCTATTGGAGACATCATAC
A--ACGTCTTGATGTTCTCGAACAGGACGCCCAAATAGACAGACTTATTAATGGCCGTTT
GACAACA---CTAAATGCTTTTGTTGCACAGCAGCTTGTTC---GTTCCG----AATCAG
CTGCTCTTTCCGCTCAATTGGCTAAAGATAAAGTCAATGAGTGTGTCAAGGCACAATCCA
AGCGTTCTGGATTTTGCGGTCAAGGCACACATATAGTGTCCTTTGTTGTAAATGCCCCTA
ATGGCCTTTACTTCATGCATGTTGGTTATTACCCTAGCAACCACATTGAGGTTGTTTCTG
CTTATGGTCTTTGCGATGCA-GCTAACCCTACTAATTGTATAGCCCCTGTTAATGGCTAC
TTTATTAAAACTAATAACACTAGGATTGTTGATGAGTGGTCATATACTGGCTCGTCCTTC
TATGCACCTGAGCCCATTACCTCCCTTAATAC-TAAGTATGTTGCACCACAGGTGACATA
CCAAAACATTTCTACTAACCTCCCTCCTCCTCTTCTCGGCAATTCCACCGGGATTGACTT
CCAAGATGAGTTGGATGAGTTTTTCAAAAATGTTAGCACCAGTATAC-CTAATTTTGGTT
CCCTAACACAGATTAATACTACATTACTCGATCTTACCTACGAGATGTTG-TCTCTTCAA
C-AAGTTGTTAAAGCCCTTAATGAGTCTTACATAGACCTTAAAGAGCTTGGCAATTATAC
TTATTACAACAAATGGCCGTGGTACATTTGGCTTGGTTTCATTGCTGGGCTTGTTGCCTT
AGCTCTATGCGTCTTCTTCATACTGTGCTGC---ACTGGTTGTGGCACAAACTGTATGGG
AAAACTTAAGTGTAATCGTTGTTGTGAT---------AGATACGAGGAATACGACCTCGA
GCCG-----CATAAGGTTCATGTT-CACTA---ATTAACGAACTA----------TTAAT
GAGAGTTCAAA------GACCACCCACTCTC-------------TTGTTAGTGTTTTCAC
TCTCTCTTTTGGTCA--CTGCATCCTCAAAACCTCTCTATGTACCTGAGCATTGTCAGA-
-----ATTATTCTGGTTGCATGCTTAGGGCTTGTATTAAAACTGC--CCAAGCTGATACA
GCTGGTCTTTATACAAATTTTCGAATTGACGTCCCATCTGCAGAA----TCAACTGGTAC
TCAATCAGTTTCTGTCGATCTTGA--GTCAACTT-CAACTCATGATGGTCCTACCGAACA
TGTTACTAGTGTGAA------TCTTTTTGACGTTGGTTACTCAGTTAATTAACGAACTCT
ATGGATTACGTGTCTCTGCTTAATCAAATTTGGCAGAAGTACCTTAACTCACCGTATACT
ACTTGTTTGTACATCCCTAAACCCACAGCTAAGTA--------TACACCTTTAGTTGGCA
CTTCATTGCACCCTGTGCTGTGGAACTGTCAGCTATCCTTTGCTGGTTATACTGAATCTG
CTGTTAATTCTACAAAAGCTTTGGCCAAACAGGACGCAGCTCAGCGAATCGC-------T
TGGTTGCTACATAAGGATGGAGGAATCCCTGATGGA---------TGTTCCCTCTACCTC
CGGCACTCAAGTTTATTCGCGCAAAGCGAGGAAGAGGAGCCATTCTCCAACTAAGAAACT
GCGCTACGTTAAGCGTAGATTTTCTCTTCTGCGCCATGAAGACCTTAGTGTTATTGTCCA
ACCAACACACTATGTCAGGGTTACATTTTCAGACCCCAACATGTGGTATCTACGTTCGGG
TCATCATT-------TACACTCAGTTCACAATTGGCTTAAACCTTATGGCGGCCAACCTG
TTTC----------------TGAGTACCATATTACTCTAGCTTTGCTAAATCTCACTGAT
GAAGAT---TTAGCTAGAGATTTTTCACCCATTGCGCTCTTTTTGCGCAATGTCAGATTT
G--AGCTACATGAGTTCGCCTTGCTGCGCAAAACTCTTGTTCTTAATGCATCAGAGATCT
ACTGTGCTAACATACATAGATTTAAGCCTGTGTATAGAGTTAACACGGCAATCCCTACTA
TTAAGGAT-TGGCTTCTCGTTCAGGGATTT----TCCCTTTACCATAGTGGCCT------
-----CCCTTTACATATGTCAATCTCTAA-ATTGCATGCACTGGATGATGTTACTCGCAA
TTACATCATTACAATGCCATGCTTTAGAACTTACCCTCAACAA--------------ATG
TTTGTTACTCCTTTGGCCGTAGATGTTGTCTCCATACGGTCTTCCAATCAGGGTAATAAA
CAAATTGTTCATTCTTATCCCA--------TTTTACATCATCCAGGATTTTAACGAACTA
TGGCTTTCTCGGCGTCTTTATTTAAACCCGTCCAGCTAGTCCCAGTTTCTCCTGCATTTC
ATCGCATTGA---GTCTACTGACTCTATTGTTTTCACATACATTCCTGCTAGCGGCT--A
TGT-----AGCTGCTTTA-----GCTGTCAATGTGTGT---CTCATTCCCCTATTATTAC
TGCTACGTCAAGATACTTGTCGTCGCAGCATTATCAGAACTATGGTTCTCTATTTCCTTG
TTCTGTATAACTTTTTATTAGCCATTGTACTAGTCAATGGTGTACATTATCCAACTGGAA
GTTGCCTGATAGCCTTCTTAGTTATCCTCATAATACTTTGGTTTGTAGATAGAATTCGTT
TCTGTCTCATGCTGAATTCCTACATTCCACTGTTTGACATGCGTTCCCACTTTATTCGTG
TTAGTACAGTTTCTTCTCATGGTATGGTCCCTGTAA-TACACACCAAACCATTATTTATT
AGAAACTTCGATCAGCGTTGCAGC-TGTTCTCGTTGTT-----TTTATTTGCACTCTTCC
ACTTATATAGAGTGCACTTATATTAGCCGTTTTAGTAAGATTAGCCTAGTTTCTGTAACT
GACTTCTCCTTAAACGGCAATGTTTCCACTGTTTTCGTGC------CTGCAACGCGCGAT
TCA----GTTCCTCTTCA---CATAATCGCCCCGAGC-TCGCTTATCGTT----------
-------------TAAGCAGCTCTGCGCTACTATGGGTCCCGTGTAGAGGCTAATCCATT
AGTCTCTCTTTGG------------------------------ACATATGGA--------
-------AAACGAAC---TATGTTACCCTTTGTCCAAGAACGAATAGGGTTGTTCATAGT
AAACTTTTTCATTTTTACCGTAGTATGT----GCTATAACACTCTTGGTGTGTATGGCTT
TCCTTACGGCTACTAGATTATGTGTGCAATGTATGACAGGCTTCAATACCCTGTTAGT--
TCAGCCCGCATTATACTTGTATAATACTGGACGTTCAGTCTATGTAAAATTCCAGGATAG
TAAAC---CCCCTCTACCACCTGACGAGTGGGTTTAACGAACTCCTTCATAATGTCTAAT
ATGACGCAACTCACTGAGG--------CGCAGATTATTGCCATTATTAAAGACTGGAACT
TTGCATGGTCCCTGATCTTTCTCTTAATTACT-ATCGTACTACAGTATGGATACCCATCC
CGTAGT--ATGACTGTCTATGTCTTTAAAATGTTTGTTTTATGGCTCCTATGGCCATCTT
CCATGGCGCTATCAATATTTAGCGCCGTTTATCCAATTGATCTAGCTTCCCA-GATAATC
TCTGGCATTGTAGCAGCTGTTTCAGCTATGATGTGGATTTCCTACTTTGTGCAGA-----
-------GTATCCGGCTGTTTATGAGAACTGGATCATGGTGGTCATTCAATCCTGAGACT
AA---TTGCCTTTTGAACGTTCCATTTGGTGGTACAACTGTCGTACGTCCACTCGTAGAG
GACTCTACCAGTGTAACTGCTGTTGTAACCAATGGCCACCTCAAAATGGCTGGCATGCAT
TTCGGTGCTTGTGACTACGACAGACTTCCTAA------TGAAGTCACCGTGGCCAA--AC
CCAATGTGCTGATTGCTT------TAAAAATGGTGAAGCGGCA-AAGCTACGGAACTAAT
TCCGGCGTTGCCATTTACCATAGATATAAGGCAGGTAATTACAGGAGTCCGCCTATTACG
GCGGATATTGA-ACTTGCATTGCTTCGAGCT-----TAGGCTCTTTAGTAAGAGTATCTT
AATTGATTTTAACGAATCTCAATTTCATTGTTATGGCATCCCCTGCTGCACCTCGTGCTG
TTTCCTTTGCCGATAACAATGATATAACAAATACAAACCTATCTCGAGGTAGAGGACGTA
AT---------CCAAAACCACG---------AGCTGCACCAAATAACACTGTCTCTTGGT
ACACTGGGCTTACCCAACACGGGAAAGTCCCTCTTACCTTTCCACCTGGGCAGGGTGTAC
CTCTTAATGCCAATTCTACCCCTGCGCAAAATGCTGGGTATTGGCGGAGACAGGACAGAA
AAATTAATACCGGGAATGG---AATTAAGCAACTGGCTCCCAGGTGGTACTTCTACTACA
CTGGAACTGGACCCGAAGCAGCACTCCCATTCCGGGCTGTTAAGGATGGCATCGTTTGGG
TCCATGAAGATGGCGCCACTGATGCTCCTTCAACTT---TTGGGACGCGGAACCCTAACA
ATGATTCAGCTATTGTTACACAATTCGCGCCCGGTACTAAGCTTCCTAAAAACTTCCACA
TTGAGGGGACTGGAGGCAATAGTCAATCATCTTCAAGAGCCTC-TAGCTTAAGCAGAAAC
TCTTCCAGATCTAGTTCACAAGGTTCAAGATCAGGAAACTCTACCCGCGGCACTTCTCCA
GGTCCATCTGGAATCGGAGCAGTAGGAGGTGAT-CTACTTTACCTTGAT--CTTCTGAAC
AGACTACAAGCCCTTGAG---------TCTGGCAAAGTAAAGCAATCGCAGCCAAAAGTA
ATCACTAAGAAAGATGCTGCTGCTGCTAAAAATAAGATGCGCCACAAGCGCACTTCCACC
AAAAGTTTCAACATGGTGCAAGCTTTTGGTCTTCGCGGACCAGGAGACCTCCAGGGAAAC
TTTGGTGATCTTCAATTGAATAAACTCGGCACTGAGGACCCACGTTGGCCCCAAATTGCT
GAGCTTGCTCCTACAGCCAGTGCTTTTATGGGTATGTCGCAATTT--------AAACTTA
CCCATCAGAACAATGATGATCATGGCAACCCTGTGTACTTCCTTCGGTACAGTGGAGCCA
TTAAACTTGACCCAAAGAATCCCAACTACAATAAGTGGTTGGAGCTTCTTGAGCAAAATA
TTGATGCCTACAAAACCTTCCC------------TAAGAAGGAAAAGAAACAAAAG----
-------------------GCACCAAAAGAAGAATCAACAGACCAAATGTCTGAACCTCC
AAAGGAGCAGCGTGTGCAAGGTAGCATCACTCAGCGCACTCGCACCCGTCCAAGTGTTCA
GC-----CTGGTCCAATGATTGATGTTAACACTGATTAGTGTCACTCAAAGTAACAAGAT
CGCGGCAATCGTTTGTGTTTGGCAACCCCATCTCACCATCGCTTGTCCACTCTTGCACAG
AATGGAATCATGTTGTAATTACAGTGCAATAAGGTAATTATAACCCATTTAATT----GA
TAGCTATGCTTTATTAAAGTGTGTAGCTGTAGAGAGAATGTTAAAGACTGTCACCTCTGC
TTGAT---------------------------------------TGCAAGTGAACAGTGC
CCCCCGGGAAGAGCTCTACAGTGTGAAATGTAAATAAAAAATAGCTATT---ATTCAATT
AGATTAGGCTA------ATTAGATGATTTGCAAAAAAAAAAAA-----------------
----
>KT368829.1 Middle East respiratory syndrome coronavirus isolate camel/Jeddah/D33(b)/2014, complete genome
---------------------------------------------GATTTAAGTGAATAG
CTTGGCTATCTCACTTCCCCTCGTTCTCTTGCAGAACTTTGATTTTAACGAACTTAAATA
AAAGCCCTGTTGTTTAGCGTATTGTTGCACTTGTCTGGTGGGATTGTGGCATTAATTTGC
CTGCTCATCTAGGCAGTGGACATATGCTCAACACTGGGTATAATTCTAATTGAATACTAT
TTTTCAGTTAGAGCGTCGTGTCTCTTGTACGTCTCGGTCACAATAC--ACGGTTTCGTCC
GGTGCGTGG-CAATTCGGGGCACATCATGTCTTTCGTGGCTGGTGTGACCGCGCAAGGTG
CGCGCGGTACGTATCGAGCAGCGCTCAACTCTGAAAAACATCAAGACCA-TGTGTCTCTA
ACT----------------------------GTGCCACTCTGTGGTTCAGGAAACCTGGT
TGAAAAACTTTCACCATGG------------TTCATGGATGGCGAAAATGCCT---ATGA
AGTGGTGAAGGCCATGTTACTTAAAAAGGAGCCACTTCTCTATGTGCCCATCCGGCTGGC
TGGACACACTAGACACCTCCCAGGTCCTCGTGTATACCTGGTTGAGAGGCTCATTGCTTG
TGAAAATCCATTCATGGTTAACCAATTGGCTTATAGCTCTAGTGCAAATGGCAGCTTGGT
TGGCACAACTTTGCAGGGCAAGCCTATTGGTATGTTCTTCCCTTATGACATCGAACTTGT
CACAGGAAAGCAAAATATTCTCCTGCGCAAGTATGGCCGT---------GGTGGTTATCA
CTAC-ACCCCATTCCA-----CTATGAGCGAGACAACACCTCTTGCCCTGAGTGGATGGA
CGATTTTGAGGCGGATCCTAAAGGCAAATATG------------CCCAGAATCTGCTTAA
GAAGTTGATTGGCGGTGATGTCACTC---CAGTTGACCAATACATGTGTGGCGTTGATGG
AAAACCCATTAGTGCCTACGCATTTTTAATGGCCAAGGATGGAATAACCA----------
--------AACTGGCTGATGTTGAAGCGGACGTCGCAGCACGTGCTGATGACGAAGGCTT
CATCACATTAAAGAACAATCTATATAGATTGGTTTGGCATGTTGAGCGTAAAGACGTTCC
ATATCCTAAGCAATCTATTTTTACTATTAATAGTGTGGTCCAAAAGGATGGTGTTGAAAA
CACTCCTCCTCACTATTTTACTCTTGGATG--CAAAATTTTAACGCTCACCCCACGCAAC
AAGTGGAGTGGCGTTTCTGACTTGTCCCTCAAACAAAAAC--------------------
TCCTTTACACCTTCTATGGTAAGGAGTCACTTGAGAACCCAACCTACATTTACCACTCCG
CATTCATTGAGTGTGGAAGTTGTGGTAATGATTCCTGGCTTACAGGGAATGCTATCCAAG
GGTTTGCCTGTGGA---TGTGGGGCATCATATACAGCTAATGATGTCGAAGTCCAATCAT
CTGGCATGATTAAGCCA--AATGCT---------CTTCTTTGTGCTACTTGCCCCTTTGC
TAAGGGTG---------ATAGCTGTTCTTCTAATTGCAAACATTCAGTTGCTCAGTTGGT
TAGTTACCTTTCTGAACGTTGTAATGTTATTGCTGATCCTAAGTCCTTCACACTTATCTT
TGGTGGCGTAGCTTACGCCTACTTTGGATGTGAGGAA-GGTACTATGTACTTTGTGCCTA
GAGCTAAGTCTGTTGTCTCAAGGATTGGAGACTCCGTCTTTACAGGCTGTACTGGCTCTT
GGAACAAGGTTACTCAAATTGCTAACATGTTCTTGGAACA-------------GACTCAG
CATTCCCTTAACTTTGTGGGAGAGTTCGTTGTCAACGATG---------TTGTCCTCGCA
ATTCTCTCTGGAACCACAACTAATGTTGACAAAATACGCCAGCTTCTCAAGGGTGTCACC
CTTGACAAGTTGCGTGATTATTTAGCTGACTATGACATAGTAGTCACTGCCGGCCCATTC
ATGGATAATGCTATTAATGTTGGTGGTACAGGATTACAGTATGCCGCCATTACTGCACCT
TATGTAGTT--CTCACTGGCTTAGGTGAGTCCTTTAAGAAAG----TTGCAACCATACCG
TACAAGGTTTGCAACTCTGTTAAGGATACTCTGACTTATTA-----TGCTCACAGCGTGT
TGTACAGAGTTTT-------TCCTTATGAC--ATGGATTCTGGTGTGTCATCCTTTAGTG
AACTACTTTTTGATTGCGTTGATCTTTCAGTAGCTTCTACCTATTTTTTAGTCCGCCTCT
TGCAAGATAAGGCTGGCGACTTTATGTCTACAATTATTACTTCCTGCCAAACTGCTGTTA
GTAAGCTTCTAGATACATGTTTTGAAGCTACAGAAGCAACATTTAACTTC-TTGTTAGAT
TTGGCAGGATTGTTCAGAATCTTTCTTCGCAATGCCTATGTGTACACTTCACAAGGGTTT
GTG--GTGGTCAATGGCAAAGTTTCTACACTTGTCAAACAAGTGTTAGACTTGCTTAATA
AGGGTATGCAACTTTTGCATACAAAGGTCTC-----CTGGGCTGGTTTTAATATCAGTGC
TGTTAT-------------CTACAGCGGCAGGGAGTCTCTAATATTCCCATCGGGAACCT
AT-----TACTGTGTCACCACTAAGG--------------CTAAGTCCGTTCAA-----C
AAGATCTTGACGTTATTTTGCCTGGTG-------------------AGTTTTCCAAGAAG
CAGTTAGGACTGCTCCAACCTACTGACAATTCTACAACTGTTAGTGTTACT-GTATCCAG
TAACATGGTTGAAACTGTTGTGGGTCAACT--TGAGCAAACTAATATGCATAGTCCTGAT
GTTATAGTAGGTGACTATGTCATTATTAGTGAAAAATTGTTTGTGCGTAGTAAGGAAGAA
GACGGATTTGCCTTCTACCCTGCTTGCACTAATGGTCATGCTGTACCGACTCTCTTTAGA
CTTAAGGGAGGTGCACCTGTAAAAAAAGTAGCCTTTGGCGGTGATCAAGTACATGAGGTT
GCTGCTGTAAGAAGTGTTACTGTCGAGTACAACATTCATGCTGTATTAGACACACTACT-
---------TGCTTCTTCTAGTCT-TAGAACCT----TTGTTGTAGATAAGTCTTTGTCA
ATTGAGGAGTTTGCTGACGTAGTAAA---GGAACAAGTCTCAGACTTGCTTGTTAAATTA
CTGCGTGGAATGCCGATTCCAGATTTTGATTTAGACGATTTTATTGACGCACCATGCTAT
TGCTTTAACGCTGAGGGTGATGCATCTTGGTCTTCTACTATGATCTTCTCTCTTCACCCC
GTCGAGTGTGACGAGGAGTGTTCTGAAGTAGAGGCTTCAGATTTAGAAGAAGGTGAATCA
GAGTGCATTTCTGAGACTTCAACTGAACAAGTTGACGTTTCTCATGAGATTTCTGACGAC
---------GAGTGGGCTGCTGCAGTTGATGAAGCGTTCCCTCTCGATGAAGCAGAAGAT
GTTACTGAATCTGTGCAAGAAGAAGCACAACCAGTAGAAGTACCTGTTGAAGATATTGCG
CAGGTTGTCATAGCTGACACCTTACAGGAAACTCCTGTTGTGTCTGATACTGTTGAAGTC
CCACCGCAAGTGGTGAAACTTCCGTCTGAACCTCAGACTATCCAGCCCGAGGTAAAAGAA
GTTGCACCTGTCTATGAGGCTGATACCGAACAGACACAGAGTGTTACTGTTAAACCTAAG
AGGTTACGCAAAAAGCGTAATGTTGACCCTTTGTCCAATTTTGAACATAAGGTTATTACA
GAGTGCGTTACCATAGTTTTAGGTGACGCAATTCAAGTAGCCAAGTGCTATGGTGAGTCT
GTGTTAGTTAATGCTGTTAACACACATCTTAAGCATGGCGGTGGTAT-CGCTGGTGCTAT
TAATGCGGCTTCAAAAGGGGCTGTCCAAAAAGAGTCAGATGAGT-ATATTCTGGCTAAAG
GGCCGTTACAAGTAGGAGATTCAGTTCTCTTGCAAGGCCATTCTCTAGCTAAGAATATCC
TGCATGTCGTAGGCCCAGATGCCCGCGCTAAACAGGATGTTTCTCTCCTTAGTAAGTGCT
ATAAGGCTATGAATGCATATCCTCTTGTAGTCACTCCTCTTGTTTCAGCAGGCATATTTG
GTGTAAAACCAGC-TGTGTCTTTTGATTATCTTATTAGAGAGGCTAAGACTAGAGTTTTA
GTCGTCGTTAATTCCCAAGATGTCTATAAGAGTCTTACCATAG-----------------
----------------------------------------------------------TT
GACATTCC----------------------------------------------------
------------------ACAGAGTTTGACTTTTTCATATGATGGGTTACGTGGCGCAAT
ACGTAAAGCTAAAGATTATGGTTTT---------ACTGTTTTTGTGTGC--------ACA
GACAACTCTGCTAACACT-----AAAGTTCTTAGGAACAAGGGTGTTGATTATACTAAGA
A----GTTTCTTACAGTTGACGGTGTGCAATATTATTGCTACACGTCTAAGGACACTTTA
GATGATATCTTACAACAGGCTAATAAGTCTGTTGGTATTATATCTATGC---------CT
TTGGGATATGTGTC---------------------------------------TCATGGT
TTAGACTTAATTCAAGCAGGGAGTGT-CGTGCGTAGAGTTAACGTGCCCTACGTGTGTCT
CC--------TAGCTAATAAAGAGCAAGAAGCTATT------------------------
---------------------------------TTGATGTCTG--------------AAG
ACGTTAAGTTAAACCCTTCAG----------AAGATTTTATAAAGCACG-----------
-----------------------TCCGCACTAATG--------GTGGTTACAATTCTT--
---------------------GGCATTTAGTCGAGGGTGAACTATTGGTGCAAGAC----
--TTACGCTTAAATAAGCTCC----TGCATTGGTCTGATCAAACCATATGCTACAAGGAT
AGTGTGTT-------TTATGTTGTAAAGAATAGTACA------GCTTTTCCATTTGAAAC
ACTT--------------------------------------------------------
-TCAGCATGTCGTGCGTATTTGGAT-----------------------------------
-----------------------------------------------TCACGCACGACAC
A------------------------GCAGTTA--ACAATCGAAGTCTTAGTGACTGTCGA
TGGTGTAAATTTTAGAACAGTCGTTCTAAATAATAAGAACACTTATAGATCACAGCTTGG
ATGCGTTTTCTTTAATGGTGCTGATATTTCTGATACCATTCCTGATGAGAAACAGAATGG
TCACAGTTTATATCTAGCAGACAATTTGACTGCTGATGAAACA---------AAGGCGCT
TAAAGAGTTATATGGCCCCGTTGATCCTACTTTCTTACACAGATTC-TATTCACTTAAGG
CTGCAGTCCATAAGTGGAAGATGGTTGTGTGTGATAAGGTACGTTCTCTCAAATTGAGTG
ATAATAATTGTTATCTTAATGCAGTTATTATGACACTTGATTTATTGAAGGACATTAAAT
TTGTTATACCTGCTCTACAGCATGCATTTATGAAACATAAGGGCGGTGATTCAACTGACT
TCATAGCCCTCATTATGGCTTATGGCAATTGCACATTTGGTGCTCCAGATGATGC-----
---CTCTCGGTTACTTCATACCGTGCTTGCAAAGGCTGAGTTATGCTGTTCTGCACGCAT
GGTTTGGAGAGAGTGGTGCAATGTCTGTGGCATAAAAGATGTTGTTCTACAAGGCTTAAA
AGCTTGTTGTTACGTGGGTGTGCAAACTGTTGAAGATCT------GCGTGCTCGCATGAC
ATATGTATGCCAGTGTGGTGGTGAACGTCATCGGCAAATAGTCGAACACACCACCCCCTG
GTTGCTGCTCTCAGGCACACCAAATGAA---AAATTGGTGACAACCTCCACGGCGCCTGA
TTTTGTAGCGTTTAATGTCTTTCAGGGCATTGAAACGGCTGTTGGCCATTATGTTCATGC
T-CGCCTGAAGGGTGGTCTTATTTTAAAGTTTGACTCTGGCACCGTTAGCAAGACTTCAG
ACTGGAAGTGCAAGGTGACAGATGTACTTTTCTCCGGCCAAAAA---TACAGTAGCGATT
GTAATGTC-GTACGGTATTCTTTGGACGGTAATTTCAGAACAGAGGTTGATCCCGACCTA
TCTGCTTTCTATGTTAAGGATGGTAAATACTTTACAAGTGAACCACCCGTAACATATTCA
CCAGCTACAATTTTAGCTGGTAGTGTCTACACTAATAGCTGCCTTGTATCGTCTGATGGA
CAACCTGGCGGTGATGCTATTAGTTTGAGTTTTAATAACCTTTTAGGGTTTGATTCTAGT
AAACCAGTCACTAAGAAATACACTTACTC-CTTCTTGCCTAAAGAAGACGGCGATGTGTT
GTTGGCTGAGTTTGACACTTATGACCCTATTTATAAGAATGGTGCCATGTATAAAGGCAA
ACCAATTCTTTGG---GTCAACAAAGCATCTTATGATACTAATCTTAATAAGTTCAATAG
AGCTAGTTTGCGTCAAATTTTTGACGTAGCCCCCATTGAACTCGAAAATAAATTCACACC
TTTGAGTGTGGAGT-CTACACCAGTTGAACCTCCAACTGTA---GATGTGGTAGCACTTC
A------ACAGGAAATGACAATTGTCAAATGTAAGGGTTTAAATAAACCTTTCGTGAAGG
ACAATGTCAGTTTCGTTGCTGATGACTCAGGTACTC------CCGTTGTTGAGTATCTGT
CTAAAGAAGATCTACATACATTGTATGTAG------ACCCTAAGTATCAAGTCATTGTCT
TAAAAGACAATGTACTTTCTTCTATGCTTAGATTGCACACCGTTGAGTCAGGTGATATTA
ACGTTGTTGCAGCTTCCGGATCTTTGACACGTAAAGTGAAATTACTATTTAGGGCTTCA-
----------------TTTTATTTCAAAGAATTTGCTACCCGCACTTTCACTGCTACCAC
TGCTGT------AGGTAGTTGTATAAAGAGTGTAGTGCGGCATCTAGGTGTTATTAAAGG
CATATTGACAGGCTGTTTTA-------------------GTTTTGTCAAGATGTTATTTA
TGCTTCCACTAGCTTACTTTAGTGATTCAAAACT--CGGCACCACAGAGGTTAAAGTGAG
TGCTTTGAAAACAGCTGGCGTTGTGACAGGTAATGTTGTAAAACAGTGTTGCACTGCTGC
TGTTGATTTAAGTATGGATAAGTTGCGCCGTGTGGATTGGAAATCAACCCTACGGTTGTT
ACTTATGTTATGCACAACTATGGTATTGTTGTCTTCTGTGTATCACTTGTATGTCTTCAA
TCAGGTCTTATCAAGTGATGTTATGTTTGAAGATGCCCAAGGTTTGAAAAAGTTCTACAA
AGAAGTTAGAGCTTACCTAGGAATCTCTTCTGCTTGTGACGGTCTTGCTTCAGCTTATAG
GGCGAATTCCTTTGATGTACCTACA------TTCTGCGCAAACCGTTCTGCAATGTGTAA
TTGGTGCTTGATTAGCCAAGATTCCATAACTCACTACCCAGCTCTTAAGATGGTTCAAAC
ACATCTTAGCCACTATGTTCTTAACATAGATTGG-----------TTGTGGTTTGCATTT
GAGACTGGTTTGGCATACATGCTCTATACCTCGGCCTTCAACTGGTTGTTGTTGGCAGGT
ACATTGCA-TTATTTCTTTGCACAGACTTCCATATTTGTAGACTGGCGGTCATACAATTA
-----TGCTGTGTCTAGTGCCTTCTGGTTATTCACCCACA-----TTCCAATGGCGGGTT
TGGTACGAATGTATAATTTGTTAGCATGCCTTTGGCTTTTACGCAAGTTTTATCAGCATG
TAATCAATGGTTGCAAAGATACGGCATGCTTGCTCTGCTATAAGAGGAACCGACTTACTA
GAGTTGAAGCTTCTACCGTTGTCTGTGGTGGAAAACGTACGTTTTATATCACAGCAAATG
GCGGTATTTCATTCTGTCGTAGGCATAATTGGAATTGTGTGGATTGTGACACTGCAGGTG
TGGGG-AATACCTTCATCTGTGAAGAAGTCGCAAATGACC--TCACTACCGCCCTACGCA
GGCCTATTAACGCTACGGATAGATCACATTATTATGTGGATTCCGTTACAGTTAAAGAGA
CTGTTGTTCAGTTTAATTATCGTAGAGACGGTCAACCATTCTACGAGCGGTTTCCCCTCT
GCGCTTTTACAAATCTAGATAAGTTGAAGTTCAAAGAGGTCTGTAAAACTACTACTGGTA
TACCTGAATACAACTTTATCATCTACGACTCATCAGATCGTGGCCAGGAAAGTTTAGCTA
GGTCTGCATGTGTTTATTATTCTCAAGTCTTGTGTAAATCAATTCTTTTGGTTGACTCAA
GTTTGGTTACTTCTGTTGGTGATTCTAGTGAAATCGCCACTAAAATGTTTGATTCCTTTG
TTAATAGTTTCGTCTCGCTGTATAATGTCACACGCGATAAGTTGGAAAAACTTATCTCTA
CTGCTCGTGATGGCGTAAGGCGAGGCGATAACTTCCATAGTGTCTTAACAACATTCATTG
ACGCAGCACGAGGCCCCGCAGGTGTGGAGTCTGATGTTGAGACCAATGAAATTGTTGACT
CTGTGCAGTATGCTCATAAACATGACATACAAATTACTAATGAGAGTTACAATAATTATG
TACCCTCATATGTTAAACCTGATAGTGTGTCTACCAGTGATTTAGGTAGTCTCATTGATT
GTAATGCGGCTTCAGTTAACCAAATTGTCTTGCGTAATTCTAATGGTGCTTGTATTTGGA
ACGCTGCTGCATATATGAAACTCTCGGATGCACTTAAACGACAGATTCGCATTGCATGCC
GTAAGTGTAATTTAGCTTTCCGGTTAACC------ACCTCAAAGCTACGCGCTAATGATA
ATATCTTATCAGTTAGATTCACTGCTAACAAAATTGTTGGTGGTGCTCCTACATGGTTTA
ATGCGTTGCGTGACTTTACGTTAAAGGGTTACGTTCTTGCTACCATTATTGTGTTTCTGT
GTGCTGTAC-TGATGTATTTGTGTTTACCTACATTTTCTATGGTACCTGTTGAATTTTAT
GAAGACCGCATCTTGGACTTTAAAGTTCTTGATAATGGTATCATTAGGGATGTAAATCCT
GATGATAAGTGCTTTGCTAATAAGCAC-CGGTCCTTCACACAATGGTATCATGAGCATGT
TGGTGGTGTCTATGACAACTCTATCACATGCCCATTGACAGTTGCAGTAATTGCTGGAGT
TGCTGGTGCTCGCATTCCAGACGTACCTACTACATTGGCTTGGGTGAACAATCAGATAAT
TTTCTTTGTTT-----CTCGAGTCTTTGCTAATACAGGCAGTGTTTGCTACACTCCTATA
GATGAGATACCCTATAAGAGTTTCTCTGATAGTGGTTGCATTCTTCCATCTGAGTGCACT
ATGTTTAGGGATGCAGAGGGCCGTATGACACCATACTGCCATGATCCTACTGTTTTGCCT
GGGGCTTTTGCGTACAGTCAGATGAGGCCTCATGTTCGTTACGACTTGTATGATGGTAAC
ATGTTTATTAAATTTCCTGAAGTAGTATTTGAAAGTACACTTAGGATTACTAGAACTCTG
TCAACTCAGTACTGCCGGTTCGGTAGTTGTGAGTATGCACAAGAGGGTGTTTGTATTACC
ACAAATGGCTCGTGGGCCATTTTTAATGACCACCATCTTAATAGACCTGGTGTCTATTGT
GGCTCTGATTTTATTGACATTGTCAGGCG-GTTAGCAGTATCACTGTTCCAGCCTATTAC
TTATTTCCAATTGACTACCTCATTGGTCTTGGGTATAGGTTTGTGTGCGTTCCTGACTTT
GCTCTTCTATTATATTAATAAAGTAAAACGTGCTTTTGCAGATTACACCCAGTGTGCTGT
AATTGCTGTTGTTGC--TGCTGTTCTTAATAGCTTGTGCATCTGCTTTGTT----GCCTC
TATACCATTGTGTA-TAGTACCTTACACTGCATTGTACTATTATGCTACATTCTATTTTA
CTAATGAGCCTGCATTTATTATGCATGTTTCTTGGTACATTATGTTCGGGCCTATCGTTC
CCATATGGATGACCTGCGTTTATACAGTTGCAATGTGCTTTAGACACTTCTTCTGGGTTT
TAG-CTTATTTTAGTAAGAAACATGTAGAAGTTTTTACTGATGGTAAGCTTAATTGTAGT
TTCCAGGACGCTGCCTCTAATATCTTTGTTATTAACAAGGACACTTAT-----GCAGCTC
TTAGAAACTCTTTAACTAATGATGCC-TATTCACGATTTTTGGGGTTGTTTAACAAGTAT
AAGTACTTCTCTGGTGCTATGGAAACAGCCGCTTATCGTGAAGCTGCAGCATGTCATCTT
GCTAAAGCCTTACAAACATACAGCGAGACTGGTAGTGATCTTCTTTACCAACCACCCAAC
TGTAGCATAACCTCTGGCGTGTTGCAAAGCGGTTTGGTGAAAATGTCACATCCCAGTGGA
GATGTTGAGGCTTGTATGGTTCAGGTTACCTGTGGTAGCATGACTCTTAATGGTCTTTGG
CTTGACAACACAGTCTGGTGCCCACGACACGTAATGTGCCCGGCTGACCAGTTGTCTGAT
CCTAATTATGATGCCTTGTTGATTTCTATGACTAATCATAGTTTCAGTGTGCAAAAACAC
ATTGGCGCTCCAGCAAACTTGCGTGTTGTTGGTCATGCCATGCAAGGCACTCTTTTGAAG
TTGACTGTCGATGTTGCTAACCCTAGCACTCCAGCCTACACTTTTACAACAGTGAAACCT
GGCGCAGCATTTAGTGTGTTAGCATGCTATAATGGTCGTCCGACTGGTACATTCACTGTT
GTA--ATGCGCCCTAACTACACAATTAAGGGTTCCTTTCTGTGTGGTTCTTGTGGTAGTG
TTGGTTACACCAAGGAGGGTAGTGTGATCAATTTTTGTTACATGCATCAAATGGAACTTG
CTAATGGTACACATACCGGTTCAGCATTTGATGGTACTATGTATGGTGCCTTTATGGATA
AACAAGTGCACCAAGTTCAGTTAACAGACAAATACTGCAGTGTTAATGTAGTAGCTTGGC
TTTACGCAGCAATACTTAATGGTTGCGCTTGGTTTGTAAAACCTAATCGCACTAGTGTTG
TTTCTTTTAATGAATGGGCTCTTGC------------CAACCAATTCACTGAATTTGTTG
GCACTCAATC-CGTTGACATGTTAG---------CTGTCAAAACAGGCGTTGCTATTGAA
CA-------GCTGCTTTATGCGATCCAACAACTTTATACTGGGTTCCAGGGAAAGCAAAT
CCTTGGCAGTACTATGTTGGAAGATGAATTCACACCTGAGGATGTTAATATGCAGATTAT
GGGTGTGGTTATGCAGAGTGGTGTGAGAAAAGTTACATATGGTACTGCGCATTGGTTGTT
CGCGACCCTTGTCTCAACCTATGTGATAATCTTACAAGCCACTAAATTTACTTTGTGGAA
CTACTTGTTTGAGACTATTCCCACA-CAGTTGTTCCCACTCTTATTTGTGACTATGGCCT
TCGTTATGTTGTTGGTTAAACACAAACACACCTTTTTGACACTTTTCTTGTTGCCTGTGG
CTATTTGTTTGACTTATGCAAACATAGTCTACGAGCCCACTACT---------CCCATTT
CGTCAGCGCTGATTGCAGTTGCAAATTGGCTTGCCCCCACTAATGCTTATATGCGCACTA
CACATACTGATATTGGTGTCTACATTAGTATGTCACTTGTATTAGTCATTGTAGTGAAGA
GATTGTACAACCCATCACTTTCTAACTTTGCGTTAGCATTGTGCAGTGGTGTAATGTGGT
TGTAC--ACTTATAGCAT------TGGAGAAGCCTCAAGCC---CCATTGCCTATCTGGT
TTTTGTCACTACACTCACTAGTGATTATACGATTACAGTCTTTGTTACTGTCAACCTT--
-GCAAAAGT--TTGCACTTATGC-----------CATCTTTGCTTACTCACCACAGCTTA
CACTT----GTGTTTCCGGAAGTGAAGATGATACTTTTATTATACACATGTTTAGGTTTC
ATGTGTACTTGCTATTTTGGTGTCTTCTCTCTTTTGAACCTTAAGCTTAGAGCACCTATG
GGTGTCTATGACTTTAAGGTCTCAACACAAGAGTTCAGATTCATGACTGCTAACAATCTA
ACTGCACCTAGAAATTCTTGGGAGGCTATGGCTCTGAACTTTAAGTTAATAGGTATTGGC
GGTACACCTTGTATAAAGGTTGCTGCTATGCAGTCTAAACTTACAGATCTTAAATGCACA
TCTGTGGTT----CTCCTCTCTGTGCTCCAACAGTTACACTTAGAGGCTAATAGT-----
AGGGCCTGGGCTTTCTGTGTTAAATGCCATAATGATATATTGGCAGCAACAGACCCCAGT
GAGGCTTTCGAGAAATTCGTAAGTCTCTTTGCCACTTTAATGACTTTTTCTGGTAATGTA
GATCTTGATGCGTTAGCTAGTGATATTTTTGACACTCCTAGCGTACTTCAAGCTACTCTT
TCTGAGTTTTCACACTTAGCTACCTTTGCTGAGTTGGAAGCTGCGCAGAAAGCCTATCAG
GAAGCTATGGACTCTGGTGACACCTCACCACAAGTTCTTAAGGCTTTGCAGAAGGCTGTT
AATATAGCTAAAAACGCCTATGAGAAGGATAAGGCAGTGGCCCGTAAGTTAGAACGTATG
GCTGACCAGGCTATGACTTCTATGTATAAGCAAGCACGTGCTGAAGACAAGAAAGCAAAA
ATTGTCAGTGCTATGCAAACTAT-GTTGTTTGGTATGATTAAGAAGCTCGACAACGATGT
TCTTAATGGTATCATTTCTAACGCTAGGAATGGTTGTATACCTCTTAGTGTCATTCCACT
GTGTGCTTCAAATAAACTTCGCGTTGTAATTCCTGACTTCACCGTCTGGAATCA------
-GGTAGTCACATATCCCTCGCTTAACTACGCTGGGGCTTTGTGGGACATTACAGTTATAA
ACAATGTGGACAATGAAATTGTTAAGTCTTCAGATGTT---GTAGACAGCAATGAAAATT
TAACATGGCCACTTGTTTTAGAATGCACTAGGGCATCCACTTCTGCCGTTAAGTTGCAAA
ATAATGAGATCAAACCTTCAGGTTTAAAAACCATGGTTGTGTCTGCAGGTCAAGAGCAAA
CTAACTGTA---ATACTAGTTCCTTAGCTTATTACGAACCTGTGCAGGGTCGTAAAATGC
TGATGGCTCTTCTTTCTGATAATGCCTATCTCAAATGGGCGCGTGT---TGAAGGTAAGG
AC---GGATTTGTTAGTGTAGAGCTACAACCTCCTTGCAAATTCTTGATTGCGGGACCAA
AAGGACCTGAAATCCGATATCTCTATTTTGTTAAAAATCTTAACAACCTTCATCGCGGGC
AAGTGTTAGGGCACATTGCTGCGACTGTTAGATTGCAAGCTGGTTCTAACACCGAGTTTG
CCTCTAATTCT-TCGGTGTTGTCACTTGTTAACTTCACCGTTGATCCTCAAAAAGCTTAT
CTCGATTTCGTCAATGCGGGAGGTGCCCCATTGACAAATTGTGTTAAGATGCTTACTCCT
AAAACTGGTACAGGTATAGCTATATCTGTTAAACCAGAGAGTACAGCTGATCAAGAGACT
TATGGTGGAGCTTCAGTGTGTCTCTATTGCCGTGCGCATATAGAACATCCTGATGTCTCT
GGTGTTTGTAAATATAAGGGTAAGTTTGTCCAAATCCCTGCTCATTGTGTCCGTGACCCT
GTGGGATTTTGTTTGTCAAATACCCCCTGTAATGTCTGTCAATATTGGATTGGATATGGG
TGCAATTGTGACTCGCTTAGGCAAGCAGCACTGCCCCAATCTAAAGATTC----CAATTT
TTTAAACGAGTCCGGGGTTCTATTGTAAATGCCCGAATAGAACCCTGTTCAAGTGGTTTG
TCCACTGATGTC-GTCTTTAGGGC-ATTTGACATCTGCAACTATAAGGCTAAGGTTGCTG
GTATTGGAAAATACTACAAGACTAATACTTGTAGGTTTGTAGAATTAGATGACCAAGGGC
ATCATTTAGACTCCTATTTTGTCGTTAAGAGGCATACTATGGAGAATTATGAACTAGAGA
AGCACTGTTACGATTTGTTACGTGACTGTGATGCTGTAGCTCCCCATGATTTCTTCATCT
TTGATGTAGACAAAGTTAAAACACCTCATATTGTACGTCAGCGTTTAACTGAGTACACTA
TGATGGATCTTGTATATGCCCTGAGGCACTTTGATCAA---AATAGCGAAGTGCTTAAGG
CTATCTTAGTGAAGTATGGTTGCTGTGATGTTACCTACTTTGAAAATAAACTCTGGTTTG
ATTTTGTTGAAAATCCCAGTGTTATTGGTGTTTATCATAAACTTGGAGAACGTGTACGCC
AAGCTATCTTAAACACTGTTAAATTTTGTGACCACATGGTCAAGGCTGGTTTAGTCGGTG
TGCTCACACTAGACAACCAGGACCTTAATGGCAAGTGGTATGATTTTGGTGACTTCGTAA
TCACTCAACCTGGTTCAGGAGTAGCTATAGTTGATAGCTACTATTCTTATTTGATGCCTG
TGCTCTCAATGACCGATTGTCTGGCCGCTGAGACACATAGGGATTGTGATTTTAATAAAC
CACTCATTGAGTGGCCACTTACTG-AGTATGATTTTACTGATTATAAGGTACAACTCTTT
GAGAAGTACTTTAAATATTGGGATCAGACGTATCACGCAAATTGCGTTAATTGTACTGAT
GACCGTTGTGTGTTACATTGTGCTAATTTCAATGTATTGTTTGCTATGACCATGCCTAAG
ACTTGTTTCGGACCCATAGTCCGAAAGATCTTTGTTGATGGCGTGCCATTTGTAGTATCT
TGTGGTTATCACTACAAAGAATTAGGTTTAGTCATGAATATGGATGTTAGTCTCCATAGA
CATAGGCTCTCTCTTAAGGAGTTGATGATGTATGCCGCTGATCCAGCCATGCACATTGCC
TCCTCTAACGCTTTTCTTGATTTGAGGACATCATGTTTTAGTGTCGCTGCACTTACAACT
GGTTTGACTTTTCAAACTGTGCGGCCTGGCAATTTTAACCAAGACTTCTATGATTTCGTG
GTATCTAAAGGTTTCTTTAAGGAGGGCTCTTCAGTGACGCTCAAACATTTTTTCTTTGCT
CAAGATGGTAATGCTGCTATTACAGATTATAATTACTATTCTTATAATCTGCCTACTATG
TGTGACATCAAACAAATGTTGTTCTGCATGGAAGTTGTAAACAAGTACTTCGAAATCTAT
GACGGTGGTTGTCTTAATGCTTCTGAAGTGGTTGTTAATAATTTAGACAAGAGTGCTGGC
CATCCTTTTAATAAGTTTGGCAAAGCTCGTGTCTATTATGAGAGCATGTCTTACCAGGAG
CAAGATGAACTCTTTGCCATGACAAAGCGTAACGTCATTCCTACCATGACTCAAATGAAT
CTAAAATATGCTATTAGTGCTAAGAATAGAGCTCGCACTGTTGCAGGCGT----------
--GTCCATACTTAGCAC-AATG--------ACTAATCGCCAGTACCA---TCAGAAAAT-
------------------------------------------GCTTAAGTCCATGG----
--CTGCAACTC------GTGGAGCGA-------CTTGCGTCATTGGTACTACA-------
-------------------AAGTTCTATGGTGGCTGGGATTTCATGCTTAAAACATTGTA
CAAAGATGTTGATAATCCGCATCTTATGGGTTGGGATTACCCTAAGTGTGATAGAGCTAT
GCCTAATATGTGTAGAATCTTCGCTTCACTCATATTAGCTCGTAAACATGGCACTTGTTG
TACTACAAGGGACAGATTTTATCGCTTGGCAAATGAGTGTGCTCAGGTGCTAAGCGAATA
TGTTCTATGTGGTGGTGGTTACTACGTCAAACCTGGAGGTACCAGTAGCGGAGATGCCAC
CACTGCATATGCCAATAGTGTCTTTAACATTTTGCAGGCGACAACTGCTAATGTCAGTGC
ACTTATGGGTGCTAATGGCAACAAGATTGTTGACAAAGAAGTTAAAGACATGCAGTTTGA
TTTGTATGTCAATGTTTACA-GGAGCACTAGCCCAGACCCCAAATTTGTTGATAAATACT
ATGCTTTTCTTAATAAGCACTTTTCTATGATGATACTGTCTGATGACGGTGTCGTTTGCT
ATAATAGTGATTATGCAGCTAAGGGTTACATTGCTGGAATACAGAATTTTAAGGAAACGC
TGTATTATCAGAACAATGTCTTTATGTCTGAAGCTAAATGCTGGGTGGAAACCGATCTGA
AGAAAGGGCCACATGAATTTTGTTCACAGCATACGCTTTATATTAAGGATGGCGACGATG
GTTACTTCCTTCCTTATCCAGACCCTTCAAGAATTTTGTCTGCCGGTTGCTTTGTAGATG
ATATCGTTAAGACTGACGGTACACTCATGGTAGAGCGGTTTGTGTCTTTGGCTATAGATG
CTTACCCTCTCACAAAGCATGAAGATATAGAATACCAGAATGTATTCTGGGTCTACTTAC
AGTATATAGAAAAACTGTATAAAGACCTTACAGGACACATGCTTGACAGTTATTCTGTCA
TGCTATGTGGTGATAATTCTGCTAAGTTTTGGGAAGAGGCATTCTACAGAGATCTCTATA
GTTCGCCTACCACTTTGCAGGCTGTCGGTTCATGCGTTGTATGCCATTCACAGACTTCCC
TACGCTGTGGGACATGCATCCGTAGACCATTTCTCTGCTGTAAATGCTGCTATGATCATG
TTATAGCAACTCCACATAAGATGGTTTTGTCTGTTTCTCCTTACGTTTGTAATGCCCCTG
GTTGTGGCGTTTCAGACGTTACTAAGCTATATTTAGGTGGTATGAGCTACTTTTGTGTAG
ATCAT-AGACCTGTGTGTAGTTTTCCACTTTGCGCTAATGGTCTTGTATTCGGCTTATAC
AAGAATATGTGCACAGGTAGTCCTTCTATAGTTGAATTTAATAGGTTGGCTACCTGTGAC
TGGACTGAAAGTGGTGATTACACCCTTGCCAATACTACAACAGAACCACTCAAACTTTTT
GCTGCTGAGACTTTACGTGCCACTGAAGAGGCGTCTAAGCAGTCTTATGCTATTGCCACC
ATCAAAGAAATTGTTGGTGAGCGCCAACTATTACTTGTGTGGGAGGCTGGCAAGTCCAAA
CCACCACTCAATCGTAATTATGTTTTTACTGGTTATCATATAACCAAAAATAGTAAAGTG
CAGCTCGGTGAGTACATCTTCGAGCGCATTGATTATAGTGATGCTGTGTCCTACAAGTCT
AGTACAACGTATAAACTGACTGTAGGTGACATCTTCGTACTTACCTCTCACTCTGTGGCT
ACCTTGACGGCGCCCACAATTGTGAA-TCAAGAGAGGTATGTTAAAATTACTGGGTTGTA
CCCAACCATTACGGTACCTGAAGAGTTCGCAAGTCATGTTGCCAACTTCCAAAAATCAGG
TTATAGTAAATATGTCACTGTTCAGGGACCACCTGGCACTGGCAAAAGTCACTTTGCTAT
AGGGTTAGCGATTTACTACCCTACAGCACGTGTTGTTTATACAGCATGTTCACACGCAGC
TGTTGATGCTTTGTGTGAAAAAGCTTTTAAATATTTGAACATTGCTAAATGTTCCCGTAT
CATTCCTGCAAAGGCACGTGTTGAGTGCTATGACAGGTTTAAAGTTAATGAGACAAATTC
TCAATATTTGTTTAGTACTATTAATGCTCTACCAGAAACTTCTGCCGATATTCTGGTGGT
TGATGAGGTTAGTATGTGCACTAATTATGATCTTTCAATTATTAATGCACGTATTAAAGC
-TAAGCACATT-GTCTATGTAGGAGATCCAGCACAGTTGCCAGCTCCTAGGACTTTGTTG
ACTAGAGGCACATTGGAACCAGAAAATTTCAATAGTGTCACTAGATTGATGTGTAACTTA
GGTCCTGACATATTTTTAAGTATGTGCTACAGGTGTCCTAAGGAAATAGTAAGCACTGTG
AGCGCTCTTGTCTACAATAATAAATTGTTAGCCAAGAAGGA--GCTTTCAGGCCAGTGCT
TTAAAATACTCTATAAGGGCAATGT-GACGC-ATGATGCTAGCTCTGCCATTAATAGACC
ACAACTCACATTTGTGAAGAATTTTATTACTGCCAATCCGGCATGGAGTAAGGCAGTCTT
TATTTCGCCTTATAATTCACAGAATGCTGTGGCTCGTTCAATGCTGGGTCTTACTACTCA
GACTGTTGATTCCTCACAGGGTTCAGAATACCAGTACGTTATCTTCTGTCAAACAGCAGA
TACGGCACATGCTAACAACATTAACAGATTTAATGTTGCAATCACTCGTGCCCAAAAAGG
TATTCTTTGTGTTATGACATCTCAGGCACTCTTTGAGTCCTTAGAGTTTAC------TGA
ATTGTCTTTTACTAA----------TTACAAGCTCCAGTCTCAGATTGTAACTGGCCTTT
TTAAAGATTGCTCTAGAGAAACTTCTGGCCTCTCACCTGCTTATGCACCAACATACGTTA
GTGTTGATGACAAGTATAAGACGAGTGATGAGCTTTGCGTGAAT---CTTAATTTACCCG
CAAATGTCCCATACTCTCGTGTTATTTCCAGGATGGGCTTTAAACTCGATGCAACAGTTC
CTGGATATCCTAAGCTTTTCATTACTCGTGAAGAGGCTGTAAGGCAAGTTCGAAGCTGGA
TAGGCTTCGATGTTGAGGGTGCTCATGCTTCCCGTAATGCATGT-GGCACCAATGTGCCT
CTACAATTAGGATTTTCAACTGGTGTGAACTTTGTTGTTCAGCCAGTTGGTGTTGTAGAC
ACTGAGTGGGGTAACATGTTAACGGGCATTGCTGCCCGTCCTCCACCAGGTGAACAGTTT
AAGCACCTCGTGCCTCTTATGCATAAGGGGGCTGCGTGGCCTATTGTTAGACGACGTATA
GTGCAAATGTTGTCAGACACTTTAGACAAATTGTCTGATTACTGTACGTTTGTTTGTTGG
GCTCATGGCTTTGAATTAACGTCTGCATCATACTTTTGCAAGATAGGTAAGGAACAGAAG
TGTTGCATGTGCAATAGACGCGCTGCAGCGTACTCTTCACCTCTGCAATCTTATGCCTGC
TGGACTCATTCCTGCGGTTATGATTATGTCTACAACCCTTTCTTTGTCGATGTTCAACAG
TGGGGTTATGTAGGCAATCTTGCTACTAATCACGATCGTTATTGCTCTGTCCATCAAGGA
GCTCATGTGGCTTCTAATGATGCAATAATGACTCGTTGTTTAGCTATTCATTCTTGTTTT
ATAGAACGTGTGGATTGGGATATAGAGTATCCTTATATCTCACATGAAAAGAAATTGAAT
TCCTGTTGTAGAATCGTTGAGCGCAACGTCGTACGTGCTGCTCTTCTTGCCGGTTCATTT
GACAAAGTCTATGATATTGGCAATCCTAAAGGAATTCCTATTGTTGATGACCCTGTGGTT
GATTGGCATTATTTTGATGCACAGCCCT----TGACCAGA-----AAGGTACAACAGCTT
TTCTATACAGAGG--ACATGGCCTCA-AGATTTGCTGATGGGCTCTGCTTATTTTGGAAC
TGTAATGTACCAAAATATCCTAATAATGCAATTGTATGCAGGTTTGACACACGTGTGCAT
TCTGAGTTCAATTTGCCAGGTTGTGATGGCGGTAGTTTGTATGTTAACAAGCACGCTTTT
CATACACCAGCATATGATGTGAGTGCATTCCGTGATCTGAAACCTTTACCATTCTTTTAT
TATTCTACTACACCATGTGAAGTGCATGGTAAT--GGTAGTATGATAGAGGATATTGATT
ATGTACCCCTAAAATCTGCAGTCTGTATTACAGCTTGTAATTTAGGGGGCGCTGTTTGTA
GGAAGCATGCTACAGAGTACAGAGAGTATATGGAAGCATATAATCTTGTCTCTGCATCAG
GTTTCCGCCTTTGGTGTTATAAGACCTTTGATATTTATAATCTCTGGTCTACTTTTACAA
AAGTTCAAGGTTTGGAAAACATTGTTTTTAATGTTGTTAAACAAGGCCATTTTATTGGTG
TTGAGGGTGAACTACCTGTAGCTGTAGTCAATGATAAGATCTTCACCAAGAGTGGCGTTA
ATGACATTTGTATGTTTGAGAATAAAACCACTTTGCCTACTAATATAGCTTTTGAACTCT
ATGCTAAGCGTGCTGTACGCTCGCATCCCGATTTCAAATTGCTACACAATTTACAAGCAG
ACATTTGCTACAAGTTC-GTCCTTTGGGATTATGAACGTAGCAATATTTATGGTACTGCT
ACTATTGGTGTATGTAAGTACACTGATATTG------------------ATGTTAATTCA
GCTTTGAATATATGTTTTGACATACGCGATAATGGTTCATTGGAGAAGTTCATGTCTACT
CCCAATGCCATCTTTATTTCTGATAGAAAAATTAAGAAATACCCTTGTATGGTAGGTCCT
GATTATGCTTACTTCAATGGTGCTATCATCCGTGATAGTGATGTTG-TTAAACAACCAGT
GA------AGTTCTACTTGTATAAGAAAGTCAATAATG-AGTTTATTGATCCTACTGAGT
GTATTTACACTCAGAGTCGCTCTTGTAGTGACTTCCTACCCCTGTCTGACATGGAGAAAG
ACTTTCTATCTTTTGATAGTGATGTTTTCATTAAGAAGTATGGCTTGGAAAACTATGCTT
TTGAGCACGTAGTCTATGGAGACTTCTCTCATACTACGTTAGGCGGTCTTCACTTGCTTA
TTGGTTTATACAAGAAGCAACAGGAAGGTCATATTATTATGGAAGA---AATGCTAAAAG
GTAGCTCAACT-ATTCATAACTATTTTATTACTGAGACTAACACAGCGGCTTTTAAGGCG
GTGTGTTCTGTTATAGATTTAAAGCTTGACGACTTTGTTATGATTTTAAAGAGTCAAGAC
CTTGGCGTAGTATCCAAGGTTGTCAAGGTTCCTATTGACTTAACAATGATTGAGTTTATG
TTATGGTGTAAGGATGGACAGGTTCAAACCTTCTACCCTCGACTCCAGGCTTCTGCAGAT
TGGAAACCTGGTCATGCAATGCCATCCCTCTTTAAAGTTCAAAATGTAAACCTTGAACGT
TGTGAGCTTGCTAATTACAAGCAATCTATTCCTATGCCTCGCGGTGTGCACATGAACATC
GCTAAATATATGCAATTGTGCCAGTATTTAAATACTTGCACATTAGCCGTGCCTGCCAAT
ATGCGTGTTATACATTTTGGCGCTGGTTCTGATAAAGGTATCGCTCCTGGTACATCAGTT
TTACGACAGTGGCTTCCTACAGATGCCATTATTATAGATAATGATTTAAATGAGTTCGTG
TCAGATGCTGACATAACTTTATTTGGAGATTGTGTAACTGTACGTGTCGGCCAACAAGT-
GGATCTTGTTATTTCCGACATGTATGATCCTACTACTAAGAATGTAACAGGTAGTAATGA
GTCAAAGGCTTTATTCTTTACTTACCTGTGTAACCTCATTAATAATAATCTTGCTCTTGG
TGGGTCTGTTGCTATTAAAATAACAGAACACTCTTGGAGCGTTGAACTTTATGAACTTAT
GGGAAAATTTGCTTGGTGGACTGTTTTCTGCACCAATGCAAATGCATCCTCATCTGAAGG
ATTCCTCTTAGGTATTAATTACTTGGGTACTATTAAAGAAAATATAGATGGTGGTGCTAT
GCACGCCAACTATATATTTTGGAGAAATTCCACTCCTATGAATCTGAGTACTTACTCACT
TTTTGATTTATCCAAGTTTCAATTAAAATTAAAAGGAACACCAGTTCTTCAATTAAAGGA
GAGTCAAATTAACGAACTCGTAATATCTCTCCTGTCGCAGGGTAAGTTACTTATCCGTGA
CAATGATACACTCAGTGTTTCTACTGATGTTCTTGTTAACACCTACAGAAAGTTACGTTG
ATGTAGGGCCAGATTCTGTTAAGTCTGCTTGTATTGAGGTTGATATACAACAGACTTTCT
TTGA--TAAAACTTGGCCTAGGCCAATTGATGTTTCTAAGGCTGACGGTATTATATACCC
TCAAGGCCGTACATATTCTAACATAACTATCACTTATCAAGGTCTTTTTCCCTATCAGGG
AG--------ACCATGGTGATATGTATGTTTACTCTGCAGGACATGCTACAGGCACAACT
CCACAAAAGTTGTTTGTAGCTAACTATTCTCAGGACGTCAAACAGTTTGCTA--------
-------ATGGGTTTGTCGTCCGTATAGGAGCAGCTGCCAATTCCACTGGCACTGTTATT
ATTAGCCCATCTACCAGCGCTACTATACGAAAAATTTACCCTGCTTTTATGCTGGGTTCT
TCAGTTGGTAATTTCTCAGATGGTAAAATGGGCCGCTTCTTCAATCAT--------ACTC
TAGTTCTTTTGCCCGATGGATGTGGCACTTTACTTAGAGC----------TTTTTATTGT
ATTCTA-------------------------GAGCCTCGCTCTGGAAATCATTGTCCTGC
TGGCAATTCCTATACTTCTTTTGCCACTTATCACACTCCTGCAACAGATTGTTCTGATGG
CAATTACAATCGTAATGCCAGTCTGAACTCTTTTAAGGAGTATTTTAATTTACGTAACTG
CACCTTTATGTACACTTATAACATTACCGAAGATGAGATTTTAGAGTGGTTTGGCATTAC
ACAAACTGCTCAAGGTGTTCACCTCTTCTCATCTCGGTATGTTGATTTGTACGGCGGCAA
TATGTTTCAATTTGCCACCTTGCCTGTTTATGATACTATTAAGTATTATTCTATCATTCC
T---CACAGTATTCGTTCTATCCAAAGTGAT---------------AGAAAAGCTTGGGC
TGCCTTCTACGTATATAAACTTCAACCGTTAACTTTCCTGTTGGATTTTTCTGTTGATGG
TTATATACGCAGAGCTATAGACTGTGGTTTTAATGATTTGTCACAACTCCACTGCTCATA
TGAATCCTTCGATGTTGAATCTGGAGTTTATTCAGTTTCGTCTTTCGAAGCAAAACCTTC
TGGCTCAGTTGTGGAACAGGCTGA--------------------------AGGTGTTGAA
TGT-----GATTTTTCACCTCTTCTGTCTGGCACACCTCCTCAGGTTTATAATTTCAAGC
GTTTGGTTTTTACCAATTGCAATTATAATCTTACCAAATTGCTTTCACTTTTTTCTGTGA
ATGATTTTACTTGTAGTCAAATATCTCCAGCAGCAATTGCTAGCAACTGTTATTCTTCAC
TGATTTTGGATTATTTTTCATACCCACTTAGTATGAAATCCGAT------CTCAGTGTTA
GTTCTGCTGGTCCAATATCCCAGTTTAATTATAAACAGTCCTCTTCTAATCCCACATGTT
TGATTTTAGCGACTGTTCCTCATAACCTTACTACTATTACTAAGCCTCTTAAGTACAGCT
ATATTAACAAGTGCTCTCGTCTTCTTTCTGATGATCGTACTGAAGTACCTCAGTTAGTGA
--ACGCTAATCAATACTCACCCTGTGTATCCATTGTCCCATCCACTGTGTGGGAAGACGG
TGATTATTATAGGAAACAACTATCTCCACTTGAAGGTGGTGGCTGGCTTGTTGCTAGTGG
CTCAACTGTTGCCATGACTGAGCAATTACAGATGGGCTTTGGTATTACAGTTCAATATGG
TACAGACACCAATAGTGTTTGCCCCAAGCTTGAATTTGCTAATGACACAAAAATTGCCTC
TCAATTAG------GCAATTGCGTGGAATATTCCCTCTATGGTGTTTCGGGCCGTGGTGT
TTTTCAGAATTGCAC-----AGCTGTAGGTGTTCGACAGCAGCGCTTTGTTTATGATGCG
TACCA------GAATTTAGTTGGCTATT-----ATTCTGATGATGGCAACTACTAC----
TGTTTGCGTGCTTGTGTTAGTGTTCCTGTTTCTGTCATCTATGATAAAGAAACTAAAACC
CA---CGCTACTCTATTTGGTAGTGTTGCATGTGAACACATTTCCTCTACCATGTCTCAA
TACTCCCGTTCTACGCGATCAATGCTTAAACGGCGAGATTCTACATATGGTCCC------
CTTCAGACACCTGTTGGTTGTGTCCTAGG------ACTTGTTAATTCCTCTTTGTTCGTA
GAGGACT-GCAAGTTGCCTCTTGGTCAATCTCTCTGTGCTCTTCCTGACAC---------
---------------ACCTAGTACTCTCA-------CACCTCGCAGTGT---------GC
GCTCTGT-----TCCAGGTG-------------AAATGCGCTTGGCAT---CCATTGCTT
---TTAATCATCCTATTCAGGTTGATCAACTTAATAGTAGTTATTTTAAATTAAGTATAC
CTACTAATTTTTCCTTTGGTGTGACT-CAGGAGTACATTCAGACAACCATTCAGAAAGTT
ACTGTTGAT---TGTAAACAG-TACGTTTGCAATGGTTTCCAGAA----GTGTG--AGCA
ATTACTGCGCGAG-------------TATGGCCAGTTTTGTTCCAAAATAAACCAGGCTC
TCC---ATGGTGC-CAATTTACGCC-AGGAT----------GATTCTGTACGTAATTTGT
TTGCGAGCGTGAAAAGCTCTCAATCATCTCCTATCATACCAGGTTTTGGAGGTGACTTTA
ATTTGACACTTCTAGAACCT------GTTTCTATATCTACTGGCAGTCGTAGTGCACGTA
GTG-----CTA---TTGAGGATTTGCTATTTGACA--AAGTCACTATAGCTGAT-CCTGG
TTATATGCAAGGTTACGAT----GATTGTATGCAGCAAGGTCCAGCATCAGCTCGTGATC
TTATTTGTGCTCAATATGTGGCTGGTTATA-----AAGTATTACCTCCTCTTATGGATGT
TAATATGGA--AGCCGCGTATACTTCATCTTTGCTTGGCAGCATAGCAGGTGTTGGCTGG
ACTGCTGG--CTTATCCTCCTTTGCTGCTATTCCATTTGCACAGAGTATTTTTTATAGGT
TAAACGGTGTTGGCATTA----CTCAACAGGTT--CTTTCAGAGAACCAAAAGCTTATTG
CCAATAAGTTTAATCAGGCTC----TGGGA--GCTATGCAAACAGGCTTCACTACAACTA
ATGAAGCTTTTCGGAAGGTTCAGGATGCTGTGAACAACAATGCACAGGCTCTATCCAAAT
TAGCTAGCGAGCTATCTAATACTTTTGGTGCTATTTCCGCCTCTATTGGAGACATCATAC
A--ACGTCTTGATGTTCTCGAACAGGACGCCCAAATAGACAGACTTATTAATGGCCGTTT
GACAACA---CTAAATGCTTTTGTTGCACAGCAGCTTGTTC---GTTCCG----AATCAG
CTGCTCTTTCCGCTCAATTGGCTAAAGATAAAGTCAATGAGTGTGTCAAGGCACAATCCA
AGCGTTCTGGATTTTGCGGTCAAGGCACACATATAGTGTCCTTTGTTGTAAATGCCCCTA
ATGGCCTTTACTTTATGCATGTTGGTTATTACCCTAGCAACCACATTGAGGTTGTTTCTG
CTTATGGTCTTTGCGATGCA-GCTAACCCTACTAATTGTATAGCCCCTGTTAATGGCTAC
TTTATTAAAACTAATAACACTAGGATTGTTGATGAGTGGTCATATACTGGCTCGTCCTTC
TATGCACCTGAGCCCATCACCTCTCTTAATAC-TAAGTATGTTGCACCACAGGTGACATA
CCAAAACATTTCTACTAACCTCCCTCCTCCTCTTCTCAGCAATTCCACCGGGATTGACTT
CCAAGATGAGTTGGATGAGTTTTTCAAAAATGTTAGCACCAGTATAC-CTAATTTTGGTT
CTCTAACACAGATTAATACTACATTACTCGATCTTACCTACGAGATGTTG-TCTCTTCAA
C-AAGTTGTTAAAGCCCTTAATGAGTCTTATATAGACCTTAAAGAGCTTGGCAATTATAC
TTATTACAACAAATGGCCGTGGTACATTTGGCTTGGTTTCATTGCTGGGCTTGTTGCCTT
AGCTCTATGCGTCTTCTTCATACTGTGCTGC---ACTGGTTGTGGCACAAACTGTATGGG
AAAACTTAAGTGTAATCGTTGTTGTGAT---------AGATACGAGGAATACGACCTCGA
GCCG-----CATAAGGTTCATGTT-CACTA---ATTAACGAACTA----------TCAAT
GAGAGTTCAAA------GACCACCCACTCTC-------------TTGTTAGTGTTCTCAC
TCTCTCTTTTGGTCA--CTGCATTTTCAAAACCTCTCTATGTACCCGAGCATTGTCAGA-
-----ATTATTCTGGTTGCATGCTTAGGGCTTGTATTAAAACTGC--CCAAGCTGATACA
GCTGGTCTTTATACAAATTTTCGAATTGACGTCCCATCTGCAGAA----TCAACTGGTAC
TCAATCAGTTTCTGTCGATCGTGA--GTCAACTT-CAACTCATGATGGTCCTACCGAACA
TGTTACTAGTGTGAA------TCTTTTTGACGTTGGTTACTCAGTTAATTAACGAACTCT
ATGGATTACGTGTCTCTGCTTAATCAAATTTGGCAGAAGTACCTTAATTCACCGTATACT
ACTTGTTTGTATATCCCTAAACCCACAGCTAAGTA--------TACACCTTTAGTTGGCA
CTTCATTGCACCCTGTGCTGTGGAACTGTCAGCTATCCTTTGCTGGTTATACTGAATCTG
CTGTTAATTCTACAAAAGCTTTGGCCAAACAGGACGCAGCTCAGCGAATCGC-------T
TGGTTGCTACATAAGGATGGAGGAATCCCTGATGGA---------TGTTCCCTCTACCTC
CGGCACTCAAGTTTATTCGCGCAAAGCGAGGAAGAGGAGTCATTCTCCAACTAAGAAACT
GCGCTACGTTAAGCGTAGATTTTCTCTTCTGCGCCCTGAAGACCTTAGTGTTATTGTCCA
ACCAACACACTATGTCAGGGTTACATTTTCAGACCCCAACATGTGGTATCTACGTTCGGG
TCATCATT-------TACACTCAGTTCACAATTGGCTTAAACCTTATGGCGGCCAACCTG
TTTC----------------TGAGTACCATATTACTCTAGCTTTGCTAAATCTCACTGAT
GAAGAT---TTAGCTAGAGATTTTTCACCCATTGCGCTCTTTTTGCGCAATGTCAGATTT
G--AGCTACATGATTTCGCCTTGCTGCGCAAAACTCTTGTTCTTAATGCATCAGAGATCT
ACTGTGCTAACATACATAGATTTAAGCCTGTGTATAGAGTTAACACGGCAATCCCTACTA
TTAAGGAT-TGGCTTCTCGTTCAGGGATTT----TCCCTTTACCATAGTGGCCT------
-----CCCTTTACATATGTCAATCTCTAA-ATTGCATGCACTGGATGATGTTACTCGCAA
TTACATCATTACAATGCCATGCTTTAGAACTTATCCTCAACAA--------------ATG
TTTGTTACTCCTTTGTCCGTAGATGTTGTCTCCATACGGTCTTCCAATCAGGGTAATAAA
CAAATTGTTCATTCTTACCCCA--------TTTTACATCATCCAGGATTTTAACGAACTA
TGGCTTTCTCGGCGTCTTTATTTAAACCCGTCCAGCTAGTCCCAGTTTCTCCTGCATTTC
ATCGCATTGA---GTCTACTGACTCTATTGTTTTCACATACATTCCTGCTAGCGGCT--A
TGT-----AGCTGCTTTA-----GCTGTCAATGTGTGT---CTCATTCCCCTATTATTAC
TGCTACGTCAAGATACTTGTCGTCGCAGCATTATCAGAACTATGGTTCTCTATTTCCTTG
TTCTGTATAACTTTTTATTAGCCATTGTACTAGTCAATGGTGTACATTATCCAACTGGAA
GTTGCCTGATAGCCTTCTTAGTTATCCTCATAATACTTTGGTTTGTAGATAGAATTCGTT
TCTGTCTCATGCTGAATTCCTACATTCCACTGTTTGACATGCGTTCTCACTTTATTCGTG
TTAGTACAGTTTCTTCTCATGGTATGGTCCCTGTCA-TACACACCAAACCATTATTTATT
AGAAACTTCGATCAGCGTTGCAGC-TGTTCTCGTTGTT-----TTTATTTGCACTCTTCC
ACTTATATAGAGTGCACTTATATTAGCCGTTTTAGTAAGATTAGCCTAGTTTCTGTAACT
GACTTCTCCTTAAACGGCAATGTTTCCACTGTTTTCGTGC------CTGCAACGCGCGAT
TCA----GTTCCTCTTCA---CATAATCGCCCCGAGC-TCGCTTATCGTT----------
-------------TAAGCAGCTCTGCGCTACTATGGGTCCCGTGTAGAGGCTAATCCATT
AGTCTCTCTTTGG------------------------------ACATATGGA--------
-------AAACGAAC---TATGTTACCCTTTGTCCAAGAACGAATAGGGTTGTTCATAGT
AAACTTTTTCATTTTTACCGTAGTATGT----GCTATAACACTCTTGGTGTGTATGGCTT
TCCTTACGGCTACTAGATTATGTGTGCAATGTATGACAGGCTTCAATACCCTGTTAGT--
TCAGCCCGCATTATACTTGTATAATACTGGACGTTCAGTCTATGTAAAATTCCAGGATAG
TAAAC---CCCCTCTACCACCTGACGAGTGGGTTTAACGAACTCCTTCATAATGTCTAAT
ATGACGCAACTCACTGAGG--------CGCAGATTATTGCCATTATTAAAGACTGGAACT
TTGCATGGTCCCTGATCTTTCTCTTAATTACT-ATCGTACTACAGTATGGATACCCATCC
CGTAGT--ATGACTGTCTATGTCTTTAAAATGTTTGTTTTATGGCTCCTATGGCCATCTT
CCATGGCGCTATCAATATTTAGCGCCATTTATCCAATTGATCTAGCTTCCCA-GATAATC
TCTGGCATTGTAGCAGCTGTTTCAGCTATGATGTGGATTTCCTACTTTGTGCAGA-----
-------GTATCCGGCTGTTTATGAGAACTGGATCATGGTGGTCATTCAATCCTGAGACT
AA---TTGCCTTTTGAACGTTCCATTTGGTGGTACAACTGTCGTACGTCCACTCGTAGAG
GACTCTACCAGTGTAACTGCTGTTGTAACCAATGGCCACCTCAAAATGGCTGGCATGCAT
TTCGGTGCTTGTGACTACGACAGACTTCCTAA------TGAAGTCACCGTGGCCAA--AC
CCAATGTGCTGATTGCTT------TAAAAATGGTGAAGCGGCA-AAGCTACGGAACTAAT
TCCGGCGTTGCCATTTACCATAGATATAAGGCAGGTAATTACAGGAGTCCGCCTATTACG
GCGGATATTGA-ACTTGCATTGCTTCGAGCT-----TAGGCTCTTTAGTAAGAGTATCTT
AATTGATTTTAACGAATCTCAATTTCATTGTTATGGCATCCCCTGCTGCACCTCGTGCTG
TTTCCTTTGCCGATAACAATGATATAACAAATACAAACCTGTCTCGAGGTAGAGGACGTA
AT---------CCAAAACCACG---------AGCTGCACCAAATAACACTGTCTCTTGGT
ACACTGGGCTTACCCAACACGGGAAAGTCCCTCTTACCTTTCCACCTGGGCAGGGTGTAC
CTCTTAATGCCAATTCCACCCCTGCGCAAAATGCTGGGTATTGGCGGAGACAGGACAGAA
AAATTAATACCGGGAATGG---AATTAAGCAACTGGCTCCCAGGTGGTACTTCTACTACA
CTGGAACCGGACCCGAAGCAGCACTCCCATTCCGGGCTGTTAAGGATGGCATCGTTTGGG
TCCATGAAGATGGCGCCACTGATGCTCCTTCAACTT---TTGGGACGCGGAACCCTAACA
ATGATTCAGCTATTGTTACACAATTCGCGCCCGGTACTAAGCTTCCTAAAAACTTCCACA
TTGAGGGGACTGGAGGCAATAGTCAATCATCTTCAAGAGCCTC-TAGCGTAAGCAGAAAC
TCTTCCAGATCTAGTTCACAAGGTTCAAGATCAGGAAACTCTACCCGCGGCAGTTCTCCA
GGTCCATCTGGAATCGGAGCAGTAGGAGGTGAT-CTACTTTACCTTGAT--CTTCTGAAC
AGACTACAAGCCCTTGAG---------TCTGGCAAAGTAAAGCAATCGCAGCCAAAAGTA
ATCACTAAGAAAGATGCTGCTGCTGCTAAAAATAAGATGCGCCACAAGCGCACTTCCACC
AAAAGTTTCAACATGGTGCAAGCTTTTGGTCTTCGCGGACCAGGAGACCTCCAGGGAAAC
TTTGGTGATCTTCAATTGAATAAACTCGGCACTGAGGACCCACGTTGGCCCCAAATTGCT
GAGCTTGCTCCTACAGCTAGTGCTTTTATGGGTATGTCGCAATTT--------AAACTTA
CCCATCAGAACAATGATGATCATGGCAACCCTGTGTACTTCCTTCGGTACAGTGGAGCCA
TTAAACTTGACCCAAAGAATCCCAACTACAATAAGTGGTTGGAGCTTCTTGAGCAAAATA
TTGATGCCTACAAAACCTTCCC------------TAAGAAGGAAAAGAAACAAAAG----
-------------------GCACCAAAAGAAGAATCAACAGACCAAATGTCTGAACCTCC
AAAGGAGCAGCGTGTGCAAGGTAGCATCACTCAGCGCACTCGCACCCGTCCAAGTGTTCA
GC-----CTGGTCCAATGATTGATGTTAACACTGATTAGTGTCACTCAAAGTAACAAGAT
CGCGGCAATCGTTTGTGTTTGGTAACCCCATCTCACCATCGCTTGTCCACTCTTGCACAG
AATGGAATCATGTTGTAATTACAGTGCAATAAGGTAATTATAACCCATTTAATT----GA
TAGCTATGCTTTATTAAAGTGTGTAGCTGTAGAGAGAATGTTAAAGACTGTCACCTCTGC
GTGAT---------------------------------------TGCAAGTGAACAGTGC
CCCCCGGGAAGAGCTCTACAGTGTGAAATGTAAAT-AAAAATAGCTATT---ATTCAATT
AGATTAGGCTA------ATTAGATGATTTGCAAAAAAAAAAAA-----------------
----
>KJ473816.1 BtRs-BetaCoV/YN2013, complete genome
------------------------------------------------------------
------------------------------------------------------------
------------------------------------------------------------
------------------------------------------------------------
------------------------------------------------------------
------------------------------GTTTCGT-CCGGGTGTGACCGAA-------
--------AGGTAAGATGGAGAGCCTTGTTCTTGGTGTCAACGAGAAAA-CACACGTCCA
ACTCAGTTTGCCTGTTCTTCAGGTTAGAGACGTGCTAGTGCGTGGCTTCGGGGACTCTGT
GGAAGAGGCCCTATCGGAGGCACGTGAACATCTTAAAAATGGCACTTGTGGTTTAGTAGA
GCTGGAAAAAGGCGTACTGCCCCAGCTTGA---ACAGCCCTACGTGTTCATTAAAC-GTT
CTGATGCCTTAAGCACCAAGCACGGCCACAAGG-----TCGTTGAG-------TTGGTTG
CAGAATTGGAT-----GGCATTCAGTGCGGTCGTAGC-----------------------
----------------GGTATAACTCTGGGAGTACTCGTGCCACATGTGGGCGAAACCCC
AATCGCATACCGCAATGTTCTTCTTCGTAAGAACGGTAATAAGGGAGCCGGTGGCCATAG
CTTTGGCATCGATCTAAAGTCTTATGACTTAGGTGACGAGCTTGGCACTGATCCCATTGA
AGATTACGAACAAAACTGGAACACTAAGCATGGCAGTGGTGCACTCCGTGAACTCACTCG
TGAGCTCAACGGAGGCGCAGTTACTCGCTATGTCGATAACAACTTTTGTGGCCCGGATGG
GTACCCTCTTGATTGCATTAAAGATTTTCTCGCTCGCGCGGGCAAGTCAATGTGCACTCT
TTCTGAACAACTTGATTATATCGAGTCGAAGA--GAGGTGTCTACTGCTGCCGTGACCAT
GAGC-------------------ATGAAGTTGCCTGGTTCACTGAGCGCTCTGATAAGAG
CTATGAGCATCAGACACCCTTCGAAATTAAGAGTG-----CCAAGAAAT-----------
--------TTGACACCTTCAAAGGGGAATGCCCAAAGTTTGTATTTCCTCTCAATTCAAA
AGTCAAAGTCA---TTCAACCACGTGTTGAAAAGAAAAAGACTGAGGGTTTCATGGGGC-
GTATACGCTCTGTGTACCCCGTTGCATCTCCCCAGGAGTGTAACAACATGCACTTGTCTA
CCTTGATGAAATGTAATCATTGCGATGAAGTTTCATGGCAGACGTGCGACTTTCTGAAAG
---CCACTTGTGAACATTGTGGCACTGAAAATTCAATTGCTGA-----AGGACCTACTAC
ATGTGGGTATCTACCTACTAATGCTGTAGTGAAAATGCCATGTCCTGCCTGTCAAGACCC
GGAGATTGGACCTGAGCATAGTGTTGCAGATTATCACAACCACTCAAACATTGAA-----
-ACTCGACTCCGCAGGGGAGGTAGGACTAGATGT------------------------TT
TGGAGGCTGTGTGTTTGCCTATGTCGGCTGCTACAAC-AAGCGTGCCTACTGGGTTCCTC
GTGCTAGTGCTGATAT------------TGGTTCAGGCCATACTGGCATTACTGG---TG
ACAACGTGGAGACCTTGAATG--AGGATCTCCTTGAGATACTGAGTCGTGAACGTGTTAA
CA-----TTAACATTGTTGGCGATTTTCAGTTGAATGAAGAGGTTGCCATCATCTTGGCA
TCTTTCTCTGCTTCTACAAGTGCCTTTATTGACACTATAAAGAGTCTTGATTACAAGTCT
TTCAAATCCATTGTTGAGTCTTGCGGTAACTACAA------AGTCACCAAGGGAAAGCCC
ATAAAAGGTGCTTGGAACATTGGACA---------ACAGAGATCAGTTTTAACACCACTG
TGTGGTTTCCCCTCACAGGCT---GCTGGTGTTATTAGATCAATTTTTGCACGCACACTT
GATGCAGCAAATCACTCAATT--------CCTGACTTACAAAGAGCAGCTGTCACCATAC
TTGATGGTATTTCTGAACAGTCATTGCGTCTTGTCGATGCCATGGTTTACACCTC---AG
ACCTGCTCACCAACAGTGTCATCATTATGGCATATGTAACTGGTGGTCTTGTAC------
----------AACAGACTTCTCAGTGGTT--GTCTAATCTATTAGGC---ACTACTGTTG
AAAAACT--CAGGCCCAT-CTTTTCATGGATTGAGGCAAAACTTAGTGCAGGAGTTGAAT
TTCTTAAGGATGCTTGGGA-----------GATCCTCAAATTTCT-CATTACAGGTGTTT
TTGACATCGTCAAGGGTCAAATACAGGTTGCT-TCAGATAACATCAAGGATTGTGTAAAA
TGCTTCATTGA-TGTTGTTAACAAGGCACTCGAAATGTGCATTGACCAAGTCACTATCGC
TGGCGCAAAGTTGCGATCACTCAACTTAGGTGAAATCTTCATTGCTCAAAGCAAGGGACT
TTACCGTCAGTGCATACGTGGCAAGGAACAGCTGCAACTACTTATGCCTCTTAAGGCACC
AAAA----GAAGTCACTTTTCTTGAAGGTGATTCACATGACACAGTACTTACCTCTGAGG
AGGTTG----TTCTTAAGAACGGTGA----ACTCGAGGCACTCGAGACGCCCGTTGATAG
CTTCACAAATGGAGCTGTC------------GTTGGCACACCAGTCTGTGTGA-------
--------ATGGCCTCATGCTCTTAGAGATCAAAGA--------------CAAAGAACAA
TATTG---TGCTTTGTCTCCTGGTT----TACTGGCTA-----CAAACAATGTCTTTCGC
CTAAAAGGAGGTGCACCAACTAAAGGTGTAACCTTTGGAGAGGACACTGTTTTGGAAGTT
CAAGGTTACAAGAATGTGAGAATCACATTTGAGCTTGATGAACGTGTTGACAAAGTGCTT
AATGAAAAGTGCTCTGTCTACACTGTTGAATCCGGTACTGAAGTTACTGAGTTTGCATGT
GTTGTAGCAGAGGCTGTTGTGAAGACTTTACAACCAGTTTCTGATCTTCTTAACAATAT-
--------------------GGGTATTGATCTTGATGAATGGAGTGTGGCTACATTCTAT
TTGTTTGATGATGCCGGTGAAGAAAAACTTTCTTCACGTATGTACTGTTCCTTCTACCCT
CC---TGATGAAGAGGAGGATTGTGA------------------TGAGTATGAGGAAGAA
GAGGAAGTCACAGAAGAATCCTGTGCGCATGAATACGGTACAGAAGAAGACTACCAAGGT
CTTCCACTGGAATTTGGTGCCTCAAC---TGAAA---TGCAAGTTGAAGAA---GAAG--
----------------CAGAGGAGGACTGGCTTGGTGATGCTACCGAATTATC-------
--------------------------------------------------G---------
---------GAGCATGAACTAGAACCAGAACC---------------------AACACCT
GAGGAATCAGTC---------AAT---------------CAGTTTACT------------
-GGTTATTTAAAA--CTTACTG------------------------ACAATGTTGCCATT
AAGTGTGTGGACATCG-TGAAGGAGGCGCAAAACGCTAATCCCA--------------CG
GTGATTGTAAATGCTGCTAACATACATCTGAAACATGGTGGTGGTGT-AGCAGGTGCACT
CAACAAGGCAACCAACGGTGCCATGCAAGAAGAGAGCGATGATT-ACATTAAGCTAAACG
GTCCTCTCACAGTTGGAGGTTCATGTTTGCTTTCTGGACATAACCTTGCTAAGAAGTGTC
TGCATGTTGTTGGACCTAACCTAAATGCAGGTGAGGACATCCAGCTTCTTAAGGCAGCAT
ATGAAAATTTCAATTCACAGGACACCTTACTTGCACCATTGTTGTCAGCAGGCATATTTG
GTGCTAAACCACT-TCAGTCTTTACAAGTGTGCGTGCAGACAGTTCGTACACAGGTTTAC
ATTGCAGTCAATGACAAAGCTCTTTATGAGCAGGTTGTCATGGATTACCTTGATAGCCTG
AAGCCTAGAGT---------------GGAAGCACCTAAACAAGAGGAGCCACCAAGGACA
GAAGATCCTAAAATTGAGG------------------------AGAAATCTGTCGTACAG
AAGCCTATCGATGTGAAGCCAAAAATTAAGGCTTGCATTGATGAGGTTAC----CACAAC
ACTGGAAG----AAACTAAGTTTCTTACCAATAAGTTACTCTTGTTTGCTGACATCAATG
GTAAGCTTTACCATGATTCTCACAACATGCTTAGAGGTGAAGATATGTCTTTCCTTGAGA
AGGATGCACCTTAC-----ATGGTAGGTGATGTTATCA--------CTAGTGGTGATATC
ACTTGTGTTGTAATACCCTCCAAAAAGGCTGGTGGCACTACAGAGATGCTCTCAAGAGCT
TTGAAGAAAGTGCCAGTTGATGAGTATATAACCACATACCCTGGACAAGGATGTGCTGGT
TATACACTTGAGGAAGCTAAGACTGCTCTTAAGAAATGCAAATCTGCATTTTACGTGTTA
CCTTCAGAAACACCTAATGCTAAGGAAGAGATTCTAGGAACTGTGTCCTGGAATTTGAGA
GAAATGCTTGCTCATGCTGAAGAGACAAGAAAATTAATGCCTATATGCATGGATGTTAGA
GCCATAATGGCCACCATCCAACGCAAGTACAAAGGAATTAAAGTTCAAGAAGGCATTGTT
GACTATGGAGTCC-GATTCTTCTTTTATACTAGTAAAGAGCCTGTAGCTTCTATCATTAC
GAAGCTGAACTCTCTAAATGAGCCACTTGTCACAATGCCAATTGGTTATGTGACACATGG
TTTTACTCTTGAAGAGGCTGCGCGCTGTATGCGTTCTCTTAAAGCTCCTGCCGTAGTGTC
AGTATCATCACCAGATGCTGTTACTACATATAATGGATACCTCACTTCGTCATCAAAGAC
ACCTGAGGAGCACTTTGTGGAAACAGTTTCTTTGGCTGGTTCTTACAGAGATTGGTCCTA
TTCAGGACAGCGTACAGAGTTAGGTGTTGAATTTCTTAAGCGTGGTGACAAAATTGTGTA
CCACACTTTGGAGAGCCCCGTCGAGTTTCATCTTGACGGTGAGGTTCTTCCACTTGACAA
ACTAAAGAGTCTCTTATCCCTACGGGAGGTTAAGACTATAAAAGTGTTCACAACTGTGGA
CAACACTAATCTCCACACACATCTTGTGGATATGTCTATGACATATGGACAGCAGTTTGG
TCCAACATACTTGGATGGTGCTGATGTTACAAAAATTAAACCTCATGTAAATCATGAGGG
TAAGACTTTCTTTGTA---------CTACCTAGTGATGACACACTACGTAGTGAAGCTTT
C---GAGTACTACCACACTCTTGATGAGAGTTTTCTTGGTAGATACATGTCTGCTTTAAA
CCACA-CAAAGAAATGGAAATTTCCTCAAGTTGGTGGTTTAACTTCAATTAAATGGGCTG
ATAACAATTGTTATTTGTCTAGTGTTTTATTAGCGCTTCA---ACAGATTGAAGTCAAAT
TCAATGCACCAGCACTTCAAGAGGCCTATTATAGAGCCCGTGCTGGTGATGCTGCTAACT
TTTGTGCACTCATACTCGCTTACAGTAATAAAACTGTTGGCGAGCTTGGTGATGTCAGAG
AGACTATGACCCATCTTCTACAGC--------ATGCTAATTTGGAATCTGCAAAGCG---
AGTTCTTAATGTGGTGTGTAAACATTGCGGTCAGAAAACTACTACCTTAACGGGTGTAGA
AGCTGTGATGTATATGGGTACTCTATCTTATGATAATCTTAAGACAGGTGTTTCCATTCT
ATGTGT------GTGTGGTCGTGATGCTACACAATATCTAGTACAACAAGAGTCTTCTTT
TGTTATGATGTCTGCACCACCTGCTGAATATAAATTACAG--------CAAGGTACATTT
TTATGTGCGAATGAGTACACT---GGTAACTATCAGTG----TGGTCATTACACTCATAT
AACTGCTAAGGAGACCCTCTATCGTATTGATGGAGCTCACC----TTACAAAGATGTCAG
AGTACAAAGGACCAGTGACTGATG---TTTTCTATAAGGAAACATCTTACACTA-CAACC
ATCAAGCCTGTGTCATATAAACTCGATGGAGTTACTTACACAGAGATTGAACCAAAATTG
GATGGGTATTATAAAAAGGATAATGCTTACTATACA---GAGCAGCCTATAGACCTCGTA
CCAACTCAACCACTACCAAATGCGAGTTTTGACAATTTCAAACTCACATGTTCTAACACA
AAATTTGCTGATGA---------------TTTAAATCAAAT------GACAGGCTTCACA
AAGCCAGCTTCACGAGAGCTATCTGTCAC-ATTCTTCCCAGACTTGAATGGCGATGTAGT
GGCTATTGACTATAGACACTATTCAGCGAGTTTCAAGAAAGGTGCTAAATTACTGCATAA
GCCAATTGTTTGGCACATTAATCAGGCTACGACCAAGACAACGTTTAA------------
-----------ACCAAACACTTGGTG--------------------------TTTACG--
-TTGTCTTTGGAGTACAAAGCCAGTAGATACTTCAAATTCATTTGAAGTTCTGGCAGTAG
AAGACACACAAGGAATGGACAATCTTGCTTGTGAAAGTCAAC--AACCCACCTCTGAAGA
A-------------GTAGTGGAAAATCCTACCATACAGAAGGAAGTCCTAGAGTGT----
-GACGTGAAAACTACCGAAGTTGTAGGCAATGTCATACTTAAACCATCAGATGAAGGTG-
TTAAAG--------------------------TAACACAA----GAGTTAGGTCATGAGG
ACCTTATGGCTGCCTACG-----TGGAAAACACAAGC---ATTACCATTAAGAAACCTAA
TGAGCTTTCATTAGCCCTAGGTTTAAAAACAATTGCTACTCATGGTATTGCTGCAATTAA
TAGTGTTCCTTGGAGTAAAATTTTGGCATATGTTAAACCATTCTTAGGACAGGCAGCAGT
TACAACATCAAACTGCGCTAAGAGATTGGTGCAGCGTATGTTTAACAACTATATGCCCTA
TGTGCTTACACTACTGTTCCAATTGTGTACTTTTACCAAAAGTACAAATTCTAGAATTAG
AGCTTCACTACCTACGACTATTGCTAAAAATAGTGTT----AAGGGTGTAGC--------
---TAGATTATGTTTGGAT--GCCGGCATTAATTA-TGTAAAGTCACCCAAA------TT
TTCTAAATTGTTCACTATTGCAATGTGGCTAT-TATTGTTAAGCATTTGCTTAGGTTCAC
TAA--TCTATGTAACTGCAGTTTT------AGGTGTAT----------------------
-----TATTGTCCAACGTTGGAGCTCCTTCTTATTGTAGTGGCGTTAGAGAATCGTAC--
-CTCAATTCCTCTAATGTTACTACTATGGATTTCTGTGAAG---GTTCTTTTCCCTGCAG
TGTTTGTTTAAGTGGATTAGATTCGCTTGATTCCTATCCAGCTCTTGAAACCATTCA---
-------GGTGACGAT-CTCATCGTACAAGCTAGACTTGACAATTTTAGGTCTGGCTGCT
GAGTGGGTTTTGGCATATATGTTGTTCACAAAATTCTTTTATTTATTAGGTCTTTCAGCT
ATAATGCAGGTGTTCTTTGGC-----------TATTT------TGCTAGTCATTTCATCA
GCAATTCTTGGCTCATGTGGTTTATCATTAGTATTGTACAAATGGCACCCGTTTCTGCAA
TGGTTAGGATGTACATCTTCTTTGCTTCTTTCTACTACATATGGAAGAGCTATGTTCATA
TTATGGATGGTTGCACCTCTTCGACTTGCATGATGTGCTATAAGCGCAATCGTGCTACAC
GTGTTGAGTGTACAACTATTGTTAATGGCATGAAGAGATCTTTCTACGTCTATGCAAATG
GAGGTCGTGGCTTCTGTAAGACTCACAATTGGAATTGTCTCAATTGTGATACATTTTGTG
CTGGT-AGTACATTCATTAGCGATGAAGTTGCTCGTGATTTGTCGCTCCAGTTTAA--AA
GACCAATTAATCCTACTGACCAGTCCTCGTATGTCGTTGATAGTGTTGCTGTGAAAAACG
GTGCACTTCACCTCTACTTTGACAAGGCTGGTCAAAAGACTTATGAGAGACACCCACTCT
CCCATTTTGTCAATTTAGACAATTTGAGAGCTAA---------CAACACTAAAGGTTCAC
TACCTATTAATGTCATAGTCTTTGATGGCAAGTCCAAATGCG---ACGAGTCTGCTGCTA
AGTCTGCATCTGTGTACTACAGTCAGCTAATGTGCCAACCTATTCTGTTGCTTGACCAAG
CTCTCGTATCAGATGTTGGAGATAGTACTGAAGTTTCTGTTAAGATGTTTGATGCTTATG
TCGACACCTTTTCAGCAACTTTTAGTGTTCCTATGGAAAAACTTAAGGCACTCGTTGCTA
CAGCTCATAGCGAGCTGGCAAAGGGTGTAGCTTTAGATGGTGTCCTTTCTACATTTGTGT
CAGCTGCTC---GTCAAGGTGTTGTTGATACTGATGTTGACACAAAGGATGTCATTGAAT
GTCTTAAACTTTCACATCACTCCGACTTGGAAGTGACAGGTGACAGTTGTAACAACTTCA
TGCTCACCTATAACAAAGTTGAAAACATGACGCCTAGAGATCTTGGCGCATGTATTGATT
GTAATGCAAGGCATATTAATGCTCAAGTAGCAAAAAGTCACAATGTTTCACTCATCTGGA
ATGTAAAAGACTATATGTCTTTATCTGAACAGCTGCGTAAACAAATTCGTAGTGCTGCTA
AGAAGAACAACATACCTTTTAGACTAACTTGTGCTACAACTAGACAGGTTGTCAATGTCA
TAACTACTAAAATCTCACTCAAGGGTGGTAAGATTGTTAG---------TACTTGGTTTA
AACTTATGCTTAAGGCCACATTATTG---TGCGTCATTGCTGCATTGGTC----------
-TGTTACAT-CGTTATGCCAG----TACATACATTGTCTGC---TCATGATGG---TTAC
ACAAATGAAATCATTGGTTACAAAGCCATTCAGGATGGTGTCACTCGTGACATCGTTTCT
ACTGATGATTGTTTTGCAAACAAACATGCTGGTTTTGACTC-ATGGTTTAGCCAGCG---
TGGTGGTTCATACAAAAATGACAAAAGCTGCCCTGTAGTAGCTGCTATCATTACAAGAGA
GATTGGTTTCATAGTGCCTGGCTTACCAGGTACTGTGTTGAGAGCAATCAAT--GGTGAC
TTCTTGCATTTTCTACCTCGTGTCTTTAGTGCTGTTGGCAACATTTGCTACACACCTTCC
AAACTCGTTGAGTATAGTGATTTTGCTACCTCTGCTTGCGTTCTTGCTGCTGAGTGTACA
ATTTTTAAGGATGCTATGGGCAAACCTGTGCCATATTGTTATGACACTAATTTGCTAGAG
GGTTCTATTTCTTATAGTGAGCTTCGTCCAGACACTCGTTATGTCCTTATGGATGGTTCC
A---TCATACAGTTTCCTAACACTTACCTGGAGGGTTCTGTTAGAGTAGTGACAACTTTT
GATGCTGAGTACTGTAGACATGGTACATGTGAAAGATCAGAAGCTGGTATTTGCTTATCT
ACCAGTGGTAGATGGGTTCTTAACAATGAACATTATAGAGCTCTACCTGGAGTATTCTGT
GGTGTTGATGCAATGAATCTTATAGCAAA-CATCTTTACTCCCCTTGTGCAACCTGTGGG
TGCTTTAGATGTGTCTGCTTCAGTAGTGGCTGGTGGTATTATTGCCATATTGGTGACTTG
TGCTGCCTACTACTTTATGAAATTCAGACGTGCTTTTGGTGAGTACAACCA------TGT
TGTTGCTGCTAATGCACTTTTGTTTTTGATGTCTTTCAC-TATACTCTGTCTGGCACCAG
CTTATAGCTTTTTGCCAGGAGTCTATTCAGTCTTTTACTTGTACTTGACATTCTATTTCA
CTAATGATGTTTCGTTCTTGGCTCACCTTCAATGGTTTGCCATGTTTTCTCCTATTGTGC
CTTTTTGGATAACAGCAATCTATGTATTCTGTATTTCTCTGAAGCACTGCCATTGGTTCT
TTA-ACAACTATCTTAGGAAAAGAGT---CATGTTTAATGGAGTTACATTTA---GTACC
TTCGAGGAGGCTGCTTTGTGTACCTTTTTGCTCAATAAGGAAATGTACCTAAAATTGCGT
AGTGAGACACTGTTGCCACTTACACAGTACAACAGGTATCTTGCTCTATATAACAAGTAC
AAGTATTTCAGTGGAGCCTTAGATACTACCAGCTATCGTGAAGCAGCTTGCTGCCACTTA
GCAAAGGCTCTAAATGACTTTAGCAATTCAGGTGCTGATGTTCTCTACCAACCACCACAG
ACATCAATCACTTCTGCTGTTCTGCAGAGTGGTTTTAGGAAAATGGCATTCCCATCAGGC
AAAGTTGAAGGGTGCATGGTACAAGTAACCTGTGGAACTACAACTCTTAATGGATTGTGG
TTAGATGACACAGTATACTGTCCAAGACATGTCATTTGCACAGCAGAAGACATGCTTAAT
CCTAACTATGAAGATCTGCTCATTCGCAAATCCAACCATAGCTTCCTTGTTCAGGCTGGC
AATG----TACAAC-----TCCGAGTTATCGGCCATTCTATGCAAAATTGTCTGCTTAGG
CTTAAAGTTGATACCTCTAACCCTAAGACACCCAAGTATAAATTTGTCCGTATTCAACCT
GGTCAAACATTTTCAGTTCTAGCATGCTACAATGGTTCACCATCTGGT--GTTTATCAGT
GTGCCATGAGACCTAACCATACCATTAAAGGTTCTTTCCTTAATGGATCATGTGGTAGTG
TTGGTTTTAACATTGATTATGATTGCGTGTCTTTCTGCTATATGCATCACATGGAGCTTC
CAACAGGAGTACACGCTGGTACTGACTTAGAAGGTAAATTCTATGGTCCATTTGTTGACA
GACAAACTGCACAGGCTGCAGGTACAGACACAACCATAACATTAAATGTTTTGGCATGGC
TGTATGCTGCTGTTATCAATGGTGATAGGTGGTTTCTTAATAGATTCACCACTA------
---CTTTGAATGACTTTAACCTTGTGGCAATGAAGTACAACTA------TGAACCT-TTG
ACACAAGATCATGTTGACATATTGGGACCTCTTTCTGCTCAAACAGGAATTGCTGTCTTA
GATATGTGTGCTGTTTTGAAAG----AGCTGCTGCAGAATGGTATGAATGGTCGTACTAT
CCTTGGTAGCACTATTTTAGAAGATGAGTTTACACCATTTGATGTTGTTAGACAATGCTC
TGGTGTTACCTTCCAAGGTAAGTTCAAGAAAATTGTTAAGGGCACTCATCATTGGATGCT
TTTAACTTTCTTGACATCACTATTGATTCTTGTCCAAAGTACTCAGTGGTCACTGTTTTT
CTTTGTTTACGAGAATGCTTTCTTGCCATTTACTCTTGGTATTA-TGGCAATTGCTGCAT
GTGCTATGCTGCTTGTTAAGCATAAGCACGCATTCTTGTGCTTGTTTCTGTTACCTTCTC
TTGCAACAGTTGCTTACTTTAATATGGTCTACATGCCTGCTAGCTGGGTGATGCGTATTA
TGACATGGCTTGAATTGGCTG-ACACTAGCTTGTC--------TGGTTATCGGCTTAAGG
ACTGTGTT-------ATGTATGCTTCAG-----CTTTAGTTTTGCTTATTCTCATGAC-A
GCTCGCACTGTTTATGATGATGCTGCTAGACGTGTT---TGGACACTGATG-AATGTCAT
TACACTTGTTTACAAAGTCTACTATGGTAATGCTTTAGATCAAGCTATTTCCATGTGGGC
CTTAGTTATTTCTGTAACCTCTAACTATTCTGGT---GTCGTCACGACTATCATGTTTTT
AGCTAGAGCTATAGTGTTTGTGTGTGTTGAGTATTACCCATTGTTATTTATTACTGGCAA
CACCTTACAGTGTATC-----------ATGCTTGTT-TATTGT-----TTCTTAGGCTAT
TGTTGCTGCTGCTATTTTGGCCTTTTCTGTTTACTCAACCGTTACTTCAGGCTTACTCTT
GGTGTTTATGACTACTTGGTCTCTACACAAGAATTTAGGTATATGAACTCCCAGGGGCTT
TTGCCTCCTAAGAGTAGTATTGATGCTTTCAAGCTTAACATTAAGTTATTGGGTATTGGA
GGTAAACCATGTATCAAGGTTGCTACTGTACAGTCTAAAATGTCTGACGTAAAGTGCACA
TCTGTGGTA----CTGCTCTCGGTTCTTCAACA-----ACTTAGAGTAGAGTCATCTTCT
AAATTGTGGGCACAATGTGTACAACTCCACAATGATATTCTTCTTGCAAAAGACACAACT
GAAGCTTTCGAGAAGATGGTTTCTCTTTTGTCTGTTTTGCTATCCATGCAGGGTGCTGTA
GACATTAACAAGTTGTGCGAGGAAATGCTCGACAACCGTGCTACTCTTCAGGCTATTGCT
TCAGAATTTAGTTCTTTACCATCATATGCCGCTTATGCCACTGCCCAAGAGGCCTATGAG
CAGGCTGTAGCTAATGGTGA---TTCTGAAGTCGTTCTCAAAAAGTTAAAGAAATCTTTG
AATGTGGCTAAATCTGAGTTTGACCGTGATGCTGCCATGCAACGCAAGTTGGAAAAGATG
GCAGATCAGGCTATGACCCAAATGTACAAACAGGCAAGATCTGAGGACAAGAGGGCAAAA
GTAACTAGTGCTATGCAAACAAT-GCTTTTCACTATGCTTAGGAAGCTTGATAATGATGC
ACTTAACAACATTATCAACAATGCGCGTGATGGTTGTGTTCCACTCAACATCATACCATT
GACTACGGCAGCCAAACTCATGGTTGTTGTCCCTGATTATGGTACCTACAAGAACACTTG
TGATGGTAACACCT-------TTACATATGCATCTGCACTCTGGGAAATCCAGCAAGTTG
TTGATGCGGATAGCAAGATTGTTCAACTTAGTGAAATTAACATGGACAATTCACCAAATT
TGGCTTGGCCTCTTATTGTT-ACAGCTCTAAG--AGCCAATTCAGCTGTTAAACTACAGA
ATAATGAACTGAGTCCGGTAGCACTACGACAGATGTCTTGTGCGGCTGGTACCACACAAA
CAGCTTGTACTGATGACAATGCACTTGCCTACTATAATAATTCGAAGGGAGGTAGGTTTG
TGCTGGCATTACTATCAGACCACCAAGATCTCAAATGGGCTAGATTCCCTAAGAGTGATG
GTACAGGTACAATTTACACAGAACTGGAACCACCTTGTAGGTTTGTTACAGACACACCAA
AAGGGCCTAAAGTGAAATACTTGTACTTCATCAAAGGCTTAAATAACCTAAATAGAGGTA
TGGTTCTGGGCAGTTTAGCTGCTACAGTACGTCTTCAGGCTGGAAATGCTACAGAAGTAC
CTGCCAATTCA-ACTGTGCTTTCCTTCTGTGCCTTTGCAGTAGACCCTGCTAAAGCATAT
AAGGATTACCTAGCAAGTGGAGGACAACCAATCACCAACTGTGTGAAGATGTTGTGTACA
CACACTGGTACAGGACAGGCAATTACTGTAACACCAGAAGCTAACATGGACCAAGAGTCC
TTTGGTGGTGCTTCATGCTGTCTGTATTGTAGATGCCACATTGATCATCCAAATCCTAAA
GGATTTTGTGACTTGAAAGGTAAGTACGTCCAAATACCTACCACTTGTGCTAATGACCCA
GTGGGTTTTACACTTAGAAACACAGTCTGTACCGTCTGTGGAATGTGGAAAGGTTATGGC
TGTAGTTGTGATCAACTC---CGCGAACCCATGATGCAGTCTGCGGATGCGTC-AGCGTT
TTTAAACGGGTTTGCGGTGTAAGTGCA---GCCCGTCTTACACCGTGCGGCACAGGCACT
AGCACTGATGTC-GTCTACAGGGC-TTTTGATATTTACAAC------GAAAAAGTTGCTG
GTTTTGCAAAGTTCCTAAAAACTAATTGCTGCCGCTTCCAAGAGAAGGATGAGGAAGGCA
ATTTATTAGACTCTTACTTTGTAGTTAAGAGGCATACTATGTCTAACTACCAACATGAAG
AGGCTATTTATAACTTGGTTAAAGATTGTCCAGCGGTTGCTGTTCATGACTTTTTCAAGT
TTAGAGTAGATGGTGACATGGTACCACATATATCACGTCAGCGTCTAACTAAATACACAA
TGGCTGATTTAGTCTATGCTCTACGTCATTTTGACGAGGGTAATTGTGACACATTAAAAG
AAATACTCGTCACATACAATTGTTGTGATGATGATTATTTCAATAAGAAGGATTGGTATG
ACTTCGTAGAGAATCCTGACATCTTACGCGTATATGCTAACTTAGGTGAGCGTGTACGCC
AAGCATTATTAAAGACTGTACAATTCTGCGATGCTATGCGTGATGCAGGCATTGTAGGCG
TACTGACATTAGATAATCAGGATCTTAATGGGAACTGGTACGATTTCGGTGATTTCGTAC
AAGTAGCACCAGGCTGCGGAGTTCCTATTGTGGATTCATACTACTCATTGCTGATGCCCA
TCCTCACTCTGACTAGGGCATTGGCTGCTGAGTCCCATATGGATGCTGATCTCGCAAAAC
CACTTATTAAGTGG-GATTTGCTGAAATATGATTTTACGGAAGAGAGACTTTGTCTCTTC
GACCGTTACTTTAAATATTGGGACCAGACATACCATCCCAATTGTATTAACTGTTTGGAT
GATAGGTGTATCCTTCATTGTGCAAACTTTAATGTGTTATTTTCTACTGTGTTTCCACCT
ACAAGTTTTGGACCACTAGTAAGAAAAATATTTGTAGATGGTGTTCCTTTTGTTGTTTCA
ACTGGATACCATTTTCGTGAGTTAGGAGTTGTACATAATCAGGATGTAAACTTACATAGC
TCGCGTCTCAGTTTCAAGGAACTTTTAGTGTATGCTGCTGATCCCGCCATGCATGCAGCT
TCTGGCAATTTATTGCTAGATAAACGCACTACATGCTTTTCAGTAGCTGCACTAACAAAC
AATGTTGCTTTTCAAACTGTCAAACCCGGTAATTTTAACAAAGACTTTTATGACTTTGCT
GTGTCTAAAGGTTTCTTTAAGGAAGGAAGTTCTGTTGAACTAAAACACTTCTTCTTTGCT
CAGGATGGCAATGCTGCTATCAGTGATTATGACTATTATCGTTATAATCTGCCAACAATG
TGTGATATCAGACAACTCCTATTCGTAGTTGAAGTTGTTGATAAATACTTTGATTGTTAC
GATGGTGGCTGTATTAATGCCAACCAAGTAATCGTTAACAATCTGGACAAATCAGCTGGT
TTCCCATTTAATAAATGGGGTAAGGCTAGACTTTATTATGACTCAATGAGTTATGAGGAT
CAAGATGCACTTTTCGCGTACACTAAGCGTAATGTCATCCCTACTATAACTCAAATGAAT
CTTAAGTATGCCATTAGTGCAAAGAATAGAGCTCGCACCGTAGCTGGTGT----------
--CTCTATCTGTAGTAC-TATG--------ACAAATAGACAGTTTCA---TCAGAAATT-
------------------------------------------ATTGAAGTCAATAG----
--CCGCCACTA------GAGGAGCTA-------CTGTGGTAATTGGAACAAGC-------
-------------------AAATTTTACGGTGGCTGGCATAATATGTTAAAAACTGTTTA
CAGTGATGTAGAAACTCCACACCTTATGGGTTGGGATTATCCAAAATGTGATAGAGCCAT
GCCTAACATGCTTAGGATAATGGCCTCTCTTGTTCTTGCTCGCAAACATAGCACTTGCTG
TAACTTGTCACACCGTTTCTACAGGTTAGCTAATGAGTGTGCGCAAGTATTAAGTGAGAT
GGTCATGTGTGGCGGCTCACTATATGTTAAACCAGGTGGAACATCATCCGGTGATGCTAC
AACTGCTTATGCTAATAGTGTCTTTAACATTTGTCAAGCTGTTACAGCCAATGTAAATGC
ACTCCTTTCAACTGATGGTAACAAGATAGCTGACAAGTACGTCCGCAATCTACAACACAG
GCTTTATGAGTGTCTCTATA-GAAATAGGGATGTTGATCATGAATTTGTGGATGAGTTTT
ACGCTTACCTGCGTAAACATTTCTCTATGATGATTCTTTCTGATGATGCCGTTGTGTGCT
ATAACAGTAACTATGCGGCTCAAGGTTTAGTAGCTAGCATTAAGAACTTTAAGGCAGTTC
TTTATTATCAAAATAATGTGTTCATGTCTGAGGCAAAATGTTGGACTGAGACTGACCTTA
CTAAAGGACCTCACGAATTTTGCTCACAGCATACAATGCTAGTTAAACAAGGAGATGATT
ACGTGTACCTGCCTTACCCAGATCCGTCAAGAATATTAGGCGCAGGCTGTTTTGTCGATG
ATATTGTCAAAACAGATGGTACACTTATGATTGAGAGGTTCGTGTCATTAGCTATTGATG
CTTACCCTCTTACTAAACATCCTAATCAGGAGTATGCTGATGTCTTTCACTTGTATTTAC
AATACATTAGAAAGTTACATGATGAGCTTACCGGTCACATGTTAGACATGTATTCTGTAA
TGCTAACTAATGATAACACCTCACGTTATTGGGAACCTGAGTTTTATGAAGCTATGTACA
CACCACACACAGTCTTGCAGGCTGTAGGTGCTTGTGTATTGTGTAATTCACAGACTTCAC
TTCGTTGCGGCGCCTGCATTAGGAGACCATTCCTGTGCTGCAAGTGCTGCTATGACCATG
TCATTTCAACATCACATAAATTAGTGTTGTCTGTTAATCCCTATGTTTGCAATGCACCAG
GTTGTGATGTCACTGATGTGACACAACTATATCTAGGAGGTATGAGCTATTACTGCAAGT
CACAT-AAGCCTCCCATTAGTTTTCCATTGTGTGCTAATGGTCAGGTTTTTGGTTTATAC
AAGAACACATGTGTAGGTAGTGACAATGTCACTGACTTTAATGCGATAGCAACATGTGAT
TGGACTAATGCTGGCGATTACATACTTGCCAACACCTGTACTGAGAGACTCAAACTCTTT
GCAGCAGAAACACTCAAAGCTACTGAGGAAACATTCAAGCTGTCATATGGTATTGCCACT
GTACGTGAAGTACTCTCTGACAGAGAATTGCATCTTTCATGGGAGGTTGGAAAACCTAGA
CCACCATTGAATAGAAATTATGTCTTTACTGGTTACCGTGTAACTAAAAATAGTAAAGTA
CAGATTGGAGAGTACACCTTTGAAAAAGGTGACTATGGTGATGCTGTTGTGTACAGAGGT
ACTACGACATACAAATTGAATGTTGGTGATTACTTTGTGTTGACATCTCACACTGTAATG
CCACTTAGTGCACCTACTCTAGTGCC-ACAAGAGCACTATGTGAGAATTACTGGCTTGTA
CCCAACACTCAACATCTCAGATGAGTTTTCTAGCAATGTTGCAAATTATCAAAAGGTCGG
TATGCAAAAGTACTCTACACTCCAAGGACCACCTGGTACTGGTAAGAGTCATTTTGCCAT
CGGACTTGCTCTCTACTACCCATCTGCTCGCATAGTGTATACAGCTTGCTCTCATGCAGC
TGTTGATGCCCTATGCGAAAAGGCATTAAAATACTTGCCCATAGATAAATGTAGTAGAAT
CATACCTGCGCGTGCTCGCGTAGAGTGTTTTGACAAATTCAAAGTTAATTCAACACTAGA
ACAGTATGTTTTCTGCACTGTAAATGCATTGCCAGAAACAACTGCTGATATTGTAGTCTT
TGATGAAATCTCTATGGCTACTAATTATGACTTGAGTGTTGTCAATGCTAGACTTCGTGC
-AAAACACTAC-GTCTATATTGGCGATCCTGCTCAATTACCAGCCCCGCGCACATTGCTG
ACCAAAGGCACACTAGAACCAGAATACTTCAATTCAGTGTGCAGACTTATGAAAACAATA
GGTCCAGACATGTTCCTTGGAACTTGTCGCCGTTGTCCTGCTGAAATTGTCGACACTGTG
AGTGCTTTAGTTTATGATAATAAGCTAAAGGCACACAAGGA--GAAGTCAGCTCAATGCT
TCAAAATGTTTTACAAGGGTGTTAT-TACAC-ATGATGTTTCATCTGCAATTAACAGACC
TCAAATAGGCGTTGTAAGAGAATTTCTTACACGCAATCCTGCTTGGAGAAAAGCTGTTTT
TATCTCACCTTATAATTCACAGAATGCTGTAGCTTCAAAAATCTTAGGATTGCCTACGCA
GACTGTTGATTCCTCACAGGGTTCTGAGTATGACTATGTCATATTCACGCAAACTACCGA
AACAGCACACTCTTGCAATGTTAACCGCTTTAATGTGGCTATCACAAGAGCAAAAATTGG
CATTTTGTGCATAATGTCTGATAGAGATCTTTATGACAAACTGCAATTTACAAGTCTAGA
AGTACCACGCCGCAATGTGGCTACATTACAGG-------CAGAAAATGTAACTGGACTTT
TTAAGGACTGTAGTAAGATCATCACCGGTCTTCATCCAACACAGGCACCTACACACCTCA
GCGTTGATACAAAATTTAAGAC---TGAGGGACTATGTGTTGACATACCAGGCATACCAA
AGGACATGACCTACCGTAGACTCATCTCTATGATGGGTTTCAAAATGAATTACCAAGTTA
ATGGTTACCCTAATATGTTTATTACCCGCGAGGAAGCTATTCGTCACGTTCGTGCATGGA
TTGGCTTCGACGTAGAGGGCTGTCATGCAACTAGAGATGCTGTG-GGTACTAACCTACCT
CTCCAGCTAGGATTTTCTACAGGTGTTAATTTAGTAGCTGTACCAACTGGCTATGTTGAC
ACTGAAAATAACACAGAATTCACCAGAGTTAATGCAAAACCTCCACCAGGTGATCAATTT
AAACATCTTATACCACTCATGTACAAAGGCTTGCCCTGGAATGTAGTGCGTATTAAGATA
GTACAAATGCTCAGTGATACACTGAAAGGATTGTCAGACAGAGTCGTGTTTGTCCTCTGG
GCGCATGGCTTTGAGCTTACATCAATGAAGTACTTTGTCAAGATTGGACCTGAAAGAACG
TGTTGTCTGTGTGACAAACGTGCAACTTGCTTTTCTACTTCATCAGATACTTATGCCTGT
TGGAATCATTCTGTGGGTTTTGACTATGTCTACAACCCATTCATGATTGATGTTCAGCAG
TGGGGTTTTACGGGTAACCTTCAGAGTAACCACGACCAATATTGTCAAGTGCATGGAAAT
GCACACGTGGCTAGTTGTGATGCTATCATGACTAGATGCTTGGCAGTCCACGAGTGCTTT
GTTAAGCGTGTTGATTGGTCTGTTGAATACCCTATTATAGGAGATGAACTGAAGATTAAT
TCCGCTTGCAGAAAAGTACAGCATATGGTTGTAAAGTCTGCATTGCTTGCTGATAAGTTT
CCAGTTCTTCATGACATTGGAAATCCAAAGGCTATCAAGTGTGTGCCTCAGGCTGAAGTA
GAATGGAAGTTCTATGATGCTCAGCCATGCAGTGACAAAGCTTATAAAATAGAGGAACTT
TTCTATTCTTATGCTACACATCATGATAAATTCACTGATGGTGTTTGTTTGTTTTGGAAC
TGTAACGTTGATCGTTACCCAGCCAATGCAATTGTGTGTAGGTTTGACACGAGAGTTTTG
TCAAACTTGAACTTACCAGGTTGCGATGGTGGTAGTTTGTATGTGAATAAGCATGCATTC
CACACTCCAGCTTTTGATAAAAGTGCATTTACTAATTTAAAGCAACTGCCTTTCTTTTAT
TATTCTGATAGTCCTTGTGAGTCTCATGGCAAACAAGTAGTGTCA-----GATATTGATT
ATGTACCACTTAAATCTGCTACGTGTATCACACGGTGCAATTTAGGAGGTGCTGTTTGCA
GACACCACGCAAATGAGTACCGACAGTACTTAGATGCATATAACATGATGATTTCTGCTG
GATTTAGCCTATGGATTTACAAACAGTTTGACACTTATAACCTGTGGAATACATTTACCA
GGTTACAGAGTTTAGAAAATGTGGCTTACAACGTTGTAAACAAAGGACACTTTGATGGAC
AAGCTGGTGAAGCACCTGTTTCCATCATTAATAATGCTGTTTACACAAAGGTAGATGGTA
TTGATGTGGAGATCTTTGAAAACAAGACAACACTTCCTGTTAATGTTGCATTTGAGCTTT
GGGCTAAGCGTAACATTAAACCAGTGCCAGAGATCAAGATACTCAATAATTTGGGTGTCG
ACA-TCGCTGCTAATACTGTAATCTGGGACCACAAGAGAGAAGCACCAGCACATATGTCA
ACAATAGGTGTCTGCACAATGACTGACATTGCCAAGAAACCTACTGAGAGTGCTTGTTCC
TCGCTTACTGTCTTATTTGATGGTAGAGTGGAAGGACAGGTAGACCTTTTTAGAAATGCC
CGTAATGGTGTTTTAATAACAGAAAGTTCAGTTAAAGGTTTAACACCTTCAAAGGGACCA
GCACAAGCTAGTGTCAATGG----------------AGTCACATTAATTGGAGAATCAGT
AAAAACACAGTTCAATTATTTTAAGAAAGTAGATGGCATTATTCAACAGTTGCCTGAAAC
CTACTT-TACTCAGAGCCGAGACTTAGAGGATTTCAAGCCCAGATCACAAATGGAAACTG
ACTTTCTTGAGCTCGCTATGGATGAATTCATACAACGGTATAAGCTAGAGGGTTATGCCT
TCGAACATATCGTTTATGGAGATTTCAGTCATGGACAACTTGGCGGCCTTCATCTAATGA
TTGGTTTAGCCAAGCGCTCACAAGATTCGCCGCTCAAATTAGAGGATTTTATCCCTATGG
ATAGCACAGTG-A---AAAATTATTTCATAACAGATGCACAAACAGGTTCATCAAAATGT
GTGTGTTCTGTCATTGACCTTTTGCTTGATGACTTTGTTGAGATAATAAAGTCACAGGAT
TTGTCAGTAATCTCTAAGGTAGTCAAGGTTACAATTGACTACGCTGAGATTTCATTCATG
CTTTGGTGTAAAGATGGTCATGTCGAAACCTTTTACCCAAAATTACAAGCAAGTCAGGCA
TGGCAACCGGGAGTTGCGATGCCTAACTTGTACAAGATGCAAAGAATGCTTCTTGAAAAA
TGTGACCTTCAGAATTATGGTGAAAATGCTGTCATACCAAAAGGAATAATGATGAATGTC
GCAAAATACACTCAACTGTGTCAATATTTAAATACACTTACTTTAGCTGTACCCTACAAC
ATGAGAGTTATTCACTTTGGTGCCGGCTCTGATAAAGGAGTTGCACCTGGTACAGCTGTA
CTCAGACAATGGTTGCCAACTGGCACACTACTTGTCGATTCAGACCTTAATGACTTCGTC
TCTGACGCAGATTCTACTTTAATTGGAGACTGTGCAACAGTACATA-CGGCTAATAAATG
GGATCTCATTATTAGCGATATGTATGACCCTAAGACTAAACATGTGACAAGAGAGAATGA
CTCAAAAGAAGGGTTTTTCACTTACCTGTGTGGATTTATAAAGCAAAAGCTAGCCCTGGG
TGGTTCTGTGGCTGTGAAGATAACAGAGCATTCTTGGAATGCTGATCTTTACAAGCTTAT
GGGACATTTCTCATGGTGGACAGCTTTTGTTACTAATGTAAATGCGTCATCATCAGAAGC
ATTTCTAATTGGAGCTAACTATCTTGGTAAGCCGAAGGAACAAATTGATGGCTATACCAT
GCATGCTAACTACATATTTTGGAGGAACACAAATCCTATTCAATTGTCTTCCTACTCGCT
CTTTGACATGAGCAAATTTCCTCTTAAATTAAGAGGGACAGCTGTGATGTCTTTAAAGGA
GAATCAAATCAATGATATGATTTACTCTCTTTTAGAAAAAGGTAGACTTATCATCAGGGA
AAATAATAGAGTTGTGCTTCCTAGTGATATTCTTGTTAATAATTAAACGAA---------
--------C------ATGTTAATTTTGTTTGTTTT------------------TCTTCCT
TTTATTGCTG---------CAGATACGTG-------------TCTCAATTTTACTAATCT
TGCAG--------------CGCCTGCTTA----TAACATAG--CCTCCTCGTCCCGACGT
GGTGTGTATTATCCTGATGACATTTTTCGGTCTGACTTCTTACATTTGG-----------
-TAAATGATTATTTTCTGCCATTTGGTTCCAATGTAACTCAATTTTTTACTC--------
----------------AGGGTACT------AATATTGATAACCCCACTTTGCCATTTAGA
GATGGTGTGTATTTTGCTGCCACA----GAGAAGTCTAATATAGTTAGAGGCTGGATTT-
----TTGGTTCTACTTTGGACTCCACCT----CCCAGTCTGCTATAATTTTAAATAATTC
TACAAATTTGATTGTGCGGGTTTGTAATTTTGAATTATGTAAAGTGCCACTATTTGTGGT
TTTTAAATCTAATAATTCCCAGTTAT-----------CACACT----TGTTTAGTGATAG
TTTTAAT---TGTACCTTTGAGTATGTTTCTAGAGCTTTCTCTCTTGA---TATACGCGA
GCAGTCAGGT---------AATTTTGTGGATTTAAGAGAGTTTGTTTTTCGTAATAGGAA
CGGCTTCCTTCATATTTATGAGGGTTATGAGGCTATTTCTATAG-------------TTA
GAGGATTGCCTGCCGGGTTCAACGTCCTCAAAC---------------------------
CATTATTAAAGATACCATTTGGCCT-----TAATGTTACGTCTTTTAAGACTTTTCTTGC
AGTTTACAGG------GTGGCAGCAGGTAGT------------ATCAGTGTAGCGAGCTC
TGCTTATTATGTAGGTTATTTAAAACCATTAACTTTCATGCTTAGTTATGATTTAAATGG
TACTATTAAGAATGCTGTTGATTGTTCTCAGGATCCGCTCGCTGAGTTAAAGTGTACTAT
TAAGAATTTTAATGTTTCTAAAGGCATTTACCAGACTTCAAACTTCAGAGTGTCTCCAAC
TCGGGAGGTTGTTAGATTTCCTAATATTACAAATCGCTGTCCTTTTGACAGCATCTTTAA
TGCTTCCAGATTTCCTTCTGTGTATGCGTGGGA--------AAGGACTAAAATTTC---T
GATTG--TGTTGCGGATT---ATACTGTTCTCTACAACTCAACCTTATTTTCAAC-----
----TTTTAAGTGTTATGGAGTTTCTCCCTC-TAAGTTGATTG-ATTTATGCTTTACAAG
TGTGTATGCTGATACATTCTTGATAAGATTTTCTGAAGTCAGGCAAGTTGCACCGGGTGA
A----ACTGGTGTTATTGCTGACTATAATTATAGGCTACC---TGATGACTTCACAGGCT
GTGTCATAGCTTGGAATACAGCTAATCAAGACG---------T---TGGTAGTTATTTT-
-----TATAGATCTCATCG----------CTCCACCAAATTAAAGC-CATTTGAGCGTGA
---------------TCTTTCTTCGGACGA------------------------GAATGG
TGTTCGTACACTTAGT------------------ACATATGACT------------TCAA
CCCTAATGTACCTCTTGATTATCAAGCCACCA-GAGTGGTAGTGCTTTCATTTGAATTGC
TGAATGCACCTGCTACA--------------------GTTTGTGGACCTAAGTTGTCCAC
GGAACTAGTTAAGAACCAGTGTGTCAATTTCAATTTTAATGGACTCAAAGGTACTGGTGT
CTTGACTTCGTCTTCAAAAAGATTCCAGTCGTTT-----CAGCAATTCGGTCGTGACGCT
TCTGACTTTACGGATTCAGTGCGCGACCCACAGACATTAGAAATACTTGACATTACACCA
TGTTCTTTTGGTGGTGTGAGTGT---------AATAACACCTGGAACAAATGCTTCATCC
GAAGTAGCTGTTCTTTATCAAGATGTAAATTGCACTGATGTCCCAACTGCCAT-------
-----ACGTGCAGACCAATTAACACCAGCTTGGCGCGTTTACTCAACTGGAGTAAATGTG
TTTCAAACACAAGCTGGCTGTCTTATTGGAGCTGAACATGTTAACGCTTCGT--------
-ATGAGT-GTGACATTCCTATTGGTGCTGGCATTTGTGCTAGCTACCATAC--AGCTTCT
ACTCT----------ACGTAGTATAGGTCAGAAATCCAT--TGTGGCTT---------AC
ACTATGT----CTTTGGGTG---------CAGAAAAT----------T---CTATTGCTT
ATGCTAATAATTCAATT------------------------------------GCCATAC
CTACAAATTTTTCAATCAGTGTCACAACTGAAGT-GATGCCTGTTTCAATGGCTAAGACA
TCAGTAGAT---TGTACAATG-TACATCTGTGGTGATTCTCAGGA----GTGCA--GTAA
CTTACTTCTCCAG-------------TATGGAAGTTTCTGCACGCAATTAAATCGTGCTC
TTA---CGGGCGT-TGCCTTAGAAC-AGGAC----------AAAAATACACAGGAGGTTT
TTGCCCAGGTTAAACAAATGTACAAGACACCAGCCATAAAGGATTTTGGCGGT---TTCA
ATTTTTCACAAATATTGCCT------GATCCT--------------TCAAAGCCAACAAA
GAGATCATTTA---TTGAAGACTTACTCTTCAACA--AGGTCACTCTTGCTGAT-GCTGG
CTTTATGAAACAATATGGC----GAATGCCT------AGGCGATATTAGTGCTAGAGACC
TCATTTGTGCTCAGAAGTTCAACGGACTTA-----CTGTCCTACCACCATTGCTCACAGA
TGAAATGAT--TGCTGCGTACACTGCTGCCCTTGTCAGTGGTACTGCTACTGCTGGCTGG
ACATTCGGTGCTGGTGCTGCTCTTCAA--ATACCTTTTGCTATGCAAATGGCATATAGGT
TCAATGGCATTGGAGTTA----CTCAAAATGTT--CTCTATGAGAATCAAAAACAGATCG
CCAATCAATTCAACAAGGCGA----TCAGT--CAAATTCAAGAATCACTTACAACAACAT
CAACTGCATTGGGCAAGCTGCAAGACGTTGTCAACCAGAACGCTCAAGCATTGAACACAC
TTGTTAAACAGCTTAGCTCCAATTTTGGTGCAATTTCAAGTGTGCTAAATGACATTCTTT
C--ACGACTAGACAAAGTCGAGGCAGAGGTGCAAATTGACAGGTTGATCACAGGCAGATT
GCAGAGC---CTTCAAACCTATGTAACACAACAACTAATCA---GAGCAGCTGAAATCAG
AGCTTCT----GCTAACCTTGCTGCTACTAAAATGTCTGAGTGTGTTCTTGGACAATCAA
AAAGAGTTGACTTCTGTGGAAGAGGCTATCATCTTATGTCTTTTCCTCAGGCTGCTCCGC
ATGGTGTTGTTTTCTTACATGTCACATATGTGCCATCGCATGAGAAAAACTTCACCACAG
CTCCAGCAATTTGTCATGAAGGCAAAGCCTACT----------TCCCGCGTGAAGGTGTT
TTTGTA---TCTAATGGCAC--------TTCTTGGTTCATTACACAGAGGA----ATTTT
TACTCACCACAAATAATCACAACAGATAATACATTTGTTGCTGGAAACTGTGATGTCGTA
AT-TGGCATCATTAACAATACAGTCTATGATCCTCT--GCAACCTGAGCTTGACTCA-TT
CAAAGAAGAGCTGGACAAGTACTTCAAAAATCACA-CATCACCAGATGTTGATCTCGGCG
ACATTTCAGGCATTAATGCTTCTGTCGTCAATATT--CAAAAAGAAATTGACCGCCTCAA
CGAGGTTGCCAAAAATCTAAATGAATCGCTCATTGACCTCCAAGAACTTGGTAAATATGA
GCAATACATCAAATGGCCCTGGTACGTTTGGCTCGGCTTTATTGCTGGACTGATTGCTAT
CGTTATG---GCCACTATACTGCTTTGTTGTATGACCAGCTGTTGCA------------G
CTGCCTAAAGGGTGCATGCTCTTGTGGTTCCTGCTGCAAATTTGATGAGGACGACTCTGA
GCCAGTGCTCAAAGGAGTCAAATTACACTACACATAAACGAACTTAATGGATTTGTTTAT
GAGTATTTTCACACTTGGATCGATCACACGTCAACCGAGTAAGATTGAAAATGCTTCTCC
TGCAAGTACTGTTCATGCTACTGCAACGATACCGCTACAAGC-CTCACTCCCTTTCGGAT
GGCTTGTTGTTGGCGTTGCA--CTTCTTGCTGTTTTTCAAAGCGCTTCCAAAGTGAT---
--TGCGCTTCATAAGAGGTGGCAGCTTG-----CCCTGTATAAAGGCATTCAGCTTGTTT
GCAATTTGCTGCTACTCTTTGTGACAATTTACTCACACCTCCTACTTTT-----------
AGCTGCTGGCATGGAGGCACAATTTTTGTACATCTATGCTCTGATTTATA------TTCT
GCAAGTT---------------GTGAGCTTCTGCAGATTTGTTATGAGATGCTGGCTTTG
CTGGAAGTGCAAATCCAAAAACCCATTACTTTATGATGCCAACTACTTTGTTTGCTGGCA
--------CACACACAACTATG--ACTACTGTATACCATACAACAGCGTCACAGATACAA
TTGTCGTTACTGC--AGGTGACGGCATTTCAACACCAAAACTCAAAGAAGACTACCAAAT
TGGTGGTTATTCTGAGGATTGGCACTCAGGTGTTAAAGACTATGTCGCTGTACATGGCTA
TTTCACCGAAGTTTACT--------ACCAGCTTGAGTCTACACAAATTACTACAGACACT
G----GTATTGA----AAATGCTACATTCTTCATCTTTAA--C---AAGCTTGTTAAAGA
CCCACCGA---ATGTG-------------CAAATACACACAATCGACGGCTCTTCAGGAG
TTGCAAATCCAGCAATGGATCCAATTTATGATGAGCCGA----CGACGACTACTAGCGTG
CCTTTGTAAGCACAAGAAAGTGAGTACGAACTTA-------TGTACTCATTCGTTTCGGA
AGAGACAGGTACGTTAATAGTTAATAGCGTACTTCTTTTTCTTGCTTTCGTGGTATTCTT
GCTAGTCACACTAGCCATCCTTACTGCGCTTCGATTGTGTGCGTACTGCTGCA-------
ATATTGTTAACGTGAGTTTAGTAAAACCAACAGTTTACGTTTA---------CTCGCGTG
TTAAAAATCTGAACTCTTCTGAAGGAGTTCCTGATCTTCTGGTCTAAACGAACTAACTAT
TA---TTATTATTCTGTTTGGAACTTTAACATTGCTTGTCATGGCAGA---------CAA
CGGTACTATTACTGTTGAGGAGCTTAAACAACTCCTGGAACAATGGAACCTAGTAATAGG
TTTCCTATTCCTTG---CCTGGATTATGTTACT--------------------------A
CAATTTGCCTATTCTAATCGGAACAGGTTTTTGTACATAATAAAGCTTGTTTTT---CTC
TGGCTCTTGTGGC-----CAGTAACACTTGCTTGCTTTGTGCTTG------CTGCTGTTT
ACAGAATTAATTGGGTGACTGGTGGGATTGCGATCGCAATGGCTTGTATTGTAGGCTTGA
TGTGGCTTAGCTACTTCGTTGCTTCTTTCAGGCTGTTTGCTCGTACCCGCTCAATGTGGT
CATTCAACCCAGAAACA---------AACATTCTTCTCAATGTGCCTCTTCGAGGGACAA
TTGTGACCAGACCGCTCCTGGAAAGTGAACTTGTCATTGGCG------------------
-----CTGTGATCATTCGTGGTCACTTGCGAA----------------------------
--------TGGCTGGA-----------CACTCCCTTGGGCGC--------------TGTG
ACATTAAGGACCTGCCAAAAGA---GATCACCGTGGCTACATCACGAACGCTTTCTTATT
ACAAATTAGG---AGCGTCGCAGCGTGTAAGCACTGATTCAGGTTTTGCTGCATACACCC
GCT----------------------ACCGTATTGGAAACTACAAATTAAAC------ACA
GACCACGCCGGTAGCAACGACAATATTGCTTTGCTAGTACAGTAAGTGACAACAGATGTT
TCATCCTGTTGACTTCCAGGTTACAATAGCAGAGATA-TTGATTATCATTATGAGGACTT
TCAGGATTGCCATTTGGAATCTTGATGTGATAATAAGTTCAATAGTGAGACAATTATTTA
AGCCTCTAACTAAGAAGAATTATTCTTAGTTAGATGATGACGAACCTATGGAGTTAGATT
ATCCATAAAACGAACATGAAAATTATTCTCTTCCTGACATTGATTGCACTTGCATCTTGC
GAGCTATATCATTATCA--GGAGTGTGTTAGAGGTACAACTGTACTACTAAAAGAACCTT
GCCCATCTGGAAC----CTACGAGGGCAATTCACCA----TTTCATCCTCTTGCCGATAA
CAAATTTGCACTA-ACTTGCAC--TAGCACTCGCTTTGCTTTTGCTTGTGCTGACGGTAC
TAGACATACTTATCAGCTTCGTGCGAGATCAGTTTCACCAAAACTTTT----CATCAGAC
AAGAGGAAGTTCACCAAGAGCTCTACTCACCGCTTTTTCTCATTGTTGCTG---------
CTATAGTATTTATAATACTTTGCTTCACCATTAAGAGAAAGACAGAATGAATGAGCTTAC
TTTAATTGACTTCTATTTGTGCTTTTTAGCCTTT----------CTGCTATTCCTTGTTC
TAATAATGCTTATTATATTTTG------GTTTTCACTTGAAC-----TCCAG-GATATAG
AAGAAACTTGTAACAAA-GTCTAAACGAACATG-AAACTTCTCATTGTTTT--GACTTGT
-ATTTCTCTATGCAG--TTGCATACGCACTGTTG--TA---------CAGCGCTGTGCAT
CTAATAAACCTCATGTGC-------TTGAAGATCCTTGTCCTACTGGTTACCAACCTGAA
TGGAATATAAGGTACAACACTA----GAG-----GTAATACTTACAGCACTG---CTTGG
CTTTGTGCTCTAGGAAAGGTTTTACCTTTTCATAGATGGCACACTATGGTTCAAACATGC
AC-ACCTAATG--------TTAC-TATCAACTGTCAAGATCCA-GCTGGTGGTGCGCTTA
TAGCTAGGTGTTGGTA-------------------CCTTCACGAAGGTCACCAAACTGCT
GCATTTAGAGACGTACTTGTTGTTCTAAA-------TAAACGAACAAACTAAAATGTCTG
A--------TAATGGACCCCAACCAAACCAGCGTAGTGCCCCCCGC-------------A
TTACATTTGGTGGACCCACAGATTCAACTGACAATAAC------CAGGATGGAGGACGCA
GTGGTGCACGGCCAAAGCAACGCCGACCCCAAGGTTTACCCAATAATACTGCGTCTTGGT
TCACAGCTCTCACTCAGCATGGCAAGGAGGAACTTAGATTCCCTCGAGGCCAGGGCGTTC
CAATCAACACCAATAGTGGTCCAGATGACCAAATTGGCTACTACCGAAGAGCTACCCGAC
GAGTTCGTGGTGGTGACGGCAAAATGAAAGAGCTCAGCCCCAGATGGTATTTCTATTACC
TAGGAACTGGCCCAGAAGCTTCACTTCCCTACGGCGCTAACAAAGAGGGCATCGTATGGG
TTGCAACTGAGGGAGCCTTGAACACACCCAAAGACCACATTGGCACTCGCAATCCTAATA
ACAATGCTGCCATCGTGCTACAACTTCCTCAAGGAACAACATTGCCAAAAGGCTTCTACG
CAGAGGGGAGCAGAGGCGGCAGTCAAGCCTCTTCTCGCTCTTCATCACGTAGTCGCGG--
-----------TAATTCAAGAAATTCAACTCCTGGCAGCAGTA---GGGGAAATTCTCCT
G------CTCGAATGGCTAGCGGAGGTGGTGAAACTGCCCTCGCGCTATTGCTGCTAGAC
AGATTGAACCAGCTTGAGAGCAAAGTTTCTGGTAAAGGCCAACAACAACAAGGCCAAACT
GTCACTAAGAAATCTGCTGCTGAGGCATCTAAAAAGCCTCGTCAAAAACGTACTGCCACC
AAGGTGTATAACGTCACTCAAGCATTTGGGAGACGTGGTCCAGAACAAACCCAAGGAAAT
TTTGGGGACCAAGAACTAATCAGACAAGGAACTGATTACAAACATTGGCCGCAAATTGCA
CAATTTGCTCCGAGTGCCTCTGCATTCTTCGGAATGTCACGCATTGGCATGGAAGTCACA
CCTTCGGGAACATGGCTGACT--------------------------TATCATGGAGCCA
TTAAATTGGATGACAAAGATCCACAATTCAAAGACAACGTCATACTGCTGAACAAGCACA
TTGACGCATATAAAACATTCCCACCAACAGAGCCTAAAAAGGATAAAAAGAAAAAGACTG
ATGAAGCTCAGCCTTTACCGCAGAGACAAAAGAAGCAGCCCACT--GTGACTCTTCTTC-
-------CTGCGGCTGACATGGATGATTTCTCCAGACAACTTCAAAATTCCATGGGTGGA
GCTTCTGCTGATTCAACT-CAGGCATAAACACTCATGATGACCACACAAGGCA-------
------------------------------------------------------------
------------------------------------------------------------
------------------------------------------------------------
------------------------------------------------------------
------------------------------------------------------------
------------------------------------------------------------
----
>AY515512.1 SARS coronavirus HC/SZ/61/03, complete genome
------------------------------------------------------------
-G--AAAAGCCAACCAA-CCTCGATCTCTTGTAGATCTGTTCTCTAAACGAACTTTAAAA
---------------------------------TCTG-------TGTAGTTGTCGCTCGG
CTGCATGCCT----AGTGCACCTACG-----CAGTATAAACAATAATAAAT-TTTACTGT
CGTTGA---CAAGAAACGAGTAACTCGTCCCTCTTCTGCAGACTGCTTACGGTTTCGTCC
GTGTTGCAGTCGATCATCAGCATACC-TAGGTTTCGT-CCGGGTGTGACCGAA-------
--------AGGTAAGATGGAGAGCCTTGTTCTTGGTGTCAACGAGAAAA-CACACGTCCA
ACTCAGTTTGCCTGTCCTTCAGGTTAGAGACGTGCTAGTGCGTGGCTTCGGGGACTCTGT
GGAAGAGGCCCTATCGGAGGCACGTGAACACCTCAAAAATGGCACTTGTGGTCTAGTAGA
GCTGGAAAAAGGCGTACTGCCCCAGCTTGA---ACAGCCCTATGTGTTCATTAAAC-GTT
CTGATGCCTTAAGCACCAATCACGGCCACAAGG-----TCGTTGAG-------CTGGTTG
CAGAAATGGAC-----GGCATTCAGTACGGTCGTAGC-----------------------
----------------GGTATAACACTGGGAGTACTCGTGCCACATGTGGGCGAAACCCC
AATTGCATACCGCAATGTTCTTCTTCGTAAGAACGGTAATAAGGGAGCCGGTGGTCATAG
CTATGGCATCGATCTAAAGTCTTATGACTTAGGTGACGAGCTTGGCACTGATCCCATTGA
AGATTATGAACAAAACTGGAACACTAAGCATGGCAGTGGTGCACTCCGTGAACTCACTCG
TGAGCTCAATGGAGGTGCAGTCACTCGCTATGTCGACAACAATTTCTGTGGCCCAGATGG
GTACCCTCTTGATTGCATCAAAGATTTTCTCGCACGCGCGGGCAAGTCAATGTGCACTCT
TTCCGAACAACTTGATTACATCGAGTCGAAGA--GAGGTGTCTACTGCTGCCGTGACCAT
GAGC-------------------ATGAAATTGCCTGGTTCACTGAGCGCTCTGATAAGAG
CTACGAGCACCAGACACCCTTCGAAATTAAGAGTG-----CCAAGAAAT-----------
--------TTGACACTTTCAAAGGGGAATGCCCAAAGTTTGTGTTTCCTCTTAACTCAAA
AGTCAAAGTCA---TTCAACCACGTGTTGAAAAGAAAAAGACTGAGGGTTTCATGGGGC-
GTATACGCTCTGTGTACCCTGTTGCATCTCCACAGGAGTGTAACAACATGCACTTGTCTA
CCTTGATGAAATGTAATCATTGCGATGAAGTTTCATGGCAGACGTGCGACTTTCTGAGAG
---CCACTTGTGAACATTGTGGCACCGAAAATTTAGTTATTGA-----AGGACCTACTAC
ATGTGGGTACCTACCTACTAATGCTGTAGTGAAAATGCCATGTCCTGCCTGTCAAGACCC
AGAGATTGGACCTGAGCATAGTGTTGCAGATTATCACAACCACTCAAACATTGAA-----
-ACTCGACTCCGCAAGGGAGGTAGGACTAGATGT------------------------TT
TGGAGGCTGTGTGTTTGCCTATGTTGGCTGCTATAAT-AAGCGTGCCTACTGGGTTCCTC
GTGCTAGTGCTGATAT------------TGGCTCAGGCCATACTGGCATTACTGG---TG
ACAATGTGGAGACCTTGAATG--AGGATCTCCTTGAGATACTGAGTCGTGAACGTGTTAA
CA-----TTAACATTGTTGGCGATTTTCATTTGAATGAAGAGGTTGCCATCATTTTGGCA
TCTTTCTCTGCTTCTACAAGTGCCTTTATTGACACTATAAAGAGTCTTGATTACAAGTCT
TTCAAAACCATTGTTGAATCCTGCGGTAACTATAA------AGTTACCAAGGGAAAGCCC
GTAAAAGGTGCTTGGAACATTGGACA---------ACAGAGATCAGTTTTAACACCACTG
TGTGGTTTTCCCTCACAGGCT---GCTGGTGTTATCAGATCAATTTTTGCGCGCACACTT
GATGCAGCAAACCACTCAATT--------CCTGATTTGCAAAGAGCAGCTGTCACCATAC
TTGATGGTATTTCTGAACAGTCATTGCGTCTTGTCGACGCAATGGTTTATACTTC---AG
ACCTGCTCACCAACAGTGTCATTATTATGGCATATGTAACTGGTGGTCTTGTAC------
----------AACAGACTTCTCAGTGGTT--GTCTAATCTTTTGGGC---ACTACTGTTG
AAAAACT--CAGGCCTAT-CTTTGAATGGATTGAGGCGAAACTTAGTGCAGGAGTTGAAT
TTCTCAAGGATGCTTGGGA-----------GATTCTCAAATTTCT-CATTACAGGTGTTT
TTGACATCGTCAAGGGTCAAATACAGGTTGCT-TCAGATAACATCAAGGATTGTGTAAAA
TGCTTCATTGA-TGTTGTTAACAAGGCACTCGAAATGTGCATTGATCAAGTCACTATCGC
TGGCGCAAAGTTGCGATCACTCAACTTAGGTGAAGTCTTCATCGCTCAAAGCAAGGGACT
TTACCGTCAGTGTATACGTGGCAAGGAGCAGCTGCAACTACTCATGCCTCTTAAGGCACC
AAAA----GAAGTAACCTTTCTTGAAGGTGATTCACATGACACAGTACTTACCTCTGAGG
AGGTTG----TTCTCAAGAACGGTGA----ACTCGAAGCACTCGAGACGCCCGTTGATAG
CTTCACAAATGGAGCTATC------------GTTGGCATACCAGTCTGTGTAA-------
--------ATGGCCTCATGCTCTTAGAGATTAAGGA--------------CAAAGAACAA
TACTG---CGCATTGTCTCCTGGTT----TACTGGCTA-----CAAACAATGTCTTTCGC
TTAAAAGGGGGTGCACCAATTAAAGGTGTAACCTTTGGAGAAGATACTGTTTTTGAAGTT
CAAGGTTACAAGAATGTGAGAATCACATTTGAGCTTGATGAACGTGTTGACAAAGTGCTT
AATGAAAAGTGCTCTGTCTACACTGTTGAATCCGGTACCGAAGTTACTGAGTTTGCATGT
GTTGTAGCAGAGGCTGTTGTGAAGACTTTACAACCAGTTTCTGATCTCCTTACCAACAT-
--------------------GGGTATTGATCTTGATGAGTGGAGTGTAGCTACATTCTAC
TTATTTGATGATGCTGGTGAAGAAAACTTTTCATCACGTATGTATTGTTCCTTTTACCCT
CCAGATGAGGAAGAAGAGGACGATGC------------------AGAGTGTGAGGAAGAA
GAA------ATTGATGAAACCTGTGAACATGAGTACGGTACAGAGGATGATTATCAAGGT
CTCCCTCTGGAATTTGGTGCCTCAGC---TGAAACAGTTCGAGTTGAGGAA---GAAG--
----------------AAGAGGAAGACTGGCTGGATGATACTACTGAGCAATC-------
--------------------------------------------------A---------
---------GAGATTGAGCCAGAACCAGAACC---------------------TACACCT
GAAGAACCAGTT---------AAT---------------CAGTTTACT------------
-GGTTATTTAAAA--CTTACTG------------------------ACAATGTTGCCATT
AAATGTGTTGACATCG-TTAAGGAGGCACAAAGTGCTAATCCTA--------------TG
GTGATTGTAAATGCTGCTAACATACACCTGAAACATGGTGGTGGTGT-AGCAGGTGCACT
CAACAAGGCAACCAATGGTGCCATGCAAAAGGAGAGTGATGATT-ACATTAAGCTAAATG
GCCCTCTTACAGTAGGAGGGTCTTGTTTGCTTTCTGGACATAATCTTGCTAAGAAGTGTC
TGCATGTTGTTGGACCTAACCTAAACGCAGGTGAGGACATCCGGCTTCTTAAGGCAGCAT
ATGAAAATTTCAATTCACAGGACACCTTACTTGCACCATTGTTGTCAGCAGGCATATTTG
GTGCTAAACCACT-CCAGTCTTTACAAGTGTGCGTGCAGACGGTTCGTACACAGGTTTAT
ATTGCAGTCAATGACAAAGCTCTTTATGAGCAGGTTGTCATGGATTATCTTGATAACCTG
AAGCCTAGAGT---------------GGAAGCACCTAAACAAGAGGAGCCACCAAACACA
GAAGATTCCAAAACTGAGG------------------------AGAAATCTGTCGTACAG
AAGCCTGTCGATGTGAAGCCAAAAATTAAGGCCTGCATTGATGAGGTTAC----CACAAC
ACTGGAAG----AAACTAAGTTTCTTACCAATAAGTTACTCTTGTTTGCTGATATCAATG
GTAAGCTTTACCATGATTCTCAGAACATGCTTAGAGGTGAAGATATGTCTTTCCTTGAGA
AGGATGCACCTTAC-----ATGGTAGGTGATGTTATCA--------CTAGTGGTGATATC
ACTTGTGTTGTAATACCCTCCAAAAAGACTGGTGGCACTACTGAGATGCTCTCAAGAGCT
TTGAAGAAAGTGCCAGTTGCTGAGTATATAACCACGTACCCTGGACAAGGATGTGCTGGT
TATACACTTGAGGAAGCTAAGACTGCTCTTAAGAAATGCAAATCTGCATTTTATGTACTA
CCTTCAGAAGCACCTAATGCTAAGGAAGAGATTCTAGGAACTGTATCCTGGAATTTGAGA
GAAATGCTTGCTCATGCTGAAGAGACAAGAAAATTAATGCCTATATGCATGGATGTTAGA
GCCATAATGGCAACCATCCAACGTAAGTATAAAGGAATTAAAATTCAAGAGGGCATCGTT
GACTATGGTGTCC-GATTCTTCTTTTATACTAGTAAAGAGCCTGTAGCTTCTATTATTAC
GAAGCTGAACTCTCTAAATGAGCCGCTTGTCACAATGCCAATTGGTTATGTGACACATGG
TTTTAATCTTGAAGAGGCTGCGCGCTGTATGCGTTCTCTTAAAGCTCCTGCCGTAGTGTC
AGTATCATCACCAGATGCTGTTACTACATATAATGGATACCTCACTTCGTCATCAAAGAC
ATCTGAGGAGCACTTTGTAGAAACAGTTTCTTTGGCTGGCTCTTACAGAGATTGGTCCTA
TTCAGGACAGCGTACAGAGTTAGGTGTTGAATTTCTTAAGCGTGGTGACAAAATTGTGTA
CCACACTCTGGAGAGCCCCGTCGAGTTTCATCTTGACGGTGAGGTTCTTTCACTTGACAA
ACTAAAGAGTCTCTTATCCCTGCGGGAGGTTAAGACTATAAAAGTGTTCACAACTGTGGA
CAACACTAATCTCCACACACAGCTTGTGGATATGTCTATGACATATGGACAGCAGTTTGG
TCCAACATACTTGGATGGTGCTGATGTTACAAAAATTAAACCTCATGTAAATCATGAGGG
TAAGACTTTCTTTGTA---------CTACCTAGTGATGACACACTACGTAGTGAAGCTTT
C---GAGTACTACCATACTCTTGATGAGAGTTTTCTTGGTAGGTACATGTCTGCGTTAAA
CCACA-CAAAGAAATGGAAATTTCCTCAAGTTGGTGGTTTAACTTCAATTAAATGGGCTG
ATAACAATTGTTATTTGTCTAGTGTTTTATTAGCACTTCA---ACAGATTGAAGTCAAAT
TCAATGCACCAGCACTTCAAGAGGCTTATTATAGAGCCCGTGCTGGTGATGCTGCTAACT
TTTGTGCACTCATACTCGCTTACAGTAATAAAACTGTTGGCGAGCTTGGTGATGTCAGAG
AAACTATGACCCATCTTCTACAGC--------ATGCTAATTTGGAATCTGCAAAGCG---
AGTTCTTAATGTGGTGTGTAAACATTGTGGTCAGAAAACTACTACCTTAACGGGTGTAGA
AGCTGTGATGTATATGGGTACTCTATCTTATGATAATCTTAAGACAGGTGTTTCCATTCC
ATGTGT------GTGTGGTCGTGATGCTACACAATATCTAGTACAACAAGAGTCTTCTTT
TGTTATGATGTCTGCACCACCTGCTGAGTATAAATTACAG--------CAAGGTACATTC
TTATGTGCGAATGAGTACACT---GGTAACTATCAGTG----TGGTCATTACACTCATAT
AACTGCTAAGGAGACCCTCTATCGTATTGACGGAGCTCACC----TTACAAAGATGTCAG
AGTACAAAGGACCAGTGACTGATG---TTTTCTACAAGGAAACATCCTACACTA-CAACC
ATCAAGCCTGTGTCGTATAAACTCGATGGAGTTACTTACACAGAGATTGAACCAAAATTG
GATGGGTATTATAAAAAGGATAATGCTTACTATACA---GAGCAGCCTATAGACCTTGTA
CCAACTCAACCATTACCAAATGCGAGTTTTGATAATTTCAAACTCACATGTTCTAACACA
AAATTTGCTGATGA---------------TTTAAATCAAAT------GACAGGCTTCACA
AAGCCAGCTTCACGAGAGCTATCTGTCAC-ATTCTTCCCAGACTTGAATGGCGATGTAGT
GGCTATTGACTATAGACACTATTCAGCGAGTTTCAAGAAAGGTGCTAAATTACTGCATAA
GCCAATTGTTTGGCACATTAACCAGGCTACAACCAAGACAACGTTCAA------------
-----------ACCAAACACTTGGTG--------------------------TTTACG--
-TTGTCTTTGGAGTACAAAGCCAGTAGATACTTCAAATTCATTTGAAGTTCTGGCAGTAG
AAGACACACAAGGAATGGACAATCTTGCTTGTGAAAGTCAAC--AACCCACCTCTGAAGA
A-------------GTAGTGGAAAATCCTACCATACAGAAGGAAGTCATAGAGTGT----
-GACGTGAAAACTACCGAAGTTGTAGGCAATGTCATACTTAAACCATCAGATGAAGGTG-
TTAAAG--------------------------TAACACAA----GAGTTAGGTCATGAGG
ATCTTATGGCTGCTTATG-----TGGAAAACACAAGC---ATTACCATTAAGAAACCTAA
TGAGCTTTCACTAGCCTTAGGTTTAAAAACAATTGCCACTCATGGTATTGCTGCAATTAA
TAGTGTTCCTTGGAGTAAAATTTTGGCTTATGTCAAACCATTCTTAGGACAAGCAGCAAT
TACAACATCAAATTGCGCTAAGAGATTAGCACAACGTGTGTTTAACAATTATATGCCTTA
TGTGTTTACATTATTGTTCCAATTGTGTACTTTTACTAAAAGTACCAATTCTAGAATTAG
AGCTTCACTACCTACAACTATTGCTAAAAATAGTGTT----AAGAGTGTTGC--------
---TAAATTATGTTTGGAT--GCCGGCATTAATTA-TGTGAAGTCACCCAAA------TT
TTCTAAATTGTTCACAATCGCTATGTGGCTAT-TGTTGTTAAGTATTTGCTTAGGTTCTC
TAA--TCTGTGTAACTGCTGCTTT------TGGTGTAC----------------------
-----TCTTATCTAATTTTGGTGCTCCTTCTTATTGTAATGGTGTTAGAGAATTGTAT--
-CTTAATTCGTCTAACGTTACTACTATGGATTTCTGTGAAG---GTTCTTTTCCTTGCAG
CATTTGTTTAAGTGGATTAGACTCCCTTGATTCTTATCCAGCTCTTGAAACCATTCA---
-------GGTGACGAT-TTCATCGTATAAGCTAGACTTGACAATTTTAGGTCTGGCCGCT
GAGTGGGTTTTGGCATATATGTTGTTCACAAAATTCTTTTATTTATTAGGTCTTTCAGCT
ATAATGCAGGTGTTCTTTGGC-----------TATTT------TGCTAGTCATTTCATCA
GCAATTCTTGGCTCATGTGGTTTATCATTAGTATTGTACAAATGGCACCCGTTTCTGCAA
TGGTTAGGATGTACATCTTCTTTGCTTCTTTCTACTACATATGGAAGAGCTATGTTCATA
TCATGGATGGTTGCACCTCTTCGACTTGCATGATGTGCTATAAGCGCAATCGTGCCACAC
GCGTTGAGTGTACAACTATTGTTAATGGCATGAAGAGATCTTTCTATGTCTATGCAAATG
GAGGCCGTGGCTTCTGCAAGACTCACAATTGGAATTGTCTCAATTGTGACACATTTTGCA
CTGGT-AGTACATTCATTAGTGATGAAGTTGCTCGTGATTTGTCACTCCAGTTTAA--AA
GACCAATCAACCCTACTGACCAGTCATCGTATATTGTTGATAGTGTTGCTGTGAAAAATG
GCGCGCTTCACCTCTACTTTGACAAGGCTGGTCAAAAGACCTATGAGAGACATCCGCTCT
CCCATTTTGTCAATTTAGACAATTTGAGAGCTAA---------CAACACTAAAGGTTCAC
TGCCTATTAATGTCATAGTTTTTGATGGCAAGTCCAAATGCG---ACGAGTCTGCTTCTA
AGTCTGCTTCTGTGTACTACAGCCAGCTGATGTGCCAACCTATTCTGTTGCTTGACCAAG
CTCTTGTATCAGACGTTGGAGATAGTACTGAAGTTTCCGTTAAGATGTTTGATGCTTATG
TCGACACCTTTTCAGCAACTTTTAGTGTTCCTATGGAAAAACTTAAGGCACTTGTTGCTA
CAGCTCACAGCGAGTTAGCAAAGGGTGTAGCTTTAGATGGTGTCCTTTCTACATTCGTGT
CAGCTGCCC---GACAAGGTGTTGTTGATACCGATGTTGACACAAAGGATGTTATTGAAT
GTCTCAAACTTTCACATCACTCTGACTTAGAAGTGACAGGTGACAGTTGTAACAATTTCA
TGCTCACCTATAATAAGGTTGAAAACATGACGCCCAGAGATCTTGGCGCATGTATTGACT
GTAATGCAAGGCATATCAATGCCCAAGTAGCAAAAAGTCACAATGTTTCACTCATCTGGA
ATGTAAAAGACTACATGTCTTTATCTGAACAGCTGCGTAAACAAATTCGTAGTGCTGCCA
AGAAGAACAACATACCTTTTAGACTAACTTGTGCTACAACTAGACAGGTTGTCAATGTCA
TAACTACTAAAATCTCACTCAAGGGTGGTAAGATTGTTAG---------TACTTGGTTTA
AACTTATGCTTAAGGCCACATTATTG---TGCGTTCTTGCTGCATTGGTT----------
-TGTTACAT-CGTTATGCCAG----TACATACATTGTCAAT---CCATGATGG---TTAC
ACAAATGAAATCATTGGTTACAAAGCCATTCAGGATGGTGTCACTCGTGACATCATTTCT
ACTGATGATTGTTTTGCAAATAAACATGCTGGTTTTGACGC-ATGGTTTAGCCAGCG---
TGGTGGTTCATACAAAAATGACAAAAGCTGCCCTGTAGTAGCTGCTATCATTACAAGAGA
GATTGGTTTCATAGTGCCTGGCTTACCGGGTACTGTGCTGAGAGCAATCAAT--GGTGAC
TTCTTGCATTTTCTACCTCGTGTTTTTAGTGCTGTTGGCAACATTTGCTACACACCTTCC
AAACTCATTGAGTATAGTGATTTTGCTACCTCTGCTTGCGTTCTTGCTGCTGAGTGTACA
ATTTTTAAGGATGCTATGGGCAAACCTGTGCCATATTGTTATGACACTAATTTGCTAGAG
GGTTCTATTTCTTATAGTGAGCTTCGTCCAGACACTCGTTATGTGCTTATGGATGGTTCC
A---TCATACAGTTTCCTAACACTTACCTGGAGGGTTCTGTTAGAGTAGTAACAACTTTT
GATGCTGAGTACTGTAGACATGGTACATGCGAAAGGTCAGAAGCAGGTATTTGCCTATCT
ACCAGTGGTAGATGGGTTCTTAATAATGAGCATTACAGAGCTCTATCAGGAGTTTTCTGT
GGTGTTGATGCGATGAATCTCATAGCTAA-CATCTTTACTCCTCTTGTGCAACCTGTGGG
TGCTTTAGATGTGTCTGCTTCAGCAGTGGCTGGTGGTATTATTGCCATATTGGTGACTTG
TGCTGCCTACTACTTTATGAAATTCAGACGTGCTTTTGGTGAGTACAACCA------TGT
TGTTGCTGCTAATGCACTTTTGTTTTTGATGTCTTTCAC-TATACTCTGTCTGGCACCAG
CTTACAGCTTTCTGCCGGGAGTCTACTCAGTCTTTTACTTGTACTTGACATTCTATTTCA
CCAATGATGTTTCATTCTTGGCTCACCTTCAATGGTTTGCCATGTTTTCTCCTATTGTGC
CTTTTTGGATAACAGCAATCTATGTATTCTGTATTTCTCTGAAGCACTGCCATTGGTTCT
TTA-ACAACTATCTTAGGAAAAGAGT---CATGTTTAATGGAGTTACATTTA---GTACC
TTCGAGGAGGCTGCTTTGTGTACCTTTTTGCTCAACAAGGAAATGTACCTAAAATTGCGT
AGCGAGACACTGTTGCCACTTACACAGTATAACAGGTATCTTGCTCTATATAACAAGTAC
AAGTATTTCAGTGGAGCCTTAGATACTACCAGCTATCGTGAAGCAGCTTGCTGCCACTTA
GCAAAGGCTCTAAATGACTTTAGCAACTCAGGTGCTGATGTTCTCTACCAACCACCACAG
ACATCAATCACTTCTGCTGTTCTGCAGAGTGGTTTTAGGAAAATGGCATTCCCGTCAGGC
AAAGTTGAAGGGTGCATGGTACAAGTAACCTGTGGAACTACAACTCTTAATGGATTGTGG
TTGGATGACACAGTATACTGTCCAAGACATGTCATTTGCACAGCAGAAGACATGCTTAAT
CCTAACTATGAAGATCTGCTCATTCGCAAATCCAACCATAGCTTTCTTGTTCAGGCTGGC
AATG----TTCAAC-----TTCGTGTTATTGGCCATTCTATGCAAAATTGTCTGCTTAGG
CTTAAAGTTGATACTTCTAACCCTAAGACACCCAAGTATAAATTTGTCCGTATCCAACCT
GGTCAAACATTTTCAGTTCTAGCATGCTACAATGGTTCACCATCTGGT--GTTTATCAGT
GTGCCATGAGACCTAATCATACCATTAAAGGTTCTTTCCTTAATGGATCATGTGGTAGTG
TTGGTTTTAACATTGATTATGATTGCGTGTCTTTCTGCTATATGCATCATATGGAGCTTC
CAACAGGAGTACACGCTGGTACTGACTTAGAAGGTAAATTCTATGGTCCATTTGTTGACA
GACAAACTGCACAGGCTGCAGGTACAGACACAACCATAACATTAAATGTTTTGGCATGGC
TGTATGCTGCTGTTATCAATGGTGATAGGTGGTTTCTTAATAGATTCACCACTA------
---CTTTGAATGACTTTAACCTTGTGGCAATGAAGTACAACTA------TGAACCT-TTG
ACACAAGATCATGTTGACATATTGGGACCTCTTTCTGCTCAAACAGGAATTGCCGTCTTA
GATATGTGTGCTGCTTTGAAAG----AGCTGCTGCAGAATGGTATGAATGGTCGTACTAT
CCTTGGTAGCACTATTTTAGAAGATGAGTTTACACCATTTGATGTTGTTAGACAATGCTC
TGGTGTTACCTTCCAAGGTAAGTTCAAGAAAATTGTTAAGGGCACTCATCATTGGATGCT
TTTAACTTTCTTGACATCACTATTGATTCTAGTTCAAAGTACACAGTGGTCACTGTTTTT
CTTTGTTTACGAGAATGCTTTCTTGCCATTTACTCTTGGTATTA-TGGCAATTGCTGCAT
GTGCTATGCTGCTTGTTAAGCATAAGCACGCATTCTTGTGCTTGTTTCTGTTACCTTCTC
TTGCAACAGTTGCTTACTTTAATATGGTCTACATGCCTGCTAGCTGGGTGATGCGTATCA
TGACATGGCTTGAATTGGCTG-ACACTAGCTTGTC--------TGGTTATAGGCTTAAGG
ATTGTGTT-------ATGTATGCTTCAG-----CTTTAGTTTTGCTTATTCTCATGAC-A
GCTCGCACTGTTTATGATGATGCTGCTAGACGTGTT---TGGACACTGATG-AATGTCAT
TACACTTGTTTACAAAGTCTACTATGGTAATGCTTTAGATCAAGCTATTTCCATGTGGGC
CTTAGTTATTTCTGTAACCTCTAACTATTCTGGT---GTCGTTACGACTATCATGTTTTT
AGCTAGAGCTATAGTGTTTGTGTGTGTTGAGTATTACCCATTGTTATTTATTACTGGCAA
CACCTTACAGTGTATC-----------ATGCTTGTT-TATTGT-----TTCTTAGGCTAT
TGTTGCTGCTGCTACTTTGGCCTTTTCTGTTTACTCAACCGTTACTTCAGGCTTACTCTT
GGTGTTTATGACTACTTGGTCTCTACACAAGAATTTAGGTATATGAACTCCCAGGGGCTT
TTGCCTCCTAAGAGTAGTATTGATGCTTTCAAGCTTAACATTAAGTTGTTGGGTATTGGA
GGTAAACCATGTATCAAGGTTGCTACTGTACAGTCTAAAATGTCTGACGTAAAGTGCACA
TCTGTGGTA----CTGCTCTCGGTTCTTCAACA-----ACTTAGAGTAGAGTCATCTTCT
AAATTGTGGGCACAATGTGTACAACTCCACAATGATATTCTTCTTGCAAAAGACACAACT
GAAGCTTTCGAGAAGATGGTTTCTCTTTTGTCTGTTTTGCTATCCATGCAGGGTGCTGTA
GACATTAATAGGTTGTGCGAGGAAATGCTCGATAACCGTGCTACTCTTCAGGCTATTGCT
TCAGAATTTAGTTCTTTACCATCATATGCCGCTTATGCCACTGCCCAGGAGGCCTATGAG
CAGGCTGTAGCTAATGGTGA---TTCTGAAGCCGTTCTCAAAAAGTTAAAGAAATCTTTG
AATGTGGCTAAATCTGAGTTTGACCGTGATGCTGCCATGCAACGCAAGTTGGAAAAGATG
GCAGATCAGGCTATGACCCAAATGTACAAACAGGCAAGATCTGAGGACAAGAGGGCAAAA
GTAACTAGTGCTATGCAAACAAT-GCTCTTCACTATGCTTAGGAAGCTTGATAATGATGC
ACTTAACAACATTATCTACAATGCGCGTGATGGTTGTGTTCCACTCAACATCATACCATT
GACTACAGCAGCCAAACTCATGGTTGTTGTCCCTGATTATGGTACCTACAAGAACACTTG
TGATGGTAACACCT-------TTACATATGCATCTGCACTCTGGGAAATCCAGCAAGTTG
TTGATGCGGATAGCAAGATTGTTCAACTTAGTGAAATTAACATGGACAATTCACCAAATT
TGGCTTGGCCTCTTATTGTT-ACAGCTCTAAG--AGCCAACTCAGCTGTTAAACTACAGA
ATAATGAACTGAGTCCAGTAGCACTACGACAGATGTCCTGTGCGGCTGGTACCACACAAA
CAGCTTGTACTGATGACAATGCACTTGCCTACTATAACAATTCGAAGGGAGGTAGGTTTG
TGCTGGCATTACTATCAGACCACCAAGATCTCAAATGGGCTAGATTCCCTAAGAGTGATG
GTACAGGTACAATTTACACAGAACTGGAACCACCTTGTAGGTTTGTTACAGACACACCAA
AAGGGCCTAAAGTGAAATACTTGTACTTCATCAAAGGCTTAAACAACCTAAATAGAGGTA
TGGTGCTGGGCAGTTTAGCTGCTACAGTACGTCTTCAGGCTGGAAATGCTACAGAAGTAC
CTGCCAATTCA-ACTGTGCTTTCCTTCTGTGCTTTTGCAGTAGACCCTGCTAAAGCATAT
AAGGATTACCTAGCAAGTGGAGGACAACCAATCACCAACTGTGTGAAGATGTTGTGTACA
CACACTGGTACAGGACAGGCAATTACTGTAACACCAGAAGCTAACATGGACCAAGAGTCC
TTTGGTGGTGCTTCATGTTGTCTGTATTGTAGATGCCACATTGACCATCCAAATCCTAAA
GGATTCTGTGACTTGAAAGGTAAGTACGTCCAAATACCTACCACTTGTGCTAATGACCCA
GTGGGTTTTACACTTAGAAACACAGTCTGTACCGTCTGCGGAATGTGGAAAGGTTATGGC
TGTAGTTGTGACCAACTC---CGCGAACCCTTGATGCAGTCTGCGGATGCATC-AACGTT
TTTAAACGGGTTTGCGGTGTAAGTGCA---GCCCGTCTTACACCGTGCGGCACAGGCACT
AGTACTGATGTC-GTCTACAGGGC-TTTTGATATTTACAAT------GAAAAAGTTGCTG
GTTTTGCAAAGTTCCTAAAAACTAATTGCTGTCGCTTCCAGGAGAAGGATGAGGAAGGCA
ATTTATTAGACTCTTACTTTGTAGTTAAGAGGCATACTATGTCTAACTACCAACATGAAG
AGACTATTTATAACTTGGTTAAAGATTGTCCAGCGGTTGCTGTCCATGACTTTTTCAAGT
TTAGAGTAGATGGTGACATGGTACCACATATATCACGTCAGCGTCTAACTAAATACACAA
TGGCTGATTTAGTCTATGCGCTACGTCATTTTGATGAGGGTAATTGTGATACATTAAAAG
AAATACTCGTCACATACAATTGCTGTGATGATGATTATTTCAATAAGAAGGATTGGTATG
ACTTCGTAGAGAATCCTGACATCTTACGCGTATATGCTAACTTAGGTGAGCGTGTACGCC
AATCATTATTAAAGACTGTACAATTCTGCGATGCTATGCGTGATGCAGGCATTGTAGGCG
TACTGACATTAGATAATCAGGATCTTAATGGGAACTGGTACGATTTCGGTGATTTCGTAC
AAGTAGCACCAGGCTGCGGAGTTCCTATTGTGGATTCATATTACTCATTGCTGATGCCCA
TCCTCACTTTGACTAGAGCATTGGCTGCTGAGTCCCATATGGATGCTGATCTCGCAAAAC
CACTTATTAAGTGG-GATTTGCTGAAATATGATTTTACGGAAGAGAGACTTTGTCTCTTC
GACCGTTATTTTAAATATTGGGACCAGACATACCATCCCAATTGTATTAACTGTTTGGAT
GATAGGTGTATCCTTCATTGCGCAAACTTTAATGTGTTATTTTCTACTGTGTTTCCACCT
ACAAGTTTTGGACCACTAGTAAGAAAAATATTTGTAGATGGTGTTCCTTTTGTTGTTTCA
ACTGGATACCATTTTCGTGAGTTAGGAGTCGTACATAATCAGGATGTAAACTTACATAGC
TCGCGTCTCAGTTTCAAGGAACTTTTAGTGTATGCTGCTGATCCAGCTATGCATGCAGCT
TCTGGCAATTTATTGCTAGATAAACGCACTACATGCTTTTCAGTAGCTGCACTAACAAAC
AATGTTGCTTTTCAAACTGTCAAACCCGGTAATTTTAATAAAGACTTTTATGACTTTGCT
GTGTCTAAAGGTTTCTTTAAGGAAGGAAGTTCTGTTGAACTAAAACACTTCTTCTTTGCT
CAGGATGGCAACGCTGCTATCAGTGATTATGACTATTATCGTTATAATCTGCCAACAATG
TGTGATATCAGACAACTACTATTCGTAGTTGAAGTTGTTGATAAATACTTTGATTGTTAC
GATGGTGGCTGTATTAATGCCAACCAAGTAATCGTTAACAATCTGGATAAATCAGCTGGT
TTCCCATTTAATAAATGGGGTAAGGCTAGACTTTATTATGACTCAATGAGTTATGAGGAT
CAAGATGCACTTTTCGCGTATACTAAGCGTAATGTCATCCCTACTATAACTCAAATGAAT
CTTAAGTATGCCATTAGTGCAAAGAATAGAGCTCGCACCGTAGCTGGTGT----------
--CTCTATCTGTAGTAC-TATG--------ACAAATAGACAGTTTCA---TCAGAAATT-
------------------------------------------ATTGAAGTCAATAG----
--CCGCCACTA------GAGGAGCTA-------CTGTGGTAATTGGAACAAGC-------
-------------------AAGTTTTACGGTGGCTGGCATAATATGTTAAAAACTGTTTA
CAGTGATGTAGAAACTCCACACCTTATGGGTTGGGATTATCCAAAATGTGACAGAGCCAT
GCCTAACATGCTTAGGATAATGGCCTCTCTTGTTCTTGCTCGCAAACATAACACTTGCTG
TAACTTATCACACCGTTTCTACAGGTTAGCTAACGAGTGTGCGCAAGTATTAAGTGAGAT
GGTCATGTGTGGCGGCTCACTATATGTTAAACCAGGTGGAACATCATCCGGTGATGCTAC
AACTGCTTATGCTAATAGTGTCTTTAACATTTGTCAAGCTGTTACAGCCAATGTAAATGC
ACTTCTTTCAACTGATGGTAATAAGATAGCTGACAAGTATGTCCGCAATCTACAACACAG
GCTCTATGAGTGTCTCTATA-GAAATAGGGATGTTGATCATGAATTCGTGGATGAGTTTT
ACGCTTACCTGCGTAAACATTTCTCCATGATGATTCTTTCTGATGATGCCGTTGTGTGCT
ATAACAGTAACTATGCGGCTCAAGGTTTAGTAGCTAGCATTAAGAACTTTAAGGCAGTTC
TTTATTATCAAAATAATGTGTTCATGTCTGAGGCAAAATGTTGGACTGAGACTGACCTTA
CTAAAGGACCTCACGAATTTTGCTCACAGCATACAATGCTAGTTAAACAAGGAGATGATT
ACGTGTACCTGCCTTACCCAGATCCATCAAGAATATTAGGCGCAGGCTGTTTTGTCGATG
ATATTGTCAAAACAGATGGTACACTTATGATTGAAAGGTTCGTGTCACTGGCTATTGATG
CTTACCCACTTACAAAACATCCTAATCAGGAGTATGCTGATGTCTTTCACTTGTATTTAC
AATACATTAGAAAGTTACATGATGAGCTTACTGGCCACATGTTGGACATGTATTCCGTAA
TGCTAACTAATGATAACACCTCACGGTACTGGGAACCTGAGTTTTATGAGGCTATGTACA
CACCACATACAGTCTTGCAGGCTGTAGGTGCTTGTGTATTGTGCAATTCACAGACTTCAC
TTCGTTGCGGTGCCTGTATTAGGAGACCATTCCTATGTTGCAAGTGCTGCTATGACCATG
TCATTTCAACATCACACAAATTAGTGTTGTCTGTTAATCCCTATGTTTGCAATGCCCCAG
GTTGTGATGTCACTGATGTGACACAACTGTATCTAGGAGGTATGAGCTATTATTGCAAGT
CACAT-AAGCCTCCCATTAGTTTTCCATTATGTGCTAATGGTCAGGTTTTTGGTTTATAC
AAAAACACATGTGTAGGCAGTGACAATGTCACTGACTTCAATGCGATAGCAACATGTGAT
TGGACTAATGCTGGCGATTACATACTTGCCAACACTTGTACTGAGAGACTCAAGCTTTTC
GCAGCAGAAACGCTCAAAGCCACTGAGGAAACATTTAAGCTGTCATATGGTATTGCCACT
GTACGCGAAGTACTCTCTGACAGAGAATTGCATCTTTCATGGGAGGTTGGAAAACCTAGA
CCACCATTGAACAGAAACTATGTCTTTACTGGTTACCGTGTAACTAAAAATAGTAAAGTA
CAGATTGGAGAGTACACCTTTGAAAAAGGTGACTATGGTGATGCTGTTGTGTACAGAGGT
ACTACGACATACAAGTTGAATGTTGGTGATTACTTTGTGTTGACATCTCACACTGTAATG
CCACTTAGTGCACCTACTCTAGTGCC-ACAAGAGCACTATGTGAGAATTACTGGCTTGTA
CCCAACACTCAACATCTCAGATGAGTTTTCTAGCAATGTTGCAAATTATCAAAAGGTCGG
CATGCAAAAGTACTCTACACTCCAAGGACCACCTGGTACTGGTAAGAGTCATTTTGCCAT
CGGACTTGCTCTCTATTACCCATCTGCTCGCATAGTGTATACGGCATGCTCTCATGCAGC
TGTTGATGCCCTATGTGAAAAGGCATTAAAATATTTGCCCATAGATAAATGTAGTAGAAT
CATACCTGCGCGTGCGCGCGTAGAGTGTTTTGATAAATTCAAAGTGAATTCAACACTAGA
ACAGTATGTTTTCTGCACTGTAAATGCATTGCCAGAAACAACTGCTGACATTGTAGTCTT
TGATGAAATCTCTATGGCTACTAATTATGACTTGAGTGTTGTCAATGCTAGACTTCGTGC
-AAAACACTAC-GTCTATATTGGCGATCCTGCTCAATTACCAGCCCCCCGCACATTGCTG
ACTAAAGGCACACTAGAACCAGAATATTTTAATTCAGTGTGCAGACTTATGAAAACAATA
GGTCCAGACATGTTCCTTGGAACTTGTCGCCGTTGTCCTGCTGAAATTGTTGACACTGTG
AGTGCTTTAGTTTATGACAATAAGCTAAAAGCACACAAGGA--GAAGTCAGCTCAATGCT
TCAAAATGTTCTACAAAGGTGTTAT-TACAC-ATGATGTTTCATCTGCAATCAACAGACC
TCAAATAGGCGTTGTAAGAGAATTTCTTACACGCAATCCTGCTTGGAGAAAAGCTGTTTT
TATCTCACCTTATAATTCACAGAACGCTGTAGCTTCAAAAATCTTAGGATTGCCTACGCA
GACTGTTGATTCATCACAGGGTTCTGAATATGACTATGTCATATTCACACAAACTACTGA
AACAGCACACTCTTGTAATGTCAACCGCTTCAATGTGGCTATCACAAGGGCAAAAATTGG
CATTTTGTGCATAATGTCTGATAGAGATCTTTATGACAAACTGCAATTTACAAGTCTAGA
AATACCACGTCGCAATGTGGCTACATTACAAG-------CAGAAAATGTAACTGGACTTT
TTAAGGACTGTAGTAAGATCATTACTGGTCTTCATCCTACACAGGCACCTACACACCTCA
GCGTTGATATAAAGTTCAAGAC---TGAAGGATTATGTGTTGACATACCAGGCATACCAA
AGGACATGACCTACCGTAGACTCATCTCTATGATGGGTTTCAAAATGAATTACCAAGTCA
ATGGTTACCCTCATATGTTTATCACCCGCGAAGAAGCTATTCGTCACGTTCGTGCGTGGA
TTGGCTTTGATGTAGAGGGCTGTCATGCAACTAGAGATGCTGTG-GGTACTAACCTACCT
CTCCAGCTAGGATTTTCTACAGGTGTTAACTTAGTAGCTGTACCGACTGGTTATGTTGAC
ACTGAAAATAACACAGAATTCACCAGAGTTAATGCAAAACCTCCACCAGGTGACCAGTTT
AAACATCTTATACCACTCATGTATAAAGGCTTGCCCTGGAATGTAGTGCGTATTAAGATA
GTACAAATGCTCAGTGATACACTGAAAGGATTGTCAGACAGAGTCGTGTTCGTCCTTTGG
GCGCATGGCTTTGAGCTTACATCAATGAAGTATTTTGTCAAGATTGGACCTGAAAGAACG
TGTTGTCTGTGTGACAAACGTGCAACTTGCTTTTCTACTTCATCAGATACTTATGCCTGC
TGGAATCATTCTGTGGGTTTTGACTATGTCTATAACCCATTTATGATTGATGTTCAGCAG
TGGGGCTTTACGGGTAACCTTCAGAGTAACCATGACCAACATTGCCAGGTACATGGAAAT
GCACATGTGGCTAGTTGTGATGCTATCATGACTAGATGTTTAGCAGTCCATGAGTGCTTT
GTTAAGCGCGTTGATTGGTCTGTTGAATACCCTATTATAGGAGATGAACTGAGGGTTAAT
TCTGCTTGCAGAAAAGTACAACACATGGTTGTGAAGTCTGCATTGCTTGCTGATAAGTTT
CCAGTTCTTCATGACATTGGAAATCCAAAGGCTATCAAGTGTGTGCCTCAGGCTGAAGTA
GAATGGAAGTTCTACGATGCTCAGCCATGTAGTGACAAAGCTTACAAAATAGAGGAACTC
TTCTATTCTTATGCTACACATCACGATAAATTCACTGATGGTGTTTGTTTGTTTTGGAAT
TGTAACGTTGATCGTTACCCAGCCAATGCAATTGTGTGTAGGTTTGACACAAGAGTCTTG
TCAAACTTGAACTTACCAGGCTGTGATGGTGGTAGTTTGTATGTGAATAAGCATGCATTC
CACACTCCAGCTTTCGATAAAAGTGCATTTACTAATTTAAAGCAATTGCCTTTCTTTTAC
TATTCTGATAGTCCTTGTGAGTCTCATGGCAAACAAGTAGTGTCG-----GATATTGATT
ATGTTCCACTCAAATCTGCTACGTGTATTACACGATGCAATTTGGGTGGTGCTGTTTGCA
GACACCATGCAAATGAGTACCGACAGTACTTGGATGCATATAATATGATGATTTCTGCTG
GATTTAGCCTATGGATTTACAAACAATTTGATACTTATAACCTGTGGAATACATTTACCA
GGTTACAGAGTTTAGAAAATGTGGCTTATAATGTTGTTAATAAAGGACACTTTGATGGAC
ACGCCGGCGAAGCACCTGTTTCCATCATTAATAATGCTGTTTACACAAAGGTAGATGGTA
TTGATGTGGAGATCTTTGAAAATAAGACAACACTTCCTGTTAATGTTGCATTTGAGCTTT
GGGCTAAGCGTAACATTAAACCAGTGCCAGAGATTAAGATACTCAATAATTTGGGTGTTG
ATA-TCGCTGCTAATACTGTAATCTGGGACTACAAAAGAGAAGCCCCAGCACATGTATCT
ACAATAGGTGTCTGCACAATGACTGACATTGCCAAGAAACCTACTGAGAGTGCTTGTTCT
TCACTTACTGTCTTGTTTGATGGTAGAGTGGAAGGACAGGTAGACCTTTTTAGAAACGCC
CGTAATGGTGTTTTAATAACAGAAGGTTCAGTCAAAGGTCTAACACCTTCAAAGGGACCA
GCACAAGCTAGCGTCAATGG----------------AGTCACATTAATTGGAGAATCAGT
AAAAACACAGTTTAACTACTTTAAGAAAGTAGACGGCATTATTCAACAGTTGCCTGAAAC
CTACTT-TACTCAGAGCAGAGACTTAGAGGATTTTAAGCCCAGATCACAAATGGAAACTG
ACTTTCTCGAGCTCGCTATGGATGAATTCATACAGCGATATAAGCTCGAGGGCTATGCCT
TCGAACACATCGTTTATGGAGATTTCAGTCATGGACAACTTGGCGGTCTTCATTTAATGA
TAGGCTTAGCCAAGCGCTCACAAGATTCACCACTTAAATTAGAGGATTTTATCCCTATGG
ACAGCACAGTG-A---AAAATTACTTCATAACAGATGCGCAAACAGGTTCATCAAAATGT
GTGTGTTCTGTGATTGATCTTTTACTTGATGACTTTGTCGAGATAATAAAGTCACAAGAT
TTGTCAGTGATTTCAAAAGTGGTCAAGGTTACAATTGACTATGCTGAAATTTCATTCATG
CTTTGGTGTAAGGATGGACATGTTGAAACCTTCTACCCAAAACTACAAGCAAGTCAAGCG
TGGCAACCAGGTGTTGCGATGCCTAACTTGTACAAGATGCAAAGAATGCTTCTTGAAAAG
TGTGACCTTCAGAATTATGGTGAAAATGCTGTTATACCAAAAGGAATAATGATGAATGTC
GCAAAGTATACTCAACTGTGTCAATACTTAAATACACTTACTTTAGCTGTACCCTACAAC
ATGAGAGTTATTCACTTTGGTGCTGGCTCTGATAAAGGAGTTGCACCAGGTACAGCTGTA
CTCAGACAATGGTTGCCAACTGGCACACTACTTGTCGATTCAGATCTTAATGACTTCGTC
TCCGACGCAGATTCTACTTTAATTGGAGACTGTGCAACAGTACATA-CGGCTAATAAATG
GGACCTTATTATTAGCGATATGTATGACCCTAGGACCAAACATGTGACAAAAGAGAATGA
CTCTAAAGAAGGGTTTTTCACTTATCTGTGTGGATTTATAAAGCAAAAACTAGCCCTGGG
TGGTTCTATAGCTGTAAAGATAACAGAGCATTCTTGGAATGCTGACCTTTACAAGCTTAT
GGGCCATTTCTCATGGTGGACAGCTTTTGTTACAAATGTAAATGCATCATCATCGGAAGC
ATTTTTAATTGGGGCTAACTATCTTGGCAAGCCGAAGGAACAAATTGATGGCTATACCAT
GCATGCTAACTACATTTTCTGGAGGAACACAAATCCTATCCAGTTGTCTTCCTATTCACT
CTTTGACATGAGCAAATTTCCTCTTAAATTAAGAGGAACTGCTGTAATGTCTCTTAAGGA
GAATCAAATCAATGATATGATTTATTCTCTTCTGGAAAAAGGTAGGCTTATCATTAGAGA
AAACAACAGAGTTGTGGTTTCAAGTGATATTCTTGTTAACAACTAAACGAA---------
--------C------ATGTTTATTTTCTTATTATT------------------TCTTACT
CTCACTAGTGGTAGTGACCTTGACCGGTG-------------CACCACTTTTGATGATGT
TCAAG--------------CTCCTAATTACACTCAACATA------CTTCATCTATGAGG
GGGGTTTACTATCCTGATGAAATTTTTAGATCAGACACTCTTTATTTAA-----------
-CTCAGGATTTATTTCTTCCATTTTATTCTAATGTTACAGGGTTTCATACTA--------
----------------TTAATCAT------ACGTTTGACAACCCTGTCATACCTTTTAAG
GATGGTATTTATTTTGCTGCCACA----GAGAAATCAAATGTTGTCCGTGGTTGGGTTT-
----TTGGTTCTACCATGAACAACAAGT----CACAGTCGGTGATTATTATTAACAATTC
TACTAATGTTGTTATACGAGCATGTAACTTTGAATTGTGTGACAACCCTTTCTTTGTTGT
TTCTAAACCCATGGGTACACAGACA------------CATACTATGATATTCGATAATGC
ATTTAAT---TGCACTTTCGAGTACATATCTGATGCCTTTTCGCTTGA---TGTTTCAGA
AAAGTCAGGT---------AATTTTAAACACTTACGAGAGTTTGTGTTTAAAAATAAAGA
TGGGTTTCTCTATGTTTATAAGGGCTATCAACCTATAGATGTAG-------------TTC
GTGATCTACCTTCTGGTTTTAACACTTTGAAAC---------------------------
CTATTTTTAAGTTGCCTCTTGGTAT-----TAAGATTACAAATTTTAGAGCCATTCTTAC
AGCCTTTTCA------CCTGCTCAAGGCACT------------TGGGGCACGTCAGCTGC
AGCCTATTTTGTTGGCTATTTAAAGCCAACTACATTTATGCTCAAGTATGATGAAAATGG
TACAATCACAGATGCTGTTGATTGTTCTCAAAATCCACTTGCTGAACTCAAATGCTCTGT
TAAGAGCTTTGAGATTGACAAAGGAATTTACCAGACCTCTAATTTCAGGGTTGTTCCCTC
AGGAGACGTTGTGAGATTCCCTAATATTACAAACTTGTGTCCTTTTGGAGAGGTTTTTAA
TGCTACTAAATTCCCTTCTGTCTATGCATGGGA--------GAGGAAAAGAATTTC---T
AATTG--TGTTGCTGATT---ACTCTGTGCTCTACAACTCAACATCTTTTTCAAC-----
----CTTTAAGTGCTATGGCGTTTCTGCCAC-TAAGTTGAATG-ATCTTTGCTTCTCCAA
TGTCTATGCAGATTCTTTTGTAGTCAAGGGAGATGATGTAAGACAAATAGCGCCAGGACA
A----ACTGGTGTTATTGCTGATTATAATTATAAATTGCC---AGATGATTTCATGGGTT
GTGTCCTTGCTTGGAATACTAGGAACATTGATGCTACTTCAAC---TGGTAATTATAATT
ATAAATATAGGTATCTTAG----------ACATGGCAAGCTTAGGC-CCTTTGAGAGAGA
CATATCTAATGTGCCTTTCTCTCCTGATGGCAAACCTTGCACCCCACCTGCTCCTAATTG
TTATTGGCCATTAAGA------------------GGTTATGGTT------------TTTA
CACCACTAGTGGCATTGGCTACCAACCTTACA-GAGTTGTAGTACTTTCTTTTGAACTTT
TAAATGCACCGGCCACG--------------------GTTTGTGGACCAAAATTATCCAC
TGACCTTATTAAGAACCAGTGTGTCAATTTTAATTTTAATGGACTCACTGGTACTGGTGT
GTTAACTCCTTCTTCAAAGAGATTTCAACCATTT-----CAACAATTTGGCCGTGATGTT
TCTGATTTCACTGATTCCGTTCGAGATCCTAAAACATCTGAAATATTAGACATTTCACCT
TGCTCTTTTGGGGGTGTAAGTGT---------AATTACACCTGGAACAAATGCTTCATCT
GAAGTTGCTGTTCTATATCAAGATGTTAACTGCACTGATGTTTCTACATTAAT-------
-----TCATGCAGAACAACTCACACCAGCTTGGCGCATATATTCTACTGGAAACAATGTA
TTCCAGACTCAAGCAGGCTGTCTTATAGGAGCTGAGCATGTCGACACTTCTT--------
-ATGAGT-GCGACATTCCTATTGGAGCTGGCATTTGTGCTAGTTACCATAC--AGTTTCT
TCATT----------ACGTAGTACTAGCCAAAAATCTAT--TGTGGCTT---------AT
ACTATGT----CTTTAGGTG---------CTGATAGT----------T---CAATTGCTT
ACTCTAATAACACCATT------------------------------------GCTATAC
CTACTAACTTTTCAATTAGCATTACTACAGAAGT-AATGCCTGTTTCTATGGCTAAAACC
TCCGTAGAT---TGTAATATG-TACATCTGCGGAGATTCTACTGA----ATGTG--CTAA
TTTGCTTCTCCAA-------------TATGGTAGCTTTTGCAGACAACTAAATCGTGCAC
TCT---CAGGTAT-TGCTGCTGAAC-AGGAT----------CGCAACACACGTGAAGTGT
TCGTTCAAGTCAAACAAATGTACAAAACCCCAACTTTGAAAGATTTTGGTGGT---TTTA
ATTTTTCACAAATATTACCT------GACCCT--------------CTAAAGCCAACTAA
GAGGTCTTTTA---TTGAGGACTTGCTCTTTAATA--AGGTGACACTCGCTGAT-GCTGG
CTTCATGAAGCAATATGGC----GAATGCCT------AGGTGATATTAATGCTAGAGATC
TCATTTGTGCGCAGAAGTTCAATGGACTTA-----CAGTGTTGCCACCTCTGCTCACTGA
TGATATGAT--TGCTGCCTACACTGCTGCTCTAGTTAGTGGTACTGCCACTGCTGGATGG
ACATTTGGTGCTGGCGCTGCTCTTCAA--ATACCTTTTGCTATGCAAATGGCATATAGGT
TCAATGGCATTGGAGTTA----CCCAAAATGTT--CTCTATGAGAACCAAAAACAAATCG
CCAACCAATTTAACAAGGCGA----TTAGT--CAAATTCAAGAATCACTTACAACAACAT
CAACTGCATTGGGCAAGCTGCAAGACGTTGTTAACCAGAATGCTCAAGCATTAAACACAC
TTGTTAAACAACTTAGCTCTAATTTTGGTGCAATTTCAAGTGTGCTAAATGATATCCTTT
C--GCGACTTGATAAAGTCGAGGCGGAGGTACAAATTGACAGGTTAATTACAGGCAGACT
TCAAAGC---CTTCAAACCTATGTAACACAACAACTAATCA---GGGCTGCTGAAATCAG
GGCTTCT----GCTAATCTTGCTGCTACTAAAATGTCTGAGTGTGTTCTTGGACAATCAA
AAAGAGTTGACTTTTGCGGAAAGGGCTACCACCTTATGTCCTTCCCACAAGCAGCCCCGC
ATGGTGTTGTCTTCCTACATGTCACGTATGTGCCATCCCAGGAGAGGAACTTCACCACAG
CGCCAGCAATTTGTCATGAAGGCAAAGCATACT----------TCCCTCGTGAAGGTGTT
TTTGTG---TTTAGTGGCAC--------TTCTTGGTTTATTACACAGAGGA----ACTTC
TTTTCTCCACAAATAATTACTACAGACAATACATTTGTCTCAGGAAATTGTGATGTCGTT
AT-TGGCATCATTAACAACACAGTTTATGATCCTCT--GCAACCTGAGCTTGACTCA-TT
CAAAGAAGAGCTGGACAAGTACTTCAAAAATCATA-CATCACCAGATGTTGATCTTGGCG
ACATTTCAGGCATTAACGCTTCTGTCGTCAACATT--CAAGAAGAAATTGACCGCCTCAA
TGAGGTCGCTAAAAATTTAAATGAATCACTCATCGACCTTCAAGAATTGGGAAAATATGA
GCAATATATTAAATGGCCTTGGTATGTTTGGCTCGGCTTCATTGCTGGACTAATTGCCAT
CGTCATG---GTTACAATCTTGCTTTGTTGCATGACTAGTTGTTGCA------------G
TTGCCTCAAGGGTGCATGCTCTTGTGGTTCTTGCTGCAAGTTTGATGAGGATGACTCTGA
GCCAGTTCTCAAGGGTGTCAAATTACATTACACATAAACGAACTT-ATGGATTTGTTTAT
GAGAATTTTTACTCTTGGATCAATTACTGCACAGCCAGTAAAAATTGACAATGCTTCTCA
TGCAAGTACTGTTCGTGCTACAGCAACGATACCGCTACAAGC-CTCACTCCCTTTCGGAT
GGCTTGTTATTGGCGTTGCA--TTTCTTGCTGTTTTTCAGAGCGCTACCAAAATAAT---
--TGCGCTCAATAAAAGATGGCAGCTAG-----CCCTTTATAAGGGCTTCCAGTTCATTA
GCAATTTACTGCTGCTATTTGTTACCATCTATTCACATCTTTTGCTTGT-----------
CGCTGCAGGTATGGAGGCGCAATTTTTGTACCTCTATGCCTTGATATATT------TTCT
ACAATGC---------------ATCAACGCAGGTAGAATTATTATGAGATGTTGGCTTTG
TTGGAAGTGCAAATCCAAGAACCCATTACTTTATGAAGCCAACTACTTTGTTTGCTGGCA
--------CACACATAACTATG--ACTACTGTATACCATATAACAGTGTCACAGATACAA
TTGTCGTTACTGA--AGGTGACGGCATTTCAACACCAAAACTCAAAGAAGACTACCAAAT
TGGTGGTTATTCTGAGGATAGGCACTCAGGTGTTAAAGACTATGTCGTTGTACATGGCTA
TTTCACCGAAGTTTACT--------ACCAGCTTGAGTCTACACAAATTACTACAGACACT
G----GTATTGA----AAATGCTACATTCTTCATCTTTAA--C---AAGCTTGTTAAAGA
CCCACCGA---ATGTG-------------CAAATACACACAATCGACGGCTCTTCAGGAG
TTGCTAATCCAGCAATGGATCCAATTTATGATGAGCCGA----CGACGACTACTAGCGTG
CCTTTGTAAGCACAAGAAAGTGAGTACGAACTTA-------TGTACTCATTCGTTTCGGA
AGAAACAGGTACGTTAATAGTTAATAGCGTACTTCTTTTTCTTGCTTTCGTGGTATTCTT
GCTAGTCACACTAGCCATCCTTACTGCGCTTCGATTGTGTGCGTACTGCTGCA-------
ATATTGTTAACGTGAGTTTAGTAAAACCAACGGTTTACGTCTA---------CTCGCGTG
TTAAAAATCTGAACTCTTCTGAAGGAGTTCCTGATCTTCTGGTCTAAACGAACTAACTAT
TA---TTATTATTCTGTTTGGAACTTTAACATTGCTTATCATGGCAGA---------CAA
CAGTACTATTACCGTTGAGGAGCTTAAGCAACTCCTGGAACAATGGAACCTAGTAATAGG
TTTCCTATTCCTAG---CCTGGATTATGTTACT--------------------------A
CAATTTGCCTATTCTAATCGGAACAGGTTTTTGTACATAATAAAGCTTGTTTTC---CTC
TGGCTCTTGTGGC-----CAGTAACACTTGCTTGCTTTGTGCTTG------CTGCTGTCT
ACAGAATTAATTGGGTGACTGGCGGGATTGCGATTGCAATGGCTTGTATTGTAGGCTTGA
TGTGGCTTAGCTACTTCGTTGCTTCCTTCAGGCTGTTTGCTCGTACCCGCTCAATGTGGT
CATTCAACCCAGAAACA---------AACATTCTTCTCAATGTGCCTCTCCGGGGGACAA
TTGTGACCAGACCGCTCATGGAAAGTGAACTTGTCATTGGTG------------------
-----CTGTGATCATTCGTGGTCACTTGCGAA----------------------------
--------TGGCCGGA-----------CACTCCCTAGGGCGC--------------TGTG
ACATTAAGGACCTGCCAAAAGA---GATCACTGTGGCTACATCACGAACGCTTTCTTATT
ACAAATTAGG---AGCGTCGCAGCGTGTAGGCACTGATTCAGGTTTTGCTGCATACAACC
GCT----------------------ACCGTATTGGAAACTATAAATTAAAT------ACA
GACCACGCCGGTAGCAACGACAATATTGCTTTGCTAGTACAGTAAGTGACAACAGATGTT
TCATCTTGTTGACTTCCAGGTTACAATAGCAGAGATA-TTGATTATCATTATGAGGACTT
TCAGGATTGCTATTTGGAATCTTGACGTTATAATAAGTTCAATAGTGGGACAATTATTTA
AGCCTCTAACTAAGAAGAATTATTCGGAGTTAGATGATGAAGAACCTATGGAGTTAGATT
ATCCATAAAACGAACATGAAAATTATTCTCTTCCTGACATTGATTGTATTTACATCTTGC
GAGCTATATCACTATCA--GGAGTGTGTTAGAGGTACGACTGTACTACTAAAAGAACCTT
GCCCATCAGGAAC----ATACGAGGGCAATTCACCA----TTTCACCCTCTTGCTGATAA
TAAATTTGCACTA-ACTTGCAC--TAGCACACACTTTGCTTTTGCTTGTGCTGACGGTAC
TCGACACACCTATCAGCTGCGTGCAAGATCAGTTTCACCAAAACTTTT----CATCAGAC
AAGAGGAGGTTCAACAAGAGCTCTACTCGCCACTTTTTCTCATTGTTGCTG---------
CTCTAGTATTTTTAATACTTTGCTTCACCATTAAGAGAAAGACAGAATGAATGAGCTCAC
TTTAATTGACTTCTATTTGTGCTTTTTAGCCTTT----------CTGCTATTCCTTGTTT
TAATAATGCTTATTATATTTTG------GTTTTCACTCGAAA-----TCCAG-GATCTAG
AAGAACCTTGTACCAAA-GTCTAAACGAACATG-AAACTTCTCATTGTTTT--GACTTGT
-ATTTCTCTATGCAG--TTGCATACGCACTGTAG--TA---------CAGCGCTGTGCAT
CTAATAAACCTCATGTGC-------TTGAAGATCCTTGTCCTACTGGTTACCAACCTGAA
TGGAATATAAGGTACAAAACTA----GGG-----GTAATACTTATAGCACTG---CTTGG
CTTTGTGCTCTAGGAAAGGTTTTACCTTTTCATAGATGGCACACTATGGTTCAAACATGC
AC-ACCTAATG--------TTAC-TATCAACTGTCAAGATCCA-GCTGGTGGTGCGCTTA
TAGCTAGGTGTTGGTA-------------------CCTTCATGAAGGTCACCAAACTGCT
GCATTTAGAGACGTACTTGTTGTTTTAAA-------TAAACGAACAAATTAAAATGTCTG
A--------TAATGGACCCCAATCAAACCAACGTAGTGCCCCCCGC-------------A
TTACATTTGGTGGACCTACAGATTCAACTGACAACAAC------CAGAATGGAGGACGCA
ATGGGGCAAGGCCAAAACAGCGCCGACCCCAAGGTTTACCCAATAATACTGCGTCTTGGT
TCACAGCTCTCACTCAGCATGGCAAGGAGGAACTTAGATTCCCTCGAGGCCAGGGCGTTC
CAATCAACACCAATAGTGGTCCAGATGACCAAATTGGCTACTACCGAAGAGCTACCCGAC
GAGTTCGTGGTGGTGACGGCAAAATGAAAGAGCTCAGCCCCAGATGGTACTTCTATTACC
TAGGAACTGGCCCAGAAGCTTCACTTCCCTACGGCGCTAACAAAGAAGGCATCGTATGGG
TTGCAACTGAGGGAGCCTTGAATACACCCAAAGACCACATTGGCACCCGCAATCCTAATA
ACAATGCTGCTACCGTGCTACAACTTCCTCAAGGAACAACATTGCCAAAAGGCTTCTACG
CAGAGGGAAGCAGAGGCGGCAGTCAAGCCTCTTCTCGCTCCTCATCACGTAGTCGCGG--
-----------TAATTCAAGAAATTCAACTCCTGGCAGCAGTA---GGGGAAATTCTCCT
G------CTCGAATGGCTAGCGGAGGTGGTGAAACTGCCCTCGCGCTATTGCTGCTAGAC
AGATTGAACCAGCTTGAGAGCAAAGTTTCTGGTAAAGGCCAACAACAACAAGGCCAAACT
GTCACTAAGAAATCTGCTGCTGAGGCATCTAAAAAGCCTCGCCAAAAACGTACTGCCACA
AAACAGTACAACGTCACTCAAGCATTTGGGAGACGTGGTCCAGAACAAACCCAAGGAAAT
TTCGGGGACCAAGACCTAATCAGACAAGGAACTGATTACAAACAGTGGCCGCAAATTGCA
CAATTTGCTCCAAGTGCCTCTGCATTCTTTGGAATGTCACGCATTGGCATGGAAGTCACA
CCTTCGGGAACATGGCTGACT--------------------------TATCATGGAGCCA
TTAAATTGGATGACAAAGATCCACAATTCAAAGACAACGTCATACTGCTGAACAAGCACA
TTGACGCATACAAAACATTCCCACCAACAGAGCCTAAAAAGGACAAAAAGAAAAAGACTG
ATGAAGCTCAGCCTTTGCCGCAGAGACAAAAGAAGCAGCCCACT--GTGACTCTTCTTC-
-------CTGCGGCTGACATGGATGATTTCTCCAGACAACTTCAAAATTCCATGAGTGGA
GCTTCTGCTGATTCAACT-CAGGCATAAACACTCGTGATGACCACACAAGGCAG-ATGGG
CTATGTAAACGT-----TTTCGCAATTCCGT-TTACGATACATAGTCTACTCTTGTGCAG
AATGAATTC---TCGTAACTAAACAGCA--CAAGTAGGTTTAGTTAACTTTAATCTCACA
TAGCAATCTTTAATCAA--TGTGTAACATTAGGGAGGACTTGAAAGA--GCCACCACATT
TTCATCGAGGCCACGCGGAGTACGATCGAGGGTACAGTGAATAATGCTAGGGAGAGCTGC
CTATATGGAAGAGCCCTAATGTGTAAAAT-TAATTTTAGTAGTGCTATCCCCATGTGATT
TTAATAGCTTC-------TTAGGAGAATC-------------------------------
----
>AY297028.1 SARS coronavirus ZJ01, complete genome
----------------------------------------------------CCTACCCA
GG--AAAAGCCAACCAA-CCTCGATCTCTTGTAGATCTGTTCTCTAAACGAACTTTAAAA
---------------------------------TCTG-------TGTAGCTGTCGCTCGG
CTGCATGCCT----AGTGCACCTACG-----CAGTATAAACAATAATAAAT-TTTACTGT
CGTTGA---CAAGAAACGAGTAACTCGTCCCTCTTCTGCAGACTGCTTACGGTTTCGTCC
GTGTTGCAGTCGATCATCAGCATACC-TAGGTTTCGT-CCGGGTGTGACCGAA-------
--------AGGTAAGATGGAGAGCCTTGTTCTTGGTGTCAACGAGAAAA-CACACGTCCA
ACTCAGTTTGCCTGTCCTTCAGGTTAGAGACGTGCTAGTGCGTGGCTTCGGGGACTCTGT
GGAAGAGGCCCTATCGGAGGCACGTGAACACCTCAAAAATGGCACTTGTGGTCTAGTAGA
GCTGGAAAAAGGCGTACTGCCCCAGCTTGA---ACAGCCCTATGTGTGCATTAAAC-GTT
CTGATGCCTAAAGCACCTATCACGGCCACAAGG-----TCGTTGAG-------CTGGTTG
CAGAAATGGAC-----GGCATTCAGTACGGTCGTAGC-----------------------
----------------GGTATAACACTGGGAGTACTCGTGCCACATGTGGGCGAAACCCC
AATTGCATACCGCAATGTTCTTCTTCGTAAGAACGGTAATAAGGGAGCCGGTGGTCATAG
CTATGGCATCGATCTAAAGTCTTATGACTTAGGTGACGAGCTTGGCACTGATCCCATTGA
AGATTATGAACAAAACTGGAACACTAAGCATGGCAGTGGTGCACTCCGTGAACTCACTCG
TGAGCTCAATGGAGGTGCAGTCACTCGCTATGTCGACAACAATTTCTGTGGCCCAGATGG
GTACCCTCTTGATTGCATCAAAGATTTTCTCGCACGCGCGGGCAAGTCAATGTGCACTCT
TTCCGAACAACTTGATTACATCGAGTCGAAGA--GAGGTGTCTACTGCTGCCGTGACCAT
GAGC-------------------ATGAAATTGCCTGGTTCACTGAGCGCTCTGATAAGAG
CTACGAGCACCAGACACCCTTCGAAATTAAGAGTG-----CCAAGAAAT-----------
--------TTGACACTTTCAAAGGGGAATGCCCAAAGTTTGTGTTTCCTCTTAACTCAAA
AGTCAAAGTCA---TTCAACCACGTGTTGAAAAGAAAAAGACTGAGGGTTTCATGGGGC-
GTATACGCTCTGTGTACCCTGTTGCATCTCCACAGGAGTGTAACAATATGCACTTGTCTA
CCTTGATGAAATGTAATCATTGCGATGAAGTTTCATGGCAGACGTGCGACTTTCTGAAAG
---CCACTTGTGAACATTGTGGCACTGAAAATTTAGTTATTGA-----AGGACCTACTAC
ATGTGGGTACCTACCTACTAATGCTGTAGTGAAAATGCCATGTCCTGCCTGTMAAGACCC
AGAGATTGGACCTGAGCATAGTGTTGCAGATTATCACAACCACTCAAACATTGAA-----
-ACTCGACTCCGCAAGGGAGGTAGGACTAGATGT------------------------TT
TGGAGGCTGTGTGTTTGCCTATGTTGGCTGCTATAAT-AAGCGTGCCTACTGGGTTCCTC
GTGCTAGTGCTGATAT------------TGGCTCAGGCCATACTGGCATTACTGG---TG
ACAATGTGGAGACCTTGAATG--AGGATCTCCTTGAGATACTGAGTCGTGAACGTGTTAA
CA-----TTAACATTGTTGGCGATTTTCATTTGAATGAAGAGGTTGCCATCATTTTGGCA
TCTTTCTCTGCTTCTACAAGTGCCTTTATTGACACTATAAAGAGTCTTGATTACAAGTCT
TTCAAAACCATTGTTGAGTCCTGCGGTAACTATAA------AGTTACCAAGGGAAAGCCC
GTAAAAGGTGCTTGGAACATTGGACA---------ACAGAGATCAGTTTTAACACCACTG
TGTGGTTTTCCCTCACAGGCT---GCTGGTGTTATCAGATCAATTTTTGCGCGCACACTT
GATGCAGCAAACCACTCAATT--------CCTGATTTGCAAAGAGCAGCTGTCACCATAC
TTGATGGTATTTCTGAACAGTCATTACGTCTTGTCGACGCCATGGTTTATACTTC---AG
ACCTGCTCACCAACAGTGTCATTATTATGGCATATGTAACTGGTGGTCTTGTAC------
----------AACAGACTTCTCAGTGGTT--GTCTAATCTTTTGGGC---ACTACTGTTG
AAAAACT--CAGGCCTAT-CTTTGAATGGATTGAGGCGAAACTTAGTGCAGGAGTTGAAT
TTCTCAAGGATGCTTGGGA-----------GATTCTCAAATTTCT-CATTACAGGTGTTT
TTGACATCGTCAAGGGTCAAATACAGGTTGCT-TCAGATAACATCAAGGATTGTGTAAAA
TGCTTCATTGA-TGTTGTTAACAAGGCACTCGAAATGTGCATTGATCAAGTCACTATCGC
TGGCGCAAAGTTGCGATCACTCAACTTAGGTGAAGTCTTCATCGCTCAAAGCAAGGGACT
TTACCGTCAGTGTATACGTGGCAAGGAGCAGCTGCAACTACTCATGCCTCTTAAGGCACC
AAAA----GAAGTAACCTTTCTTGAAGGTGATTCACATGACACAGTACTTACCTCTGAGG
AGGTTG----TTCTCAAGAACGGTGA----ACTCGAAGCACTCGAGACGCCCGTTGATAG
CTTCACAAATGGAGCTATC------------GTTGGCACACCAGTCTGTGTAA-------
--------ATGGCCTCATGCTCTTAGAGATTAAGGA--------------CAAAGAACAA
TACTG---CGCATTGTCTCCTGGTT----TACTGGCTA-----CAAACAATGTCTTTCGC
TTAAAAGGGGGTGCACCAATTAAAGGTGTAACCTTTGGAGAAGATACTGTTTGGGAAGTT
CAAGGTTACAAGAATGTGAGAATCACATTTGAGCTTGATGAACGTGTTGACAAAGTGCTT
AATGAAAAGTGCTCTGTCTACACTGTTGAATCCGGTACCGAAGTTACTGAGTTTGCATGT
GTTGTAGCAGAGGCTGTTGTGAAGACTTTACAACCAGTTTCTGATCTCCTTACCAACAT-
--------------------GGGTATTGATCTTGATGAGTGGAGTGTAGCTACATTCTAC
TTATTTGATGATGCTGGTGAAGAAAACTTTTCATCACGTATGTATTGTTCCTTTTACCCT
CCAGATGAGGAAGAAGAGGACGATGC------------------AGAGTGTGAGGAAGAA
GAA------ATTGATGAAACCTGTGAACATGAGTACGGTACAGAGGATGATTATCAAGGT
CTCCCTCTGGAATTTGGTGCCTCAGC---TGAAACAGTTCGAGTTGAGGAA---GAAG--
----------------AAGAGGAAGACTGGCTGGATGATACTACTGAGCAATC-------
--------------------------------------------------A---------
---------GAGATTGAGCCAGAACCAGAACC---------------------TACACCT
GAAGAACCAGTT---------AAT---------------CAGTTTACT------------
-GGTTATTTAAAA--CTTACTG------------------------ACAATGTTGCCATT
AAATGTGTTGACATCG-TTAAGGAGGCACAAAGTGCTAATCCTA--------------TG
GTGATTGTAAATGCTGCTAACATACACCTGAAACATGGTGGTGGTGT-AGCAGGTGCACT
CAACAAGGCAACCAATGGTGCCATGCAAAAGGAGAGTGATGATT-ACATTAAGCTAAATG
GCCCTCTTACAGTAGGAGGGTCTTGTTTGCTTTCTGGACATAATCTTGCTAAGAAGTGTC
TGCATGTTGTTGGACCTAACCTAAATGCAGGTGAGGACATCCAGCTTCTTAAGGCAGCAT
ATGAAAATTTCAATTCACAGGACATCTTACTTGCACCATTGTTGTCAGCAGGCATATTTG
GTGCTAAACCACT-TCAGTCTTTACAAGTGTGCGTGCAGACGGTTCGTACACAGGTTTAT
ATTGCAGTCAATGACAAAGCTCTTTATGAGCAGGTTGTCATGGATTATCTTGATAACCTG
AAGCCTAGAGT---------------GGAAGCACCTAAACAAGAGGAGCCACCAAACACA
GAAGATTCCAAAACTGAGG------------------------AGAAATCTGTCGTACAG
AAGCCTGTCGATGTGAAGCCAAAAATTAAGGCCTGCATTGATGAGGTTAC----CACAAC
ACTGGAAG----AAACTAAGTTTCTTACCAATAAGTTACTCTTGTTTGCTGATATCAATG
GTAAGCTTTACCATGATTCTCAGAACATGCTTAGAGGTGAAGATATGTCTTTCCTTGAGA
AGGATGCACCTTAC-----ATGGTAGGTGATGTTATCA--------CTAGTGGTGATATC
ACTTGTGTTGTAATACCCTCCAAAAAGGCTGGTGGCACTACTGAGATGCTCTCAAGAGCT
TTGAAGAAAGTGCCAGTTGATGAGTATATAACCACGTACCCTGGACAAGGATGTGCTGGT
TATACACTTGAGGAAGCTAAGACTGCTCTTAAGAAATGCAAATCTGCATTTTATGTACTA
CCTTCAGAAGCACCTAATGCTAAGGAAGAGATTCTAGGAACTGTATCCTGGAATTTGAGA
GAAATGCTTGCTCATGCTGAAGAGACAAGAAAATTAATGCCTATATGCATGGATGTTAGA
GCCATAATGGCAACCATCCAACGTAAGTATAAAGGAATTAAAATTCAAGAGGGCATCGTT
GACTATGGTGTCC-GATTCTTCTTTTATACTAGTAAAGAGCCTGTAGCTTCTATTATTAC
GAAGCTGAACTCTCTAAATGAGCCGCTTGTCACAATGCCAATTGGTTATGTGACACATGG
TTTTAATCTTGAAGAGGCTGCGCGCTGTATGCGTTCTCTTAAAGCTCCTGCCGTAGTGTC
AGTATCATCACCAGATGCTGTTACTACATATAATGGATACCTCACTTCGTCATCAAAGAC
ATCTGAGGAGCACTTTGTAGAAACAGTTTCTTTGGCTGGCTCTTACAGAGATTGGTCCTA
TTCAGGACAGCGTACAGAGTTAGGTGTTGAATTTCTTAAGCGTGGTGACAAAATTGTGTA
CCACACTCTGGAGAGCCCCGTCGAGTTTCATCTTGACGGTGAGGTTCTTTCACTTGACAA
ACTAAAGAGTCTCTTATCCCTGCGGGAGGTTAAGACTATAAAAGTGTTCACAACTGTGGA
CAACACTAATCTCCACACACAGCTTGTGGATATGTCTATGACATATGGACAGCAGTTTGG
TCCAACATACTTGGATGGTGCTGATGTTACAAAAATTAAACCTCATGTAAATCATGAGGG
TAAGACTTTCTTTGTA---------CTACCTAGTGATGACACACTACGTAGTGAAGCTTT
C---GAGTACTACCATACTCTTGATGAGAGTTTTCTTGGTAGGTACATGTCTGCTTTAAA
CCACA-CAAAGAAATGGAAATTTCCTCAAGTTGGTGGTTTAACTTCAATTAAATGGGCTG
ATAACAATTGTTATTTGTCTAGTGTTTTATTAGCACTTCA---ACAGCTTGAAGTCAAAT
TCAATGCACCAGCACTTCAAGAGGCTTATTATAGAGCCCGTGCTGGTGATGCTGCTAACT
TTTGTGCACTCATACTCGCTTACAGTAATAAAACTGTTGGCGAGCTTGGTGATGTCAGAG
AAACTATGACCCATCTTCTACAGC--------ATGCTAATTTGGAATCTGCAAAGCG---
AGTTCTTAATGTGGTGTGTAAACATTGTGGTCAGAAAACTACTACCTTAACGGGTGTAGA
AGCTGTGATGTATATGGGTACTCTATCTTATGATAATCTTAAGACAGGTGTTTCCATTCC
ATGTGT------GTGTGGTCGTGATGCTACACAATATCTAGTACAACAAGAGTCTTCTTT
TGTTATGATGTCTGCACCACCTGCTGAGTATAAATTACAG--------CAAGGTACATTC
TTATGTGCGAATGAGTACACT---GGTAACTATCAGTG----TGGTCATTACACTCATAT
AACTGCTAAGGAGACCCTCTATCGTATTGACGGAGCTCACC----TTACAAAGATGTCAG
AGTACAAAGGACCAGTGACTGATG---TTTTCTACAAGGAAACATCTTACACTA-CAACC
ATCAAGCCTGTGTCGTATAAACTCGATGGAGTTACTTACACAGAGATTGAACCAAAATTG
GATGGGTATTATAAAAAGGATAATGCTTACTATACA---GAGCAGCCTATAGACCTTGTA
CCAACTCAACCATTACCAAATGCGAGTTTTGATAATTTCAAACTCACATGTTCTAACACA
AAATTTGCTGATGA---------------TTTAAATCAAAT------GACAGGCTTCACA
AAGCCAGCTTCACGAGAGCTATCTGTCAC-ATTCTTCCCAGACTTGAATGGCGATGTAGT
GGCTATTGACTATAGACACTATTCAGCGAGTTTCAAGAAAGGTGCTAAATTACTGCATAA
GCCAATTGTTTGGCACATTAACCAGGCTACAACCAAGACAACGTTCAA------------
-----------ACCAAACACTTGGTG--------------------------TTTACG--
-TTGTCTTTGGAGTACAAAGCCAGTAGATACTTCAAATTCATTTGAAGTTCTGGCAGTAG
AAGACACACAAGGAATGGACAATCTTGCTTGTGAAAGTCAAC--AACCCACCTCTGAAGA
A-------------GTAGTGGAAAATCCTACCATACAGAAGGAAGTCATAGAGTGT----
-GACGTGAAAACTACCGAAGTTGTAGGCAATGTCATACTTAAACCATCAGATGAAGGTG-
TTAAAG--------------------------TAACACAA----GAGTTAGGTCATGAGG
ATCTTATGGCTGCTTATG-----TGGAAAACACAAGC---ATTACCATTAAGAAACCTAA
TGAGCTTTCACTAGCCTTAGGTTTAAAAACAATTGCCACTCATGGTATTGCTGCAATTAA
TAGTGTTCCTTGGAGTAAAATTTTGGCTTATGTCAAACCATTCTTAGGACAAGCAGCAAT
TACAACATCAAATTGCGCTAAGAGATTAGCACAACGTGTGTTTAACAATTATATGCCTTA
TGTGTTTACATTATTGTTCCAATTGTGTACTTTTACTAAAAGTACCAATTCTAGAATTAG
AGCTTCACTACCTACAACTATTGCTAAAAATAGTGTT----AAGAGTGTTGC--------
---TAAATTATGTTTGGAT--GCCGGCATTAATTA-TGTGAAGTCACCCAAA------TT
TTCTAAATTGTTCACAATCGCTATGTGGCTAT-TGTTGTTAAGTATTTGCTTAGGTTCTC
TAA--TCTGTGTAACTGCTGCTTT------TGGTGTAC----------------------
-----TCTTATCTAATTTTGGTGCTCCTTCTTATTGTAATGGCGTTAGAGAATTGTAT--
-CTTAATTCGTCTAACGTTACTACTATGGATTTCTGTGAAG---GTTCTTTTCCTTGCAG
CATTTGTTTAAGTGGATTAGACTCCCTTGATTCTTATCCAGCTCTTGAAACCATTCA---
-------GGTGACGAT-TTCATCGTACAAGCTAGACTTGACAATTTTAGGTCTGGCCGCT
GAGTGGGTTTTGGCATATATGTTGTTCACAAAATTCTTTTATTTATTAGGTCTTTCAGCT
ATAATGCAGGTGTTCTTTGGC-----------TATTT------TGCTAGTCATTTCATCA
GCAATTCTTGGCTCATGTGGTTTATCATTAGTATTGTACAAATGGCACCCGTTTCTGCAA
TGGTTAGGATGTACATCTTCTTTGCTTCTTTCTACTACATATGGAAGAGCTATGTTCATA
TCATGGATGGTTGCACCTCTTCGACTTGCATGATGTGCTATAAGCGCAATCGTGCCACAC
GCGTTGAGTGTACAACTATTGTTAATGGCATGAAGAGATCTTTCTATGTCTATGCAAATG
GAGGCCGTGGCTTCTGCAAGACTCACAATTGGAATTGTCTCAATTGTGACACATTTTGCA
CTGGT-AGTACATTCATTAGTGATGAAGTTGCTCGTGATTTGTCACTCCAGTTTAA--AA
GACCAATCAACCATACTGACCAGTCATCGTATATAGTTGATAGTGTTGCTGTGAAAAATG
GCGCGCTTCACATCTACTTTGACAAGGCTGGTCAAAAGACATATGAGAGACATCCGCTCT
CCCATTTTGTCAATTTAGACAATTTGAGAGCTAA---------CAACACTAAAGGTTCAC
TGCCTATTAATGTCATAGTTTTTGATGGCAAGTCCAAATGCG---ACGAGTCTGCTTCTA
AGTCTGCTTCTGTGTACTACAGTCAGCTGATGTGCCAACCTATTCTGTTGCTTGACCAAG
CTCTTGTATCAGACGTTGGAGATAGTACTGAAGTTTCCGTTAAGATGTTTGATGCTTATG
TCGACACCTTTTCAGCAACTTTTAGTGTTCCTATGGAAAAACTTAAGGCACTTGTTGCTA
CAGCTCACAGCGAGTTAGCAAAGGGTGTAGCTTTAGATGGTGTCCTTTCTACATTCGTGT
CAGCTGCCC---GACAAGGTGTTGTTGATACCGATGTTGACACAAAGGATGTTATTGAAT
GTCTCAAACTTTCACATCACTCTGACTTAGAAGTGACAGGTGACAGTTGTAACAATTTCA
TGCTCACCTATAATAAGGTTGAAAACATGACGCCCAGAGATCTTGGCGCATGTATTGACT
GTAATGCAAGGCATATCAATGCCCAAGTAGCAAAAAGTCACAATGTTTCACTCATCTGGA
ATGTAAAAGACTACATGTCTTTATCTGAACAGCTGCGTAAACAAATTCGTAGTGCTGCCA
AGAAGAACAACATACCTTTTAGACTAACTTGTGCTACAACTAGACAGGTTGTCAATGTCA
TAACTACTAAAATCTCACTCAAGGGTGGTAAGATTGTTAG---------TACTTGTTTTA
AACTTATGCTTAAGGCCACATTATTG---TGCGTTCTTGCTGCATTGGTT----------
-TGTTATATACGTTATGCCAG----TACATACATTGTCAAT---CCATGATGG---TTAC
ACAAATGAAATCATTGGTTACAAAGCCATTCAGGATGGTGTCACTCGTGACATCATTTCT
ACTGATGATTGTTTTGCAAATAAACATGCTGGTTTTGACGC-ATGGTTTAGCCAGCG---
TGGTGGTTCATACAAAAATGACAAAAGCTGCCCTGTAGTAGCTGCTATCATTACAAGAGA
GATTGGTTTCATAGTGCCTGGCTTACCGGGTACTGTGCTGAGAGCAATCAAT--GGTGAC
TTCTTGCATTTTCTACCTCGTGTTTTTAGTGCTGTTGGCAACATTTGCTACACACCTTCC
AAACTCATTGAGTATAGTGATTTTGCTACCTCTGCTTGCGTTCTTGCTGCTGAGTGTACA
ATTTTTAAGGATGCTATGGGCAAACCTGTGCCATATTGTTATGACACTAATTTGCTAGAG
GGTTCTATTTCTTATAGTGAGCTTCGTCCAGACACTCGTTATGTGCTTATGGATGGTTCC
A---TCATACAGTTTCCTAACACTTACCTGGAGGGTTCTGTTAGAGTAGTAACAACTTTT
GATGCTGAGTACTGTAGACATGGTACATGCGAAAGGTCAGAAGTAGGTATTTGCCTATCT
ACCAGTGGTAGATGGGTTCTTAATAATGAGCATTACAGAGCTCTATCAGGAGTTTTCTGT
GGTGTTGATGCGATGAATCTCATAGCTAA-CATCTTTACTCCTCTTGTGCAACCTGTGGG
TGCTTTAGATGTGTCTGCTCTAGTAGTGGCTGGTGGTATTATTGCCATATTGGTGACTTG
TGCTGCCTACTACTTTATGAAATTCAGACGTGTTTTTGGTGAGTACAACCA------TGT
TGTTGCTGCTAATGCACTTTTGTTTTTGATGTCTTTCAC-TATACTCTGTCTGGTACCAG
CTTACAGCTTTCTGCCGGGAGTCTACTCAGTCTTTTACTTGTACTTGACATTCTATTTCA
CCAATGATGTTTCATTCTTGGCTCACCTTCAATGGTTTGCCATGTTTTCTCCTATTGTGC
CTTTTTGGATAACAGCAATCTATGTATTCTGTATTTCTCTGAAGCACTGCCATTGGTTCT
TTA-ACAACTATCTTAGGAAAAGAGT---CATGTTTAATGGAGTTACATTTA---GTACC
TTCGAGGAGGCTGCTTTGTGTACCTTTTTGCTCAACAAGGAAATGTACCTAAAATTGCGT
AGCGAGACACTGTTGCCACTTACACAGTATAACAGGTATCTTGCTCTATATAACAAGTAC
AAGTATTTCAGTGGAGCCTTAGATACTACCAGCTATCGTGAAGCAGCTTGCTGCCACTTA
GCAAAGGCTCTAAATGACTTTAGCAACTCAGGTGCTGATGTTCTCTACCAACCACCACAG
ACATCAATCACTTCTGCTGTTCTGCAGAGTGGTTTTAGGAAAATGGCATTCCCGTCAGGC
AAAGTTGAAGGGTGCATGGTACAAGTAACCTGTGGAACTACAACTCTTAATGGATTGTGG
TTGGATGACACAGTATACTGTCCAAGACATGTCATTTGCACAGCAGAAGACATGCTTAAT
CCTAACTATGAAGATCTGCTCATTCGCAAATCCAACCATAGCTTTCTTGTTCAGGCTGGC
AATG----TTCAAC-----TTCGTGTTATTGGCCATTCTATGCAAAATTGTCTGCTTAGG
CTTAAAGTTGATACTTCTAACCCTAAGACACCCAAGTATAAATTTGTCCGTATCCAACCT
GGTCAAACATTTTCAGTTCTAGCATGCTACAATGGTTCACCATCTGGT--GTTTATCAGT
GTGCCATGAGACCTAATCATACCATTAAAGGTTCTTTCCTTAATGGATCATGTGGTAGTG
TTGGTTTTAACATTGATTATGATTGCGTGTCTTTCTGCTATATGCATCATATGGAGCTTC
CAACAGGAGTACACGCTGGTACTGACTTAGAAGGTAAATTCTATGGTCCATTTGTTGACA
GACAAACTGCACAGGCTGCAGGTACAGACACAACCATAACATTAAATGTTTTGGCATGGC
TGTATGCTGCTGTTATCAATGGTGATAGGTGGTTTCTTAATAGATTCACCACTA------
---CTTTGAATGACTTTAACCTTGTGGCAATGAAGTACAACTA------TGAACCT-TTG
ACACAAGATCATGTTGACATATTGGGACCTCTTTCTGCTCAAACAGGAATTGCCGTCTTA
GATATGTGTGCTGCTTTGAAAG----AGCTGCTGCAGAATGGTATGAATGGTCGTACTAT
CCTTGGTAGCACTATTTTAGAAGATGAGTTTACACCATTTGATGTTGTTAGACAATGCTC
TGGTGTTACCTTCCAAGGTAAGTTCAAGAAAATTGTTAAGGGCACTCATCATTGGATGCT
TTTAACTTTCTTGACATCACTATTGATTCTTGTTCAAAGTACACAGTGGTCACTGTTTTT
CTTTGTTTACGAGAATGCTTTCTTGCCATTTACTCTTGGTATTA-TGGCAATTGCTGCAT
GTGCTATGCTGCTTGTTAAGCATAAGCACGCATTCTTGTGCTTGTTTCTGTTACCTTCTC
TTGCAACAGTTGCTTACTTTAATATGGTCTACATGCCTGCTAGCTGGGTGATGCGTATCA
TGACATGGCTTGAATTGGCTG-ACACTAGCTTGTC--------TGGTTATAGGCTTAAGG
ATTGTGTT-------ATGTATGCTTCAG-----CTTTAGTTTTGCTTATTCTCATGAC-A
GCTCGCACTGTTTATGATGATGCTGCTAGACGTGTT---TGGACACTGATG-AATGTCAT
TACACTTGTTTACAAAGTCTACTATGGTAATGCTTTAGATCAAGCTATTTCCATGTGGGC
CTTAGTTATTTCTGTAACCTCTAACTATTCTGGT---GTCGTTACGACTATCATGTTTTT
AGCTAGAGCTATAGTGTTTGTGTGTGTTGAGTATAACCCATTGTTATTTATTACTGGCAA
CACCTTACAGTGTATC-----------ATGCTTGTT-TATTGT-----TTCTTAGGCTAT
TGTTGCTGCTGCTACTTTGGCCTTTTCTGTTTACTCAACCGTTACTTCAGGCTTACTCTT
GGTGTTTATGACTACTTGGTCTCTACACAAGAATTTAGGTATATGAACTCCCAGGGGCTT
TTGCCTCCTAAGAGTAGTATTGATGCTTTCAAGCTTAACATTAAGTTGTTGGGTATTGGA
GGTAAACCATGTATCAAGGTTGCTACTGTACAGTCTAAAATGTCTGACGTAAAGTGCACA
TCTGTGGTA----CTGCTCTCGGTTCTTCAACA-----ACTTAGAGTAGAGTCATCTTCT
AAATTGTGGGCACAATGTGTACAACTCCACAATGATATTCTTCTTGCAAAAGACACAACT
GAAGCTTTCGAGAAGATGGTTTCTCTTTTGTCTGTTTTGCTATCCATGCAGGGTGCTGTA
GACATTAATAGGTTGTGCGAGGAAATGCTCGATAACCGTGCTACTCTTCAGGCTATTGCT
TCAGAATTTAGTTCTTTACCATCATATGCCGCTTATGCCACTGCCCAGGAGGCCTATGAG
CAGGCTGTAGCTAATGGTGA---TTCTGAAGTCGTTCTCAAAAAGTTAAAGAAATCTTTG
AATGTGGCTAAATCTGAGTTTGACCGTGATGCTGCCATGCAACGCAAGTTGGAAAAGATG
GCAGATCAGGCTATGACCCAAATGTACAAACAGGCAAGATCTGAGGACAAGAGGGCAAAA
GTAACTAGTGCTATGCAAACAAT-GCTCTTCACTATGCTTAGGAAGCTTGATAATGATGC
ACTTAACAACATTATCAACAATGCGCGTGATGGTTGTGTTCCACTCAACATCATACCATT
GACTACAGCAGCCAAACTCATGGTTGTTGTCCCTGATTATGGTACCTACAAGAACACTTG
TGATGGTAACACCT-------TTACATATGCATCTGCACTCTGGGAAATCCAGCAAGTTG
TTGATGCGGATAGCAAGCATGTTCAACTTAGTGAAATTAACATGGACAATTCACCAAATT
TGGCTTGGCCTCTTATTGTT-ACAGCTCTAAG--AGCCAACTCAGCTGTTAAACTACAGA
ATAATGAACTGAGTCCAGTAGCACTACGACAGATGTCCTGTGCGGCTGGTACCACACAAA
CAGCTTGTACTGATGACAATGCACTTGCCTACTATAACAATTCGAAGGGAGGTAGGTTTG
TGCTGGCATTACTATCAGACCACCAAGATCTCAAATGGGCTAGATTCCCTAAGAGTGATG
GTACAGGTACAATTTACACAGAACTGGAACCACCTTGTAGGTTTGTTACAGACACACCAA
AAGGGCCTAAAGTGAAATACTTGTACTTCATCAAAGGCTTAAACAACCTAAATAGAGGTA
TGGTGCTGGGCAGTTTAGCTGCTACAGTACGTCTTCAGGCTGGAAATGCTACAGAAGTAC
CTGCCCATTCAGACTGTGATTTCCTTCTGTGCTTTTGCAGTAGACCCTGGTCAAGCATAT
AAGGATTACCTAGCAAGTGGAGGACAACCAATCACCAACTGTGTGAAGATGTTGTGTACA
CACACTGGTACAGGACAGGCAATTACTGTAACACCAGAAGCTAACATGGACCAAGAGTCC
TTTGGTGGTGCTTCATGTTGTCTGTATTGTAGATGCCACATTGACCATCCAAATCCTAAA
GGATTCTGTGACTTGAAAGGTAAGTACGTCCAAATACCTACCACTTGTGCTAATGACCCA
GTGGGTTTTACACTTAGAAACACAGTCTGTACCGTCTGCGGAATGTGGAAAGGTTATGGC
TGTAGTTGTGACCAACTC---CGCGAACCCTTGATGCAGTCTGCGGATGCATCTAACGTT
TTTAAACGGGTTTGCGGTGTAAGTGCA---GCCCGTCTTACACCGTGCGGCACAGGCACT
AGTACTGATGTCTGTCTACAGGGCATTTTGATATTTACAAC------GAAAAAGTTGCTG
GTTTTGCAAAGTTCCTAAAAACTAATTGCTGTCGCTTCCAGGAGAAGGATGAGGAAGGCA
ATTTATTAGACTCTTACTTTGTAGTTAAGAGGCATACTATGTCTAACTACCAACATGAAG
AGACTATTTATAACTTGGTTAAAGATTGTCCAGCGGTTGCTGTCCATGACTTTTTCAAGT
TTAGAGTAGATGGTGACATGGTACCACATATATCACGTCAGCGTCTAACTAAATACACAA
TGGCTGATTTAGTCTATGCTCTACGTCATTTTGATGAGGGTAATTGTGATACATTAAAAG
AAATACTCGTCACATACAATTGCTGTGATGATGATTATTTCAATAAGAAGGATTGGTATG
ACTTCGTAGAGAATCCTGACATCTTACGCGTATATGCTAACTTAGGTGAGCGTGTACGCC
AATCATTATTAAAGACTGTACAATTCTGCGATGCTATGCGTGATGCAGGCATTGTAGGCG
TACTGACATTAGATAATCAGGATCTTAATGGGAACTGGTACGATTTCGGTGATTTCGAAC
AAGTAGCACCAGGCTGCGGAGTTCCTATTGTGGATTCATATTACTCATTGCTGATGCCCA
TCCTCACTTTGACTAGGGCATTGGCTGCTGAGTCCCATATGGATGCTGATCTCGCAAAAC
CACTTATTAAGTGG-GATTTGCTGAAATATGATTTTACGGAAGAGAGACTTTGTCTCTTC
GACCGTTATTTTAAATATTGGGACCAGACATACCATCCCAATTGTATTAACTGTTTGGAT
GATAGGTGTATCCTTCATTGTGCAAACTTTAATGTGTTATTTTCTACTGTGTTTCCACCT
ACAAGTTTTGGACCACTAGTAAGAAAAATATTTGTAGATGGTGTTCCTTTTGTTGTTTCA
ACTGGATACCATTTTCGTGAGTTAGGAGTCGTACATAATCAGGATGTAAACTTACATAGC
TCGCGTCTCAGTTTCAAGGAACTTTTAGTGTATGCTGCTGATCCAGCTATGCATGCAGCT
TCTGGCAATTTATTGCTAGATAAACGCACTACATGCTTTTCAGTAGCTGCACTAACAAAC
AATGTTGCTTTTCAAACTGTCAAACCCGGTAATTTTAATAAAGACTTTTATGACTTTGCT
GTGTCTAAAGGTTTCTTTAAGGAAGGAAGTTCTGTTGAACTAAAACACTTCTTCTTTGCT
CAGGATGGCAACGCTGCTATCAGTGATTATGACTATTATCGTTATAATCTGCCAACAATG
TGTGATATCAGACAACTCCTATTCGTAGTTGAAGTTGTTGATAAATACTTTGATTGTTAC
GATGGTGGCTGTATTAATGCCAACCAAGTAATCGTTAACAATCTGGATAAATCAGCTGGT
TTCCCATTTAATAAATGGGGTAAGGCTAGACTTTATTATGACTCAATGAGTTATGAGGAT
CAAGATGCACTTTTCGCGTATACTAAGCGTAATGTCATCCCTACTATAACTCTAATGAAT
CTTAAGTATGCCATTAGTGCAAAGAATAGAGCTCGCACCGTAGCTGGTGT----------
--CTCTATCTGTAGTAC-TATG--------ACAAATAGACAGTTTCA---TCAGAAATT-
------------------------------------------ATTGAAGTCAATAG----
--CCGCCACTA------GAGGAGCTA-------CTGTGGTAATTGGAACAAGC-------
-------------------AAGTTTTACGGTGGCTGGCATAATATGTTAAAAACTGTTTA
CAGTGATGTAGAAACTCCACACCTTATGGGTTGGGATTATCCAAAATGTGACAGAGCCAT
GCCTAACATGCTTAGGATAATGGCCTCTCTTGTTCTTGCTCGCAAACATAACACTTGCTG
TAACTTATCACACCGTTTCTACAGGTTAGCTAACGAGTGTGCGCAAGTATTAAGTGAGAT
GGTCATGTGTGGCGGCTCACTATATGTTAAACCAGGTGGAACATCATCCGGTGATGCTAC
AACTGCTTATGCTAATAGTGTCTTTAACATTTGTCAAGCTGTTACAGCCAATGTAAATGC
ACTTCTTTCAACTGATGGTAATAAGATAGCTGACAAGTATGTCCGC-ATCTACAACACAG
GCTCTATGAGTGTCTCTATATGAAATAGGGATGTTGATCATGAATTCGTGGATGAGTTTT
ACGCTTACCTGCGTAAACATTTCTCCATGATGATTCTTTCTGATGATGCCGTTGTGTGCT
ATAACAGTAACTATGCGGCTCAAGGTTTAGTAGCTAGCATTAAGAACTTTAAGGCAGTTC
TTTATTATCAAAATAATGTGTTCATGTCTGAGGCAAAATGTTGGACTGAGACTGACCTTA
CTAAAGGACCTCACGAATTTTGCTCACAGCATACAATGCTAGTTAAACAAGGAGATGATT
ACGTGTACCTGCCTTACCCAGATCCATCAAGAATATTAGGCGCAGGCTGTTTTGTCGATG
ATATTGTCAAAACAGATGGTACACTTATGATTGAAAGGTTCGTGTCACTGGCTATTGATG
CTTACCCACTTACAAAACATCCTAATCAGGAGTATGCTGATGTCTTTCACTTGTATTTAC
AATACATTAGAAAGTTACATGATGAGCTTACTGGCCACATGTTGGACATGTATTCCGTAA
TGCTAACTAATGATAACACCTCACGGTACTGGGAACCTGAGTTTTATGAGGCTATGTACA
CACCACATACAGTCTTGCAGGCTGTAGGTGCTTGTGTATTGTGCAATTCACAGACTTCAC
TTCGTTGCGGTGCCTGTATTAGGAGACCATTCCTATGTTGCAAGTGCTGCTATGACCATG
TCATTTCAACATCACACAAATTAGTGTTGTCTGTTAATCCCTATGTTTGCAATGCCCCAG
GTTGTGATGTCACTGATGTGACACAACTGTATCTAGGAGGTATGAGCTATTATTGCAAGT
CACAT-AAGCCTCCCATTAGTTTTCCATTATGTGCTAATGGTCAGGTTTTTGGTTTATAC
AAAAACACATGTGTAGGCAGTGACAATGTCACTGACTTCAATGCGATAGCAACATGTGAT
TGGACTAATGCTGGCGATTACATACTTGCCAACACTTGTACTGAGAGACTCAAGCTTTTC
GCAGCAGAAACGCTCAAAGCCACTGAGGAAACATTTAAGCTGTCATATGGTATTGCCACT
GTACGCGAAGTACTCTCTGACAGAGAATTGCATCTTTCATGGGAGGTTGGAAAACCTAGA
CCACCATTGAACAGAAACTATGTCTTTACTGGTTACCGTGTAACTAAAAATAGTAAAGTA
CAGATTGGAGAGTACACCTTTGAAAAAGGTGACTATGGTGATGCTGTTGTGTACAGAGGT
ACTACGACATACAAGTTGAATGTTGGTGATTACTTTGTGTTGACATCTCACACTGTAATG
CCACTTAGTGCACCTACTCTAGTGCC-ACAAGAGCACTATGTGAGAATTACTGGCTTGTA
CCCAACACTCAACATCTCAGATGAGTTTTCTAGCAATGTTGCAAATTATCAAAAGGTCGG
CATGCAAAAGTACTCTACACTCCAAGGACCACCTGGTACTGGTAAGAGTCATTTTGCCAT
CGGACTTGCTCTCTATTACCCATCTGCTCGCATAGTGTATACGGCATGCTCTCATGCAGC
TGTTGATGCCCTATGTGAAAAGGCATTAAAATATTTGCCCATAGATAAATGTAGTAGAAT
CATACCTGCGCGTGCGCGCGTAGAGTGTTTTGATAAATTCAAAGTGAATTCAACACTAGA
ACAGTATGTTTTCTGCACTGTAAATGCATTGCCAGAAACAACTGCTGACATTGTAGTCTT
TGATGAAATCTCTATGGCTACTAATTATGACTTGAGTGTTGTCAATGCTAGACTTCGTGC
-AAAACACTAC-GTCTATATTGGCGATCCTGCTCAATTACCAGCCCCCCGCACATTGCTG
ACTAAAGGCACACTAGAACCAGAATATTTTAATTCAGTGTGCAGACTTATGAAAACAATA
GGTCCAGACATGTTCCTTGGAACTTGTCGCTGTTGTCCTGCTGAAATTGTTGACACTGTG
AGTGCTTTAGTATATGACAATAAGCTAAAAGCACACAAGGA--TAAGTCAGCTCAATGCT
TCAAAATGTTCTACAAAGGTGTTAT-TACAC-ATGATGTTTCATCTGCAATCAACAGACC
TCAAATAGGCGTTGTAAGAGAATTTCTTACACGCAATCCTGCTTGGAGAAAAGCTGTTTT
TATCTCACCTTATAATTCACAGAACGCTGTAGCTTCAAAAATCTTAGGATTGCCTACGCA
GACTGTTGATTCATCACAGGGTTCTGAATATGACTATGTCATATTCACACAAACTACTGA
AACAGCACACTCTTGTAATGTCAACCGCTTCAATGTGGCTATCACAAGGGCAAAAATTGG
CATTTTGTGCATAATGTCTGATAGAGATCTTTATGACAAACTGCAATTTACAAGTCTAGA
AATACCACGTCGCAATGTGGCTACATTACAAG-------CAGAAAATGTAACTGGACTTT
TTAAGGACTGTAGTAAGATCATTACTGGTCTTCATCCTACACAGGCACCTACACACCTCA
GCGTTGATATAAAGTTCAAGAC---TGAAGGATTATGTGTTGACATACCAGGCATACCAA
AGGACATGACCTACCGTAGACTCATCTCTATGATGGGTTTCAAAATGAATTACCAAGTCA
ATGGTTACCCTAATATGTTTATCACCCGCGAAGAAGCTATTCGTCACGTTCGTGCGTGGA
TTGGCTTTGATGTAGAGGGCTGTCATGCAACTAGAGATGCTGTG-GGTACTAACCTACCT
CTCCAGCTAGGATTTTCTACAGGTGTTAACTTAGTAGCTGTACCGACTGGTTATGTTGAC
ACTGAAAATAACACAGAATTCACCAGAGTTAATGCAAAACCTCCACCAGGTGACCAGTTT
AAACATCTTATACCACTCATGTATAAAGGCTTGCCCTGGAATGTAGTGCGTATTAAGATA
GTACAAATGCTCAGTGATACACTGAAAGGATTGTCAGACAGAGTCGTGTTCGTCCTTTGG
GCGCATGGCTTTGAGCTTACATCAATGAAGTACTTTGTCAAGATTGGACCTGAAAGAACG
TGTTGTCTGTGTGACAAACGTGCAACTTGCTTTTCTACTTCATCAGATACTTATGCCTGC
TGGAATCATTCTGTGGGTTTTGACTATGTCTATAACCCATTTATGATTGATGTTCAGCAG
TGGGGCTTTACGGGTAACCTTCAGAGTAACCATGACCAACATTGCCAGGTACATGGAAAT
GCACATGTGGCTAGTTGTGATGCTATCATGACTAGATGTTTAGCAGTCCATGAGTGCTTT
GTTAAGCGCGTTGATTGGTCTGTTGAATACCCTATTATAGGAGATGAACTGAGGGTTAAT
TCTGCTTGCAGAAAAGTACAACACATGGTTGTGAAGTCTGCATTGCTTGCTGATAAGTTT
CCAGTTCTTCATGACATTGGAAATCCAAAGGCTATCAAGTGTGTGCCTCAGGCTGAAGTA
GAATGGAAGTTCTACGATGCTCAGCCATGTAGTGACAAAGCTTACAAAATAGAGGAACTC
TTCTATTCTTATGCTACACATCACGATAAATTCACTGATGGTGTTTGTTTGTTTTGGAAT
TGTAACGTTGATCGTTACCCAGCCAATGCAATTGTGTGTAGGTTTGACACAAGAGTCTTG
TCAAACTTGAACTTACCAGGCTGTGATGGTGGTAGTTTGTATGTGAATAAGCATGCATTC
CACACTCCAGCTTTCGATAAAAGTGCATTTACTAATTTAAAGCAATTGCCTTTCTTTTAC
TATTCTGATAGTCCTTGTGAGTCTCATGGCAAACAAGTAGTGTCG-----GATATTGATT
ATGTTCCACTCAAATCTGCTACGTGTATTACACGATGCAATTTAGGTGGTGCTGTTTGCA
GACACCATGCAAATGAGTACCGACAGTACTTGGATGCATATAATATGATGATTTCTGCTG
GATTTAGCCTATGGATTTACAAACAATTTGATACTTATAACCTGTGGAATACATTTACCA
GGTTACAGAGTTTAGAAAATGTGGCTTATAATGTTGTTAATAAAGGACACTTTGATGGAC
ACGCCGGCGAAGCACCTGTTTCCATCATTAATAATGCTGTTTACACAAAGGTAGATGGTA
TTGATGTGGAGATCTTTGAAAATAAGACAACACTTCCTGTTAATGTTGCATTTGAGCTTT
GGGCTAAGCGTAACATTAAACCAGTGCCAGAGATTAAGATACTCAATAATTTGGGTGTTG
ATA-TCGCTGCTAATACTGTAATCTGGGACTACAAAAGAGAAGCCCCAGCACATGTATCT
ACAATAGGTGTCTGCACAATGACTGACATTGCCAAGAAACCTACTGAGAGTGCTTGTTCT
TCACTTACTGTCTTGTTTGATGGTAGAGTGGAAGGACAGGTAGACCTTTTTAGAAACGCC
CGTAATGGTGTTTTAATAACAGAAGGTTCAGTCAAAGGTCTAACACCTTCAAAGGGACCA
GCACAAGCTAGCGTCAATGG----------------AGTCACATTAATTGGAGAATCAGT
AAAAACACAGTTTAACTACTTTAAGAAAGTAGACGGCATTATTCAACAGTTGCCTGAAAC
CTACTT-TACTCAGAGCAGAGACTTAGAGGATTTTAAGCCCAGATCACAAATGGAAACTG
ACTTTCTCGAGCTCGCTATGGATGAATTCATACAGCGATATAAGCTCGAGGGCTATGCCT
TCGAACACATCGTTTATGGAGATTTCAGTCATGGACAACTTGGCGGTCTTCATTTAATGA
TAGGCTTAGCCAAGCGCTCACAAGATTCACCACTTAAATTAGAGGATTTTATCCCTATGG
ACAGCACAGTG-A---AAAATTACTTCATAACAGATGCGCAAACAGGTTCATCAAAATGT
GTGTGTTCTGTGATTGATCTTTTACTTGATGACTTTGTCGAGATAATAAAGTCACAAGAT
TTGTCAGTGATTTCAAAAGTGGTCAAGGTTACAATTGACTATGCTGAAATTTCATTCATG
CTTTGGTGTAAGGATGGACATGTTGAAACCTTCTACCCAAAACTACAAGCAAGTCAAGCG
TGGCAACCAGGTGTTGCGATGCCTAACTTGTACAAGATGCAAAGAATGCTTCTTGAAAAG
TGTGACCTTCAGAATTATGGTGAAAATGCTGTTATACCAAAAGGAATAATGATGAATGTC
GCAAAGTATACTCAACTGTGTCAATACTTAAATACACTTACTTTAGCTGTACCCTACAAC
ATGAGAGTTATTCACTTTGGTGCTGGCTCTGATAAAGGAGTTGCACCAGGTACAGCTGTG
CTCAGACAATGGTTGCCAACTGGCACACTACTTGTCGATTCAGATCTTAATGACTTCGTC
TCCGACGCAGATTCTACTTTAATTGGAGACTGTGCAACAGTACATA-CGGCTAATAAATG
GGACCTTATTATTAGCGATATGTATGACCCTAGGACCAAACATGTGACAAAAGAGAATGA
CTCTAAAGAAGGGTTTTTCACTTATCTGTGTGGATTTATAAAGCAAAAACTAGCCCTGGG
TGGTTCTATAGCTGTAAAGATAACAGAGCATTCTTGGAATGCTGACCTTTACAAGCTTAT
GGGCCATTTCTCATGGTGGACAGCTTTTGTTACAAATGTAAATGCATCATCATCGGAAGC
ATTTTTAATTGGGGCTAACTATCTTGGCAAGCCGAAGGAACAAATTGATGGCTATACCAT
GCATGCTAACTACATTTTCTGGAGGAACACAAATCCTATCCAGTTGTCTTCCTATTCACT
CTTTGACATGAGCAAATTTCCTCTTAAATTAAGAGGAACTGCTGTAATGTCTCTTAAGGA
GAATCAAATCAATGATATGATTTATTCTCTTCTGGAAAAAGGTAGGCTTATCATTAGAGA
AAACAACAGAGTTGTGGTTTCAAGTGATATTCTTGTTAACAACTAAACGAA---------
--------C------ATGTTTATTTTCTTATTATT------------------TCTTACT
CTCACTAGTGGTAGTGACCTTGACCGGTG-------------CACCACTTTTGATGATGT
TCAAG--------------CTCCTAATTACACTCAACATA------CTTCATCTATGAGG
GGGGTTTACTATCCTGATGAAATTTTTAGATCAGACACTCTTTATTTAA-----------
-CTCAGGATTTATTTCTTCCATTTTATTCTAATGTTACAGGGTTTCATACTA--------
----------------TTAATCAT------ACGTTTGGCAACCCTGTCATACCTTTTAAG
GATGGTATTTATTTTGCTGCCACA----GAGAAATCAAATGTTGTCCGTGGTTGGGTTT-
----TTGGTTCTACCATGAACAACAAGT----CACAGTCGGTGATTATTATTAACAATTC
TACTAATGTTGTTATACGAGCATGTAACTTTGAATTGTGTGACAACCCTTTCTTTGCTGT
TTCTAAACCCATGGGTACACAGACA------------CATACTATGATATTCGATAATGC
ATTTAAT---TGCACTTTCGAGTACATATCTGATGCCTTTTCGCTTGA---TGTTTCAGA
AAAGTCAGGT---------AATTTTAAACACTTACGAGAGTTTGTGTTTAAAAATAAAGA
TGGGTTTCTCTATGTTTATAAGGGCTATCAACCTATAGATGTAG-------------TTC
GTGATCTACCTTCTGGTTTTAACACTTTGAAAC---------------------------
CTATTTTTAAGTTGCCTCTTGGTAT-----TAACATTACAAATTTTAGAGCCATTCTTAC
AGCCTTTTCA------CCTGCTCAAGACATT------------TGGGGCACGTCAGCTGC
AGCCTATTTTGTTGGCTATTTAAAGCCAACTACATTTATGCTCAAGTATGATGAAAATGG
TACAATCACAGATGCTGTTGATTGTTCTCAAAATCCACTTGCTGAACTCAAATGCTCTGT
TAAGAGCTTTGAGATTGACAAAGGAATTTACCAGACCTCTAATTTCAGGGTTGTTCCCTC
AGGAGATGTTGTGAGATTCCCTAATATTACAAACTTGTGTCCTTTTGGAGAGGTTTTTAA
TGCTACTAAATTCCCTTCTGTCTATGCATGGGA--------GAGAAAAAAAATTTC---T
AATTG--TGTTGCTGATT---ACTCTGTGCTCTACAACTCAACATTTTTTTCAAC-----
----CTTTAAGTGTTATGGCGTTTCTGCCAC-TAAGTTGAATG-ATCTTTGCTTCTCCAA
TGTCTATGCAGATTCTTTTGTAGTCAAGGGAGATGATGTAAGACAAATAGCGCCAGGACA
A----ACTGGTGTTATTGCTGATTATAATTATAAATTGCC---AGATGATTTCATGGGTT
GTGTCCTTGCTTGGAATACTAGGAACATTGATGCTACTTCAAC---TGGTAATTATAATT
ATAAATATAGGTATCTTAG----------ACATGGCAAGCTTAGGC-CCTTTGAGAGAGA
CATATCTAATGTGCCTTTCTCCCCTGATGGCAAACCTTGCACCCCACCTGCTCTTAATTG
TTATTGGCCATTAAAT------------------GATTATGGTT------------TTTA
CACCACTACTGGCATTGGCTACCAACCTTACA-GAGTTGTAGTACTTTCTTTTGAACTTT
TAAATGCACCGGCCACG--------------------GTTTGTGGACCAAAATTATCCAC
TGACCTTATTAAGAACCAGTGTGTCAATTTTAATTTTAATGGACTCACTGGTACTGGTGT
GTTAACTCCTTCTTCAAAGAGATTTCAACCATTT-----CAACAATTTGGCCGTGATGTT
TCTGATTTCACTGATTCCGTTCGAGATCCTAAAACATCTGAAATATTAGACATTTCACCT
TGCTCTTTTGGGGGTGTAAGTGT---------AATTACACCTGGAACAAATGCTTCATCT
GAAGTTGCTGTTCTATATCAAGATGTTAACTGCACTGATGTTTCTACAGCAAT-------
-----TCATGCAGATCAACTCACACCAGCTTGGCGCATATATTCTACTGGAAACAATGTA
TTCCAGACTCAAGCAGGCTGTCTTATAGGAGCTGAGCATGTCGACACTTCTT--------
-ATGAGT-GCGACATTCCTATTGGAGCTGGCATTTGTGCTAGTTACCATAC--AGTTTCT
TTATT----------ACGTAGTACTAGCCAAAAATCTAT--TGTGGCTT---------AT
ACTATGT----CTTTAGGTG---------CTGATAGT----------T---CAATTGCTT
ACTCTAATAACACCATT------------------------------------GCTATAC
CTACTAACTTTTCAATTAGCATTACTACAGAAGT-AATGCCTGTTTCTATGGCTAAAACC
TCCGTAGAT---TGTAATATG-TACATCTGCGGAGATTCTACTGA----ATGTG--CTAA
TTTGCTTCTCCAA-------------TATGGTAGCTTTTGCACACAACTAAATCGTGCAC
TCT---CAGGTAT-TGCTGCTGAAC-AGGAT----------CGCAACACACGTGAAGTGT
TCGCTCAAGTCAAACAAATGTACAAAACCCCAACTTTGAAATATTTTGGTGGT---TTTA
ATTTTTCACAAATATTACCT------GACCCT--------------CTAAAGCCAACTAA
GAGGTCTTTTA---TTGAGGACTTGCTCTTTAATA--AGGTGACACTCGCTGAT-GCTGG
CTTCATGAAGCAATATGGC----GAATGCCT------AGGTGATATTAATGCTAGAGATC
TCATTTGTGCGCAGAAGTTCAATGGACTTA-----CAGTGTTGCCACCTCTGCTCACTGA
TGATATGAT--TGCTGCCTACACTGCTGCTCTAGTTAGTGGTACTGCCACTGCTGGATGG
ACATTTGGTGCTGGCGCTGCTCTTCAA--ATACCTTTTGCTATGCAAATGGCATATAGGT
TCAATGGCATTGGAGTTA----CCCAAAATGTT--CTCTATGAGAACCAAAAACAAATCG
CCAACCAATTTAACAAGGCGA----TTAGT--CAAATTCAAGAATCACTTACAACAACAT
CAACTGCATTGGGCAAGCTGCAAGACGTTGTTAACCAGAATGCTCAAGCATTAAACACAC
TTGTTAAACAACTTAGCTCTAATTTTGGTGCAATTTCAAGTGTGCTAAATGATATCCTTT
C--GCGACTTGATAAAGTCGAGGCGGAGGTACAAATTGACAGGTTAATTACAGGCAGACT
TCAAAGC---CTTCAAACCTATGTAACACAACAACTAATCA---GGGCTGCTGAAATCAG
GGCTTCT----GCTAATCTTGCTGCTACTAAAATGTCTGAGTGTGTTCTTGGACAATCAA
AAAGAGTTGACTTTTGTGGAAAGGGCTACCACCTTATGTCCTTCCCACAAGCAGCCCCGC
ATGGTGTTGTCTTCCTACATGTCACGTATGTGCCATCCCAGGAGAGGAACTTCACCACAG
CGCCAGCAATTTGTCATGAAGGCAAAGCATACT----------TCCCTCGTGAAGGTGTT
TTTGTG---TTTAATGGCAC--------TTCTTGGTTTATTACACAGAGGA----ACTTC
TTTTCTCCACAAATAATTACTACAGACAATACATTTGTCTCAGGAAATTGTGATGTCGTT
AT-TGGCATCATTAACAACACAGTTTATGATCCTCT--GCAACCTGAGCTTGACTCA-TT
CAAAGAAGAGCTGGACAAGTACTTCAAAAATCATA-CATCACCAGATGTTGATCTTGGCG
ACATTTCAGGCATTAACGCTTCTGTCGTCAACATT--CAAAAAGAAATTGACCGCCTCAA
TGAGGTCGCTAAAAATTTAAATGAATCACTCATTGACCTTCAAGAATTGGGAAAATATGA
GCAATATATTAAATGGCCTTGGTATGTTTGGCTCGGCTTCATTGCTGGACTAATTGCCAT
CGTCATG---GTTACAATCTTGCTTTGTTGCATGACTAGTTGTTGCA------------G
TTGCCTCAAGGGTGCATGCTCTTGTGGTTCTTGCTGCAAGTTTGATGAGGATGACTCTGA
GCCAGTTCTCAAGGGTGTCAAATTACATTACACATAAACGAACTT-ATGGATTTGTTTAT
GAGATTTTTTACTCTTGGATCAATTACTGCACAGCCAGTAAAAATTGACAATGCTTCTCC
TGCAAGTACTGTTCATGCTACAGCAACGATACCGCTACAAGC-CTCACTCCCTTTCGGAT
GGCTTGTTATTGGCGTTGCA--TTTCTTGCTGTTTTTCAGAGCGCTACCAAAATAAT---
--TGCGCTCAATAAAAGATGGCAGCTAG-----CCCTTTATAAGGGCTTCCAGTTCATTT
GCAATTTACTGCTGCTATTTGTTACCATCTATTCACATCTTTTGCTTGT-----------
CGCTGCAGGTATGGAGGCGCAATTTTTGTACCTCTATGCCTTGATATATT------TTCT
ACAATGC---------------ATCAACGCATGTAGAATTATTATGAGATGTTGGCTTTG
TTGGAAGTGCAAATCCAAGAACCCATTACTTTATGATGCCAACTACTTTGTTTGCTGGCA
--------CACACATAACTATG--ACTACTGTATACCATATAACAGTGTCACAGATACAA
TTGTCGTTACTGA--AGGTGACGGCATTTCAACACCAAAACTCAAAGAAGACTACCAAAT
TGGTGGTTATTCTGAGGATAGGCACTCAGGTGTTAAAGACTATGTCGTTGTACATGGCTA
TTTCACCGAAGTTTACT--------ACCAGCTTGAGTCTACACAAATTACTACAGACACT
G----GTATTGA----AAATGCTACATTCTTCATCTTTAA--C---AAGCTTGTTAAAGA
CCCACCGA---ATGTG-------------CAAATACACACAATCGACGGCTCTTCAGGAG
TTGCTAATCCAGCAATGGATCCAATTTATGATGAGCCGA----CGACGACTACTAGCGTG
CCTTTGTAAGCACAAGAAAGTGAGTACGAACTTA-------TGTACTCATTCGTTTCGGA
AGAAACAGGTACGTTAATAGTTAATAGCGTACTTCTTTTTCTTGCTTTCGTGGTATTCTT
GCTAGTCACACTAGCCATCCTTACTGCGCTTCGATTGTGTGCGTACTGCTGCA-------
ATATTGTTAACGTGAGTTTAGTAAAACCAACGGTTTACGTCTA---------CTCGCGTG
TTAAAAATCTGAACTCTTCTGAAGGAGTTCCTGATCTTCTGGTCTAAACGAACTAACTAT
TA---TTATTATTCTGTTTGGAACTTTAACATTGCTTATCATGGCAGA---------CAA
CGGTACTATTACCGTTGAGGAGCTTAAACAACTCCTGGAACAATGGAACCTAGTAATAGG
TTTCCTATTCCTAG---CCTGGATTATGTTACT--------------------------A
CAATTTGCCTATTCTAATCGGAACAGGTTTTTGTACATAATAAAGCTTGTTTTC---CTC
TGGCTCTTGTGGC-----CAGTAACACTTGCTTGTTTTGTGCTTG------CTGCTGTCT
ACAGAATTAATTGGGTGACTGGCGGGATTGCGATTGCAATGGCTTGTATTGTAGGCTTGA
TGTGGCTTAGCTACTTCGTTGCTTCCTTCAGGCTGTTTGCTCGTACCCGCTCAATGTGGT
CATTCAACCCAGAAACA---------AACATTCTTCTCAATGTGCCTCTCCGGGGGACAA
TTGTGACCAGACCGCTCATGGAAAGTGAACTTGTCATTGGTG------------------
-----CTGTGATCATTCGTGGTCACTTGCGAA----------------------------
--------TGGCCGGA-----------CACTCCCTAGGGCGC--------------TGTG
ACATTAAGGACCTGCCAAAAGA---GATCACTGTGGCTACATCACGAACGCTTTCTTATT
ACAAATTAGG---AGCGTCGCAGCGTGTAGGCACTGATTCAGGTTTTGCTGCATACAACC
GCT----------------------ACCGTATTGGAAACTATAAATTAAAT------ACA
GACCACGCCGGTAGCAACGACAATATTGCTTTGCTAGTACAGTAAGTGACAACAGATGTT
TCATCTTGTTGACTTCCAGGTTACAATAGCAGAGATA-TTGATTATCATTATGAGGACTT
TCAGGATTGCTATTTGGAATCTTGACGTTATAATAAGTTCAATAGTGAGACAATTATTTA
AGCCTCTAACTAAGAAGAATTATTCGGAGTTAGATGATGAAGAACCTATGGAGTTAGATT
ATCCATAAAACGAACATGAAAATTATTCTCTTCCTGACATTGATTGTATTTACATCTTGC
GAGCTATATCACTATCA--GGAGTGTGTTAGAGGTACGACTGTACTACTAAAAGAACCTT
GCCCATCAGGAAC----ATACGAGGGCAATTCACCA----TTTCACCCTCTTGCTGACAA
TAAATTTGCACTA-ACTTGCAC--TAGCACACACTTTGCTTTTGCTTGTGCTGACGGTAC
TCGACATACCTATCAGCTGCGTGCAAGATCAGTTTCACCAAAACTTTT----CATCAGAC
AAGAGGAGGTTCAACAAGAGCTCTACTCGCCACTTTTTCTCATTGTTGCTG---------
CTCTAGTATTTTTAATACTTTGCTTCACCATTAAGAGAAAGACAGAATGAATGAGCTCAC
TTTAATTGACTTCTATTTGTGCTTTTTAGCCTTT----------CTGCTATTCCTTGTTT
TAATAATGCTTATTATATTTTG------GTTTTCACTCGAAA-----TCCAGAGATCTAG
AAGAACCTTGTACCAAA-GTCTAAACGAACATG-AAACTTCTCATTGTTTT--GACTTGT
-ATTTCTCTATGCAG--TTGCATATGCACTGTAG--TA---------CAGCGCTGTGCAT
CTAATAAACCTCATGTGC-------TTGAAGATCCTTG----------------------
-------TAAGGTACAACACTA----GGG-----GTAATACTTATAGCACTG---CTTGG
CTTTGTGCTCTAGGAAAGGTTTTACCTTTTCATAGATGGCACACTATGGTTCAAACATGC
AC-ACCTAATG--------TTAC-TATCAACTGTCAAGATCCA-GCTGGTGGTGCGCTTA
TAGCTAGGTGTTGGTA-------------------CCTTCATGAAGGTCACCAAACTGCT
GCATTTAGAGACGTACTTGTTGTTTTAAA-------TAAACGAACAAATTAAAATGTCTG
A--------TAATGGACCCCAATCAAACCAACGTAGTGCCCCCCGC-------------A
TTACATTTGGTGGACCCACAGATTCAACTGACAATAAC------CAGAATGGAGGACGCA
ATGGGGCAAGGCCAAAACAGCGCCGACCCCAAGGTTTACCCAATAATACTGCGTCTTGGT
TCACAGCTCTCACTCAGCATGGCAAGGAGGAACTTAGATTCCCTCGAGGCCAGGGCGTTC
CAATCAACACCAATAGTGGTCCAGATGACCAAATTGGCTACTACCGAAGAGCTACCCGAC
GAGTTCGTGGTGGTGACGGCAAAATGAAAGAGCTCAGCCCCAGATGGTACTTCTATTACC
TAGGAACTGGCCC-GAAGCTTCACTTCCCTACGGCGCTAACAAAGAAGGCATCGTATGGG
TTGCAACTGAGGGAGCCTGAAATACACCCAAAGACCACATTGGCACCCGCAATCCTAATA
ACAATGCTGCCACCGTGCTACAACTTCCTCAAGGAACAACATTGCCAAAAGGCTTCTACG
CAGAGGGAAGCAGAGGCGGCAGTCAAGCCTCTTCTCGCTCCTCATCACGTAGTCGCGG--
-----------TAATTCAAGAAATTCAACTCCTGGCAGCAGTA---GGGGAAATTCTCCT
G------CTCGAATGGCTAGCGGAGGTGGTGAAACTGCCCTCGCGCTATTGCTGCTAGAC
AGATTGAACCAGCTTGAGAGCAAAGTTTCTGGTAAAGGCCAACAACAACAAGGCCAAACT
GTCACTAAGAAATCTGCTGCTGAGGCATCTAAAAAGCCTCGCCAAAAACGTACTGCCACA
AAACAGTACAACGTCACTCAAGCATTTGGGAGACGTGGTCCAGAACAAACCCAAGGAAAT
TTCGGGGACCAAGACCTAATCAGACAAGGAACTGATTACAAACATTGGCCGCAAATTGCA
CAATTTGCTCCAAGTGCCTCTGCATTCTTTGGAATGTCACGCATTGGCATGGAAGTCACA
CCTTCGGGAACATGGCTGACT--------------------------TATCATGGAGCCA
TTAAATTGGATGACAAAGATCCACAATTCAAAGACAACGTCATACTGCTGAACAAGCACA
TTGACGCATACAAAACATTCCCACCAACAGAGCCTAAAAAGGACAAAAAGAAAAAGACTG
ATGAAGCTCAGCCTTTGCCGCAGAGACAAAAGAAGCAGCCCACT--GTGACTCTTCTTC-
-------CTGCGGCTGACATGGATGATTTCTCCAGACAACTTCAAAATTCCATGAGTGGA
GCTTCTGCTGATTCAACT-CAGGCATAAACACTCATGATGACCACACAAGGCAG-ATGGG
CTATGTAAACGT-----TTTCGCAATTCCGT-TTACGATACATAGTCTACTCTTGTGCAG
AATGAATTC---TCGTAACTAAACAGCA--CAAGTAGGTTTAGTTAACTTTAATCTCACA
TAGCAATCTTTAATCAA--TGTGTAACATTAGGGAGGACTTGAAAGA--GCCACCACATT
TTCATCGAGGCCACGCGGAGTACGATCGAGGGTACAGTGAATAATGCTAGGGAGAGCTGC
CTATATGGAAGAGCCCTAATGTGTAAAAT-TAATTTTAGTAGTGCTATCCCCATGTGATT
TTAATAGCTTC-------TTAGGAGAAT--------------------------------
----
>DQ182595.1 SARS coronavirus ZJ0301 from China, complete genome
------------------------------------------------------TACCCA
GG--AAAAGCCAACCAA-CCTCGATCTCTTGTAGATCTGTTCTCTAAACGAACTTTAAAA
---------------------------------TCTG-------TGTAGCTGTCGCTCGG
CTGCATGCCT----AGTGCACCTACG-----CAGTATAAACAATAATAAAT-TTTACTGT
CGTTGA---CAAGAAACGAGTAACTCGTCCCTCTTCTGCAGACTGCTTACGGTTTCGTCC
GTGTTGCAGTCGATCATCAGCATACC-TAGGTTTCGT-CCGGGTGTGACCGAA-------
--------AGGTAAGATGGAGAGCCTTGTTCTTGGTGTCAACGAGAAAA-CACACGTCCA
ACTCAGTTTGCCTGTCCTTCAGGTTAGAGACGTGCTAGTGCGTGGCTTCGGGGACTCTGT
GGAAGAGGCCCTATCGGAGGCACGTGAACACCTCAAAAATGGCACTTGTGGTCTAGTAGA
GCTGGAAAAAGGCGTACTGCCCCAGCTTGA---ACAGCCCTATGTGTTCATTAAAC-GTT
CTGATGCCTTAAGCACCAATCACGGCCACAAGG-----TCGTTGAG-------CTGGTTG
CAGAAATGGAC-----GGCATTCAGTACGGTCGTAGC-----------------------
----------------GGTATAACACTGGGAGTACTCGTGCCACATGTGGGCGAAACCCC
AATTGCATACCGCAATGTTCTTCTTCGTAAGAACGGTAATAAGGGAGCCGGTGGTCATAG
CTATGGCATCGATCTAAAGTCTTATGACTTAGGTGACGAGCTTGGCACTGATCCCATTGA
AGATTATGAACAAAACTGGAACACTAAGCATGGCAGTGGTGCACTCCGTGAACTCACTCG
TGAGCTCAATGGAGGTGCAGTCACTCGCTATGTCGACAACAATTTCTGTGGCCCAGATGG
GTACCCTCTTGATTGCATCAAAGATTTTCTCGCACGCGCGGGCAAGTCAATGTGCACTCT
TTCCGAACAACTTGATTACATCGAGTCGAAGA--GAGGTGTCTACTGCTGCCGTGACCAT
GAGC-------------------ATGAAATTGCCTGGTTCACTGAGCGCTCTGATAAGAG
CTACGAGCACCAGACACCCTTCGAAATTAAGAGTG-----CCAAGAAAT-----------
--------TTGACACTTTCAAAGGGGAATGCCCAAAGTTTGTGTTTCCTCTTAACTCAAA
AGTCAAAGTCA---TTCAACCACGTGTTGAAAAGAAAAAGACTGAGGGTTTCATGGGGC-
GTATACGCTCTGTGTACCCTGTTGCATCTCCACAGGAGTGTAACAATATGCACTTGTCTA
CCTTGATGAAATGTAATCATTGCGATGAAGTTTCATGGCAGACGTGCGACTTTCTGAAAG
---CCACTTGTGAACATTGTGGCACTGAAAATTTAGTTATTGA-----AGGACCTACTAC
ATGTGGGTACCTACCTACTAATGCTGTAGTGAAAATGCCATGTCCTGCCTGTCAAGACCC
AGAGATTGGACCTGAGCATAGTGTTGCAGATTATCACAACCACTCAAACATTGAA-----
-ACTCGACTCCGCAAGGGAGGTAGGACTAGATGT------------------------TT
TGGAGGCTGTGTGTTTGCCTATGTTGGCTGCTATAAT-AAGCGTGCCTACTGGGTTCCTC
GTGCTAGTGCTGATAT------------TGGCTCAGGCCATACTGGCATTACTGG---TG
ACAATGTGGAGACCTTGAATG--AGGATCTCCTTGAGATACTGAGTCGTGAACGTGTTAA
CA-----TTAACATTGTTGGCGATTTTCATTTGAATGAAGAGGTTGCCATCATTTTGGCA
TCTTTCTCTGCTTCTACAAGTGCCTTTATTGACACTATAAAGAGTCTTGATTACAAGTCT
TTCAAAACCATTGTTGAGTCCTGCGGTAACTATAA------AGTTACCAAGGGAAAGCCC
GTAAAAGGTGCTTGGAACATTGGACA---------ACAGAGATCAGTTTTAACACCACTG
TGTGGTTTTCCCTCACAGGCT---GCTGGTGTTATCAGATCAATTTTTGCGCGCACACTT
GATGCAGCAAACCACTCAATT--------CCTGATTTGCAAAGAGCAGCTGTCACCATAC
TTGATGGTATTTCTGAACAGTCATTACGTCTTGTCGACGCCATGGTTTATACTTC---AG
ACCTGCTCACCAACAGTGTCATTATTATGGCATATGTAACTGGTGGTCTTGTAC------
----------AACAGACTTCTCAGTGGTT--GTCTAATCTTTTGGGC---ACTACTGTTG
AAAAACT--CAGGCCTAT-CTTTGAATGGATTGAGGCGAAACTTAGTGCAGGAGTTGAAT
TTCTCAAGGATGCTTGGGA-----------GATTCTCAAATTTCT-CATTACAGGTGTTT
TTGACATCGTCAAGGGTCAAATACAGGTTGCT-TCAGATAACATCAAGGATTGTGTAAAA
TGCTTCATTGA-TGTTGTTAACAAGGCACTCGAAATGTGCATTGATCAAGTCACTATCGC
TGGCGCAAAGTTGCGATCACTCAACTTAGGTGAAGTCTTCATCGCTCAAAGCAAGGGACT
TTACCGTCAGTGTATACGTGGCAAGGAGCAGCTGCAACTACTCATGCCTCTTAAGGCACC
AAAA----GAAGTAACCTTTCTTGAAGGTGATTCACATGACACAGTACTTACCTCTGAGG
AGGTTG----TTCTCAAGAACGGTGA----ACTCGAAGCACTCGAGACGCCCGTTGATAG
CTTCACAAATGGAGCTATC------------GTTGGCACACCAGTCTGTGTAA-------
--------ATGGCCTCATGCTCTTAGAGATTAAGGA--------------CAAAGAACAA
TACTG---CGCATTGTCTCCTGGTT----TACTGGCTA-----CAAACAATGTCTTTCGC
TTAAAAGGGGGTGCACCAATTAAAGGTGTAACCTTTGGAGAAGATACTGTTTGGGAAGTT
CAAGGTTACAAGAATGTGAGAATCACATTTGAGCTTGATGAACGTGTTGACAAAGTGCTT
AATGAAAAGTGCTCTGTCTACACTGTTGAATCCGGTACCGAAGTTACTGAGTTTGCATGT
GTTGTAGCAGAGGCTGTTGTGAAGACTTTACAACCAGTTTCTGATCTCCTTACCAACAT-
--------------------GGGTATTGATCTTGATGAGTGGAGTGTAGCTACATTCTAC
TTATTTGATGATGCTGGTGAAGAAAACTTTTCATCACGTATGTATTGTTCCTTTTACCCT
CCAGATGAGGAAGAAGAGGACGATGC------------------AGAGTGTGAGGAAGAA
GAA------ATTGATGAAACCTGTGAACATGAGTACGGTACAGAGGATGATTATCAAGGT
CTCCCTCTGGAATTTGGTGCCTCAGC---TGAAACAGTTCGAGTTGAGGAA---GAAG--
----------------AAGAGGAAGACTGGCTGGATGATACTACTGAGCAATC-------
--------------------------------------------------A---------
---------GAGATTGAGCCAGAACCAGAACC---------------------TACACCT
GAAGAACCAGTT---------AAT---------------CAGTTTACT------------
-GGTTATTTAAAA--CTTACTG------------------------ACAATGTTGCCATT
AAATGTGTTGACATCG-TTAAGGAGGCACAAAGTGCTAATCCTA--------------TG
GTGATTGTAAATGCTGCTAACATACACCTGAAACATGGTGGTGGTGT-AGCAGGTGCACT
CAACAAGGCAACCAATGGTGCCATGCAAAAGGAGAGTGATGATT-ACATTAAGCTAAATG
GCCCTCTTACAGTAGGAGGGTCTTGTTTGCTTTCTGGACATAATCTTGCTAAGAAGTGTC
TGCATGTTGTTGGACCTAACCTAAATGCAGGTGAGGACATCCAGCTTCTTAAGGCAGCAT
ATGAAAATTTCAATTCACAGGACATCTTACTTGCACCATTGTTGTCAGCAGGCATATTTG
GTGCTAAACCACT-TCAGTCTTTACAAGTGTGCGTGCAGACGGTTCGTACACAGGTTTAT
ATTGCAGTCAATGACAAAGCTCTTTATGAGCAGGTTGTCATGGATTATCTTGATAACCTG
AAGCCTAGAGT---------------GGAAGCACCTAAACAAGAGGAGCCACCAAACACA
GAAGATTCCAAAACTGAGG------------------------AGAAATCTGTCGTACAG
AAGCCTGTCGATGTGAAGCCAAAAATTAAGGCCTGCATTGATGAGGTTAC----CACAAC
ACTGGAAG----AAACTAAGTTTCTTACCAATAAGTTACTCTTGTTTGCTGATATCAATG
GTAAGCTTTACCATGATTCTCAGAACATGCTTAGAGGTGAAGATATGTCTTTCCTTGAGA
AGGATGCACCTTAC-----ATGGTAGGTGATGTTATCA--------CTAGTGGTGATATC
ACTTGTGTTGTAATACCCTCCAAAAAGGCTGGTGGCACTACTGAGATGCTCTCAAGAGCT
TTGAAGAAAGTGCCAGTTGATGAGTATATAACCACGTACCCTGGACAAGGATGTGCTGGT
TATACACTTGAGGAAGCTAAGACTGCTCTTAAGAAATGCAAATCTGCATTTTATGTACTA
CCTTCAGAAGCACCTAATGCTAAGGAAGAGATTCTAGGAACTGTATCCTGGAATTTGAGA
GAAATGCTTGCTCATGCTGAAGAGACAAGAAAATTAATGCCTATATGCATGGATGTTAGA
GCCATAATGGCAACCATCCAACGTAAGTATAAAGGAATTAAAATTCAAGAGGGCATCGTT
GACTATGGTGTCC-GATTCTTCTTTTATACTAGTAAAGAGCCTGTAGCTTCTATTATTAC
GAAGCTGAACTCTCTAAATGAGCCGCTTGTCACAATGCCAATTGGTTATGTGACACATGG
TTTTAATCTTGAAGAGGCTGCGCGCTGTATGCGTTCTCTTAAAGCTCCTGCCGTAGTGTC
AGTATCATCACCAGATGCTGTTACTACATATAATGGATACCTCACTTCGTCATCAAAGAC
ATCTGAGGAGCACTTTGTAGAAACAGTTTCTTTGGCTGGCTCTTACAGAGATTGGTCCTA
TTCAGGACAGCGTACAGAGTTAGGTGTTGAATTTCTTAAGCGTGGTGACAAAATTGTGTA
CCACACTCTGGAGAGCCCCGTCGAGTTTCATCTTGACGGTGAGGTTCTTTCACTTGACAA
ACTAAAGAGTCTCTTATCCCTGCGGGAGGTTAAGACTATAAAAGTGTTCACAACTGTGGA
CAACACTAATCTCCACACACAGCTTGTGGATATGTCTATGACATATGGACAGCAGTTTGG
TCCAACATACTTGGATGGTGCTGATGTTACAAAAATTAAACCTCATGTAAATCATGAGGG
TAAGACTTTCTTTGTA---------CTACCTAGTGATGACACACTACGTAGTGAAGCTTT
C---GAGTACTACCATACTCTTGATGAGAGTTTTCTTGGTAGGTACATGTCTGCTTTAAA
CCACA-CAAAGAAATGGAAATTTCCTCAAGTTGGTGGTTTAACTTCAATTAAATGGGCTG
ATAACAATTGTTATTTGTCTAGTGTTTTATTAGCACTTCA---ACAGCTTGAAGTCAAAT
TCAATGCACCAGCACTTCAAGAGGCTTATTATAGAGCCCGTGCTGGTGATGCTGCTAACT
TTTGTGCACTCATACTCGCTTACAGTAATAAAACTGTTGGCGAGCTTGGTGATGTCAGAG
AAACTATGACCCATCTTCTACAGC--------ATGCTAATTTGGAATCTGCAAAGCG---
AGTTCTTAATGTGGTGTGTAAACATTGTGGTCAGAAAACTACTACCTTAACGGGTGTAGA
AGCTGTGATGTATATGGGTACTCTATCTTATGATAATCTTAAGACAGGTGTTTCCATTCC
ATGTGT------GTGTGGTCGTGATGCTACACAATATCTAGTACAACAAGAGTCTTCTTT
TGTTATGATGTCTGCACCACCTGCTGAGTATAAATTACAG--------CAAGGTACATTC
TTATGTGCGAATGAGTACACT---GGTAACTATCAGTG----TGGTCATTACACTCATAT
AACTGCTAAGGAGACCCTCTATCGTATTGACGGAGCTCACC----TTACAAAGATGTCAG
AGTACAAAGGACCAGTGACTGATG---TTTTCTACAAGGAAACATCTTACACTA-CAACC
ATCAAGCCTGTGTCGTATAAACTCGATGGAGTTACTTACACAGAGATTGAACCAAAATTG
GATGGGTATTATAAAAAGGATAATGCTTACTATACA---GAGCAGCCTATAGACCTTGTA
CCAACTCAACCATTACCAAATGCGAGTTTTGATAATTTCAAACTCACATGTTCTAACACA
AAATTTGCTGATGA---------------TTTAAATCAAAT------GACAGGCTTCACA
AAGCCAGCTTCACGAGAGCTATCTGTCAC-ATTCTTCCCAGACTTGAATGGCGATGTAGT
GGCTATTGACTATAGACACTATTCAGCGAGTTTCAAGAAAGGTGCTAAATTACTGCATAA
GCCAATTGTTTGGCACATTAACCAGGCTACAACCAAGACAACGTTCAA------------
-----------ACCAAACACTTGGTG--------------------------TTTACG--
-TTGTCTTTGGAGTACAAAGCCAGTAGATACTTCAAATTCATTTGAAGTTCTGGCAGTAG
AAGACACACAAGGAATGGACAATCTTGCTTGTGAAAGTCAAC--AACCCACCTCTGAAGA
A-------------GTAGTGGAAAATCCTACCATACAGAAGGAAGTCATAGAGTGT----
-GACGTGAAAACTACCGAAGTTGTAGGCAATGTCATACTTAAACCATCAGATGAAGGTG-
TTAAAG--------------------------TAACACAA----GAGTTAGGTCATGAGG
ATCTTATGGCTGCTTATG-----TGGAAAACACAAGC---ATTACCATTAAGAAACCTAA
TGAGCTTTCACTAGCCTTAGGTTTAAAAACAATTGCCACTCATGGTATTGCTGCAATTAA
TAGTGTTCCTTGGAGTAAAATTTTGGCTTATGTCAAACCATTCTTAGGACAAGCAGCAAT
TACAACATCAAATTGCGCTAAGAGATTAGCACAACGTGTGTTTAACAATTATATGCCTTA
TGTGTTTACATTATTGTTCCAATTGTGTACTTTTACTAAAAGTACCAATTCTAGAATTAG
AGCTTCACTACCTACAACTATTGCTAAAAATAGTGTT----AAGAGTGTTGC--------
---TAAATTATGTTTGGAT--GCCGGCATTAATTA-TGTGAAGTCACCCAAA------TT
TTCTAAATTGTTCACAATCGCTATGTGGCTAT-TGTTGTTAAGTATTTGCTTAGGTTCTC
TAA--TCTGTGTAACTGCTGCTTT------TGGTGTAC----------------------
-----TCTTATCTAATTTTGGTGCTCCTTCTTATTGTAATGGCGTTAGAGAATTGTAT--
-CTTAATTCGTCTAACGTTACTACTATGGATTTCTGTGAAG---GTTCTTTTCCTTGCAG
CATTTGTTTAAGTGGATTAGACTCCCTTGATTCTTATCCAGCTCTTGAAACCATTCA---
-------GGTGACGAT-TTCATCGTACAAGCTAGACTTGACAATTTTAGGTCTGGCCGCT
GAGTGGGTTTTGGCATATATGTTGTTCACAAAATTCTTTTATTTATTAGGTCTTTCAGCT
ATAATGCAGGTGTTCTTTGGC-----------TATTT------TGCTAGTCATTTCATCA
GCAATTCTTGGCTCATGTGGTTTATCATTAGTATTGTACAAATGGCACCCGTTTCTGCAA
TGGTTAGGATGTACATCTTCTTTGCTTCTTTCTACTACATATGGAAGAGCTATGTTCATA
TCATGGATGGTTGCACCTCTTCGACTTGCATGATGTGCTATAAGCGCAATCGTGCCACAC
GCGTTGAGTGTACAACTATTGTTAATGGCATGAAGAGATCTTTCTATGTCTATGCAAATG
GAGGCCGTGGCTTCTGCAAGACTCACAATTGGAATTGTCTCAATTGTGACACATTTTGCA
CTGGT-AGTACATTCATTAGTGATGAAGTTGCTCGTGATTTGTCACTCCAGTTTAA--AA
GACCAATCAACCCTACTGACCAGTCATCGTATATTGTTGATAGTGTTGCTGTGAAAAATG
GCGCGCTTCACCTCTACTTTGACAAGGCTGGTCAAAAGACCTATGAGAGACATCCGCTCT
CCCATTTTGTCAATTTAGACAATTTGAGAGCTAA---------CAACACTAAAGGTTCAC
TGCCTATTAATGTCATAGTTTTTGATGGCAAGTCCAAATGCG---ACGAGTCTGCTTCTA
AGTCTGCTTCTGTGTACTACAGTCAGCTGATGTGCCAACCTATTCTGTTGCTTGACCAAG
CTCTTGTATCAGACGTTGGAGATAGTACTGAAGTTTCCGTTAAGATGTTTGATGCTTATG
TCGACACCTTTTCAGCAACTTTTAGTGTTCCTATGGAAAAACTTAAGGCACTTGTTGCTA
CAGCTCACAGCGAGTTAGCAAAGGGTGTAGCTTTAGATGGTGTCCTTTCTACATTCGTGT
CAGCTGCCC---GACAAGGTGTTGTTGATACCGATGTTGACACAAAGGATGTTATTGAAT
GTCTCAAACTTTCACATCACTCTGACTTAGAAGTGACAGGTGACAGTTGTAACAATTTCA
TGCTCACCTATAATAAGGTTGAAAACATGACGCCCAGAGATCTTGGCGCATGTATTGACT
GTAATGCAAGGCATATCAATGCCCAAGTAGCAAAAAGTCACAATGTTTCACTCATCTGGA
ATGTAAAAGACTACATGTCTTTATCTGAACAGCTGCGTAAACAAATTCGTAGTGCTGCCA
AGAAGAACAACATACCTTTTAGACTAACTTGTGCTACAACTAGACAGGTTGTCAATGTCA
TAACTACTAAAATCTCACTCAAGGGTGGTAAGATTGTTAG---------TACTTGTTTTA
AACTTATGCTTAAGGCCACATTATTG---TGCGTTCTTGCTGCATTGGTT----------
-TGTTATAT-CGTTATGCCAG----TACATACATTGTCAAT---CCATGATGG---TTAC
ACAAATGAAATCATTGGTTACAAAGCCATTCAGGATGGTGTCACTCGTGACATCATTTCT
ACTGATGATTGTTTTGCAAATAAACATGCTGGTTTTGACGC-ATGGTTTAGCCAGCG---
TGGTGGTTCATACAAAAATGACAAAAGCTGCCCTGTAGTAGCTGCTATCATTACAAGAGA
GATTGGTTTCATAGTGCCTGGCTTACCGGGTACTGTGCTGAGAGCAATCAAT--GGTGAC
TTCTTGCATTTTCTACCTCGTGTTTTTAGTGCTGTTGGCAACATTTGCTACACACCTTCC
AAACTCATTGAGTATAGTGATTTTGCTACCTCTGCTTGCGTTCTTGCTGCTGAGTGTACA
ATTTTTAAGGATGCTATGGGCAAACCTGTGCCATATTGTTATGACACTAATTTGCTAGAG
GGTTCTATTTCTTATAGTGAGCTTCGTCCAGACACTCGTTATGTGCTTATGGATGGTTCC
A---TCATACAGTTTCCTAACACTTACCTGGAGGGTTCTGTTAGAGTAGTAACAACTTTT
GATGCTGAGTACTGTAGACATGGTACATGCGAAAGGTCAGAAGTAGGTATTTGCCTATCT
ACCAGTGGTAGATGGGTTCTTAATAATGAGCATTACAGAGCTCTATCAGGAGTTTTCTGT
GGTGTTGATGCGATGAATCTCATAGCTAA-CATCTTTACTCCTCTTGTGCAACCTGTGGG
TGCTTTAGATGTGTCTGCTTCAGTAGTGGCTGGTGGTATTATTGCCATATTGGTGACTTG
TGCTGCCTACTACTTTATGAAATTCAGACGTGTTTTTGGTGAGTACAACCA------TGT
TGTTGCTGCTAATGCACTTTTGTTTTTGATGTCTTTCAC-TATACTCTGTCTGGTACCAG
CTTACAGCTTTCTGCCGGGAGTCTACTCAGTCTTTTACTTGTACTTGACATTCTATTTCA
CCAATGATGTTTCATTCTTGGCTCACCTTCAATGGTTTGCCATGTTTTCTCCTATTGTGC
CTTTTTGGATAACAGCAATCTATGTATTCTGTATTTCTCTGAAGCACTGCCATTGGTTCT
TTA-ACAACTATCTTAGGAAAAGAGT---CATGTTTAATGGAGTTACATTTA---GTACC
TTCGAGGAGGCTGCTTTGTGTACCTTTTTGCTCAACAAGGAAATGTACCTAAAATTGCGT
AGCGAGACACTGTTGCCACTTACACAGTATAACAGGTATCTTGCTCTATATAACAAGTAC
AAGTATTTCAGTGGAGCCTTAGATACTACCAGCTATCGTGAAGCAGCTTGCTGCCACTTA
GCAAAGGCTCTAAATGACTTTAGCAACTCAGGTGCTGATGTTCTCTACCAACCACCACAG
ACATCAATCACTTCTGCTGTTCTGCAGAGTGGTTTTAGGAAAATGGCATTCCCGTCAGGC
AAAGTTGAAGGGTGCATGGTACAAGTAACCTGTGGAACTACAACTCTTAATGGATTGTGG
TTGGATGACACAGTATACTGTCCAAGACATGTCATTTGCACAGCAGAAGACATGCTTAAT
CCTAACTATGAAGATCTGCTCATTCGCAAATCCAACCATAGCTTTCTTGTTCAGGCTGGC
AATG----TTCAAC-----TTCGTGTTATTGGCCATTCTATGCAAAATTGTCTGCTTAGG
CTTAAAGTTGATACTTCTAACCCTAAGACACCCAAGTATAAATTTGTCCGTATCCAACCT
GGTCAAACATTTTCAGTTCTAGCATGCTACAATGGTTCACCATCTGGT--GTTTATCAGT
GTGCCATGAGACCTAATCATACCATTAAAGGTTCTTTCCTTAATGGATCATGTGGTAGTG
TTGGTTTTAACATTGATTATGATTGCGTGTCTTTCTGCTATATGCATCATATGGAGCTTC
CAACAGGAGTACACGCTGGTACTGACTTAGAAGGTAAATTCTATGGTCCATTTGTTGACA
GACAAACTGCACAGGCTGCAGGTACAGACACAACCATAACATTAAATGTTTTGGCATGGC
TGTATGCTGCTGTTATCAATGGTGATAGGTGGTTTCTTAATAGATTCACCACTA------
---CTTTGAATGACTTTAACCTTGTGGCAATGAAGTACAACTA------TGAACCT-TTG
ACACAAGATCATGTTGACATATTGGGACCTCTTTCTGCTCAAACAGGAATTGCCGTCTTA
GATATGTGTGCTGCTTTGAAAG----AGCTGCTGCAGAATGGTATGAATGGTCGTACTAT
CCTTGGTAGCACTATTTTAGAAGATGAGTTTACACCATTTGATGTTGTTAGACAATGCTC
TGGTGTTACCTTCCAAGGTAAGTTCAAGAAAATTGTTAAGGGCACTCATCATTGGATGCT
TTTAACTTTCTTGACATCACTATTGATTCTTGTTCAAAGTACACAGTGGTCACTGTTTTT
CTTTGTTTACGAGAATGCTTTCTTGCCATTTACTCTTGGTATTA-TGGCAATTGCTGCAT
GTGCTATGCTGCTTGTTAAGCATAAGCACGCATTCTTGTGCTTGTTTCTGTTACCTTCTC
TTGCAACAGTTGCTTACTTTAATATGGTCTACATGCCTGCTAGCTGGGTGATGCGTATCA
TGACATGGCTTGAATTGGCTG-ACACTAGCTTGTC--------TGGTTATAGGCTTAAGG
ATTGTGTT-------ATGTATGCTTCAG-----CTTTAGTTTTGCTTATTCTCATGAC-A
GCTCGCACTGTTTATGATGATGCTGCTAGACGTGTT---TGGACACTGATG-AATGTCAT
TACACTTGTTTACAAAGTCTACTATGGTAATGCTTTAGATCAAGCTATTTCCATGTGGGC
CTTAGTTATTTCTGTAACCTCTAACTATTCTGGT---GTCGTTACGACTATCATGTTTTT
AGCTAGAGCTATAGTGTTTGTGTGTGTTGAGTATTACCCATTGTTATTTATTACTGGCAA
CACCTTACAGTGTATC-----------ATGCTTGTT-TATTGT-----TTCTTAGGCTAT
TGTTGCTGCTGCTACTTTGGCCTTTTCTGTTTACTCAACCGTTACTTCAGGCTTACTCTT
GGTGTTTATGACTACTTGGTCTCTACACAAGAATTTAGGTATATGAACTCCCAGGGGCTT
TTGCCTCCTAAGAGTAGTATTGATGCTTTCAAGCTTAACATTAAGTTGTTGGGTATTGGA
GGTAAACCATGTATCAAGGTTGCTACTGTACAGTCTAAAATGTCTGACGTAAAGTGCACA
TCTGTGGTA----CTGCTCTCGGTTCTTCAACA-----ACTTAGAGTAGAGTCATCTTCT
AAATTGTGGGCACAATGTGTACAACTCCACAATGATATTCTTCTTGCAAAAGACACAACT
GAAGCTTTCGAGAAGATGGTTTCTCTTTTGTCTGTTTTGCTATCCATGCAGGGTGCTGTA
GACATTAATAGGTTGTGCGAGGAAATGCTCGATAACCGTGCTACTCTTCAGGCTATTGCT
TCAGAATTTAGTTCTTTACCATCATATGCCGCTTATGCCACTGCCCAGGAGGCCTATGAG
CAGGCTGTAGCTAATGGTGA---TTCTGAAGTCGTTCTCAAAAAGTTAAAGAAATCTTTG
AATGTGGCTAAATCTGAGTTTGACCGTGATGCTGCCATGCAACGCAAGTTGGAAAAGATG
GCAGATCAGGCTATGACCCAAATGTACAAACAGGCAAGATCTGAGGACAAGAGGGCAAAA
GTAACTAGTGCTATGCAAACAAT-GCTCTTCACTATGCTTAGGAAGCTTGATAATGATGC
ACTTAACAACATTATCAACAATGCGCGTGATGGTTGTGTTCCACTCAACATCATACCATT
GACTACAGCAGCCAAACTCATGGTTGTTGTCCCTGATTATGGTACCTACAAGAACACTTG
TGATGGTAACACCT-------TTACATATGCATCTGCACTCTGGGAAATCCAGCAAGTTG
TTGATGCGGATAGCAAGCATGTTCAACTTAGTGAAATTAACATGGACAATTCACCAAATT
TGGCTTGGCCTCTTATTGTT-ACAGCTCTAAG--AGCCAACTCAGCTGTTAAACTACAGA
ATAATGAACTGAGTCCAGTAGCACTACGACAGATGTCCTGTGCGGCTGGTACCACACAAA
CAGCTTGTACTGATGACAATGCACTTGCCTACTATAACAATTCGAAGGGAGGTAGGTTTG
TGCTGGCATTACTATCAGACCACCAAGATCTCAAATGGGCTAGATTCCCTAAGAGTGATG
GTACAGGTACAATTTACACAGAACTGGAACCACCTTGTAGGTTTGTTACAGACACACCAA
AAGGGCCTAAAGTGAAATACTTGTACTTCATCAAAGGCTTAAACAACCTAAATAGAGGTA
TGGTGCTGGGCAGTTTAGCTGCTACAGTACGTCTTCAGGCTGGAAATGCTACAGAAGTAC
CTGCCCATTCA-ACTGTGCTTTCCTTCTGTGCTTTTGCAGTAGACCCTGCTAAAGCATAT
AAGGATTACCTAGCAAGTGGAGGACAACCAATCACCAACTGTGTGAAGATGTTGTGTACA
CACACTGGTACAGGACAGGCAATTACTGTAACACCAGAAGCTAACATGGACCAAGAGTCC
TTTGGTGGTGCTTCATGTTGTCTGTATTGTAGATGCCACATTGACCATCCAAATCCTAAA
GGATTCTGTGACTTGAAAGGTAAGTACGTCCAAATACCTACCACTTGTGCTAATGACCCA
GTGGGTTTTACACTTAGAAACACAGTCTGTACCGTCTGCGGAATGTGGAAAGGTTATGGC
TGTAGTTGTGACCAACTC---CGCGAACCCTTGATGCAGTCTGCGGATGCATC-AACGTT
TTTAAACGGGTTTGCGGTGTAAGTGCA---GCCCGTCTTACACCGTGCGGCACAGGCACT
AGTACTGATGTC-GTCTACAGGGC-TTTTGATATTTACAAC------GAAAAAGTTGCTG
GTTTTGCAAAGTTCCTAAAAACTAATTGCTGTCGCTTCCAGGAGAAGGATGAGGAAGGCA
ATTTATTAGACTCTTACTTTGTAGTTAAGAGGCATACTATGTCTAACTACCAACATGAAG
AGACTATTTATAACTTGGTTAAAGATTGTCCAGCGGTTGCTGTCCATGACTTTTTCAAGT
TTAGAGTAGATGGTGACATGGTACCACATATATCACGTCAGCGTCTAACTAAATACACAA
TGGCTGATTTAGTCTATGCTCTACGTCATTTTGATGAGGGTAATTGTGATACATTAAAAG
AAATACTCGTCACATACAATTGCTGTGATGATGATTATTTCAATAAGAAGGATTGGTATG
ACTTCGTAGAGAATCCTGACATCTTACGCGTATATGCTAACTTAGGTGAGCGTGTACGCC
AATCATTATTAAAGACTGTACAATTCTGCGATGCTATGCGTGATGCAGGCATTGTAGGCG
TACTGACATTAGATAATCAGGATCTTAATGGGAACTGGTACGATTTCGGTGATTTCGAAC
AAGTAGCACCAGGCTGCGGAGTTCCTATTGTGGATTCATATTACTCATTGCTGATGCCCA
TCCTCACTTTGACTAGGGCATTGGCTGCTGAGTCCCATATGGATGCTGATCTCGCAAAAC
CACTTATTAAGTGG-GATTTGCTGAAATATGATTTTACGGAAGAGAGACTTTGTCTCTTC
GACCGTTATTTTAAATATTGGGACCAGACATACCATCCCAATTGTATTAACTGTTTGGAT
GATAGGTGTATCCTTCATTGTGCAAACTTTAATGTGTTATTTTCTACTGTGTTTCCACCT
ACAAGTTTTGGACCACTAGTAAGAAAAATATTTGTAGATGGTGTTCCTTTTGTTGTTTCA
ACTGGATACCATTTTCGTGAGTTAGGAGTCGTACATAATCAGGATGTAAACTTACATAGC
TCGCGTCTCAGTTTCAAGGAACTTTTAGTGTATGCTGCTGATCCAGCTATGCATGCAGCT
TCTGGCAATTTATTGCTAGATAAACGCACTACATGCTTTTCAGTAGCTGCACTAACAAAC
AATGTTGCTTTTCAAACTGTCAAACCCGGTAATTTTAATAAAGACTTTTATGACTTTGCT
GTGTCTAAAGGTTTCTTTAAGGAAGGAAGTTCTGTTGAACTAAAACACTTCTTCTTTGCT
CAGGATGGCAACGCTGCTATCAGTGATTATGACTATTATCGTTATAATCTGCCAACAATG
TGTGATATCAGACAACTCCTATTCGTAGTTGAAGTTGTTGATAAATACTTTGATTGTTAC
GATGGTGGCTGTATTAATGCCAACCAAGTAATCGTTAACAATCTGGATAAATCAGCTGGT
TTCCCATTTAATAAATGGGGTAAGGCTAGACTTTATTATGACTCAATGAGTTATGAGGAT
CAAGATGCACTTTTCGCGTATACTAAGCGTAATGTCATCCCTACTATAACTCTAATGAAT
CTTAAGTATGCCATTAGTGCAAAGAATAGAGCTCGCACCGTAGCTGGTGT----------
--CTCTATCTGTAGTAC-TATG--------ACAAATAGACAGTTTCA---TCAGAAATT-
------------------------------------------ATTGAAGTCAATAG----
--CCGCCACTA------GAGGAGCTA-------CTGTGGTAATTGGAACAAGC-------
-------------------AAGTTTTACGGTGGCTGGCATAATATGTTAAAAACTGTTTA
CAGTGATGTAGAAACTCCACACCTTATGGGTTGGGATTATCCAAAATGTGACAGAGCCAT
GCCTAACATGCTTAGGATAATGGCCTCTCTTGTTCTTGCTCGCAAACATAACACTTGCTG
TAACTTATCACACCGTTTCTACAGGTTAGCTAACGAGTGTGCGCAAGTATTAAGTGAGAT
GGTCATGTGTGGCGGCTCACTATATGTTAAACCAGGTGGAACATCATCCGGTGATGCTAC
AACTGCTTATGCTAATAGTGTCTTTAACATTTGTCAAGCTGTTACAGCCAATGTAAATGC
ACTTCTTTCAACTGATGGTAATAAGATAGCTGACAAGTATGTCCGCAATCTACAACACAG
GCTCTATGAGTGTCTCTATA-GAAATAGGGATGTTGATCATGAATTCGTGGATGAGTTTT
ACGCTTACCTGCGTAAACATTTCTCCATGATGATTCTTTCTGATGATGCCGTTGTGTGCT
ATAACAGTAACTATGCGGCTCAAGGTTTAGTAGCTAGCATTAAGAACTTTAAGGCAGTTC
TTTATTATCAAAATAATGTGTTCATGTCTGAGGCAAAATGTTGGACTGAGACTGACCTTA
CTAAAGGACCTCACGAATTTTGCTCACAGCATACAATGCTAGTTAAACAAGGAGATGATT
ACGTGTACCTGCCTTACCCAGATCCATCAAGAATATTAGGCGCAGGCTGTTTTGTCGATG
ATATTGTCAAAACAGATGGTACACTTATGATTGAAAGGTTCGTGTCACTGGCTATTGATG
CTTACCCACTTACAAAACATCCTAATCAGGAGTATGCTGATGTCTTTCACTTGTATTTAC
AATACATTAGAAAGTTACATGATGAGCTTACTGGCCACATGTTGGACATGTATTCCGTAA
TGCTAACTAATGATAACACCTCACGGTACTGGGAACCTGAGTTTTATGAGGCTATGTACA
CACCACATACAGTCTTGCAGGCTGTAGGTGCTTGTGTATTGTGCAATTCACAGACTTCAC
TTCGTTGCGGTGCCTGTATTAGGAGACCATTCCTATGTTGCAAGTGCTGCTATGACCATG
TCATTTCAACATCACACAAATTAGTGTTGTCTGTTAATCCCTATGTTTGCAATGCCCCAG
GTTGTGATGTCACTGATGTGACACAACTGTATCTAGGAGGTATGAGCTATTATTGCAAGT
CACAT-AAGCCTCCCATTAGTTTTCCATTATGTGCTAATGGTCAGGTTTTTGGTTTATAC
AAAAACACATGTGTAGGCAGTGACAATGTCACTGACTTCAATGCGATAGCAACATGTGAT
TGGACTAATGCTGGCGATTACATACTTGCCAACACTTGTACTGAGAGACTCAAGCTTTTC
GCAGCAGAAACGCTCAAAGCCACTGAGGAAACATTTAAGCTGTCATATGGTATTGCCACT
GTACGCGAAGTACTCTCTGACAGAGAATTGCATCTTTCATGGGAGGTTGGAAAACCTAGA
CCACCATTGAACAGAAACTATGTCTTTACTGGTTACCGTGTAACTAAAAATAGTAAAGTA
CAGATTGGAGAGTACACCTTTGAAAAAGGTGACTATGGTGATGCTGTTGTGTACAGAGGT
ACTACGACATACAAGTTGAATGTTGGTGATTACTTTGTGTTGACATCTCACACTGTAATG
CCACTTAGTGCACCTACTCTAGTGCC-ACAAGAGCACTATGTGAGAATTACTGGCTTGTA
CCCAACACTCAACATCTCAGATGAGTTTTCTAGCAATGTTGCAAATTATCAAAAGGTCGG
CATGCAAAAGTACTCTACACTCCAAGGACCACCTGGTACTGGTAAGAGTCATTTTGCCAT
CGGACTTGCTCTCTATTACCCATCTGCTCGCATAGTGTATACGGCATGCTCTCATGCAGC
TGTTGATGCCCTATGTGAAAAGGCATTAAAATATTTGCCCATAGATAAATGTAGTAGAAT
CATACCTGCGCGTGCGCGCGTAGAGTGTTTTGATAAATTCAAAGTGAATTCAACACTAGA
ACAGTATGTTTTCTGCACTGTAAATGCATTGCCAGAAACAACTGCTGACATTGTAGTCTT
TGATGAAATCTCTATGGCTACTAATTATGACTTGAGTGTTGTCAATGCTAGACTTCGTGC
-AAAACACTAC-GTCTATATTGGCGATCCTGCTCAATTACCAGCCCCCCGCACATTGCTG
ACTAAAGGCACACTAGAACCAGAATATTTTAATTCAGTGTGCAGACTTATGAAAACAATA
GGTCCAGACATGTTCCTTGGAACTTGTCGCTGTTGTCCTGCTGAAATTGTTGACACTGTG
AGTGCTTTAGTATATGACAATAAGCTAAAAGCACACAAGGA--TAAGTCAGCTCAATGCT
TCAAAATGTTCTACAAAGGTGTTAT-TACAC-ATGATGTTTCATCTGCAATCAACAGACC
TCAAATAGGCGTTGTAAGAGAATTTCTTACACGCAATCCTGCTTGGAGAAAAGCTGTTTT
TATCTCACCTTATAATTCACAGAACGCTGTAGCTTCAAAAATCTTAGGATTGCCTACGCA
GACTGTTGATTCATCACAGGGTTCTGAATATGACTATGTCATATTCACACAAACTACTGA
AACAGCACACTCTTGTAATGTCAACCGCTTCAATGTGGCTATCACAAGGGCAAAAATTGG
CATTTTGTGCATAATGTCTGATAGAGATCTTTATGACAAACTGCAATTTACAAGTCTAGA
AATACCACGTCGCAATGTGGCTACATTACAAG-------CAGAAAATGTAACTGGACTTT
TTAAGGACTGTAGTAAGATCATTACTGGTCTTCATCCTACACAGGCACCTACACACCTCA
GCGTTGATATAAAGTTCAAGAC---TGAAGGATTATGTGTTGACATACCAGGCATACCAA
AGGACATGACCTACCGTAGACTCATCTCTATGATGGGTTTCAAAATGAATTACCAAGTCA
ATGGTTACCCTAATATGTTTATCACCCGCGAAGAAGCTATTCGTCACGTTCGTGCGTGGA
TTGGCTTTGATGTAGAGGGCTGTCATGCAACTAGAGATGCTGTG-GGTACTAACCTACCT
CTCCAGCTAGGATTTTCTACAGGTGTTAACTTAGTAGCTGTACCGACTGGTTATGTTGAC
ACTGAAAATAACACAGAATTCACCAGAGTTAATGCAAAACCTCCACCAGGTGACCAGTTT
AAACATCTTATACCACTCATGTATAAAGGCTTGCCCTGGAATGTAGTGCGTATTAAGATA
GTACAAATGCTCAGTGATACACTGAAAGGATTGTCAGACAGAGTCGTGTTCGTCCTTTGG
GCGCATGGCTTTGAGCTTACATCAATGAAGTACTTTGTCAAGATTGGACCTGAAAGAACG
TGTTGTCTGTGTGACAAACGTGCAACTTGCTTTTCTACTTCATCAGATACTTATGCCTGC
TGGAATCATTCTGTGGGTTTTGACTATGTCTATAACCCATTTATGATTGATGTTCAGCAG
TGGGGCTTTACGGGTAACCTTCAGAGTAACCATGACCAACATTGCCAGGTACATGGAAAT
GCACATGTGGCTAGTTGTGATGCTATCATGACTAGATGTTTAGCAGTCCATGAGTGCTTT
GTTAAGCGCGTTGATTGGTCTGTTGAATACCCTATTATAGGAGATGAACTGAGGGTTAAT
TCTGCTTGCAGAAAAGTACAACACATGGTTGTGAAGTCTGCATTGCTTGCTGATAAGTTT
CCAGTTCTTCATGACATTGGAAATCCAAAGGCTATCAAGTGTGTGCCTCAGGCTGAAGTA
GAATGGAAGTTCTACGATGCTCAGCCATGTAGTGACAAAGCTTACAAAATAGAGGAACTC
TTCTATTCTTATGCTACACATCACGATAAATTCACTGATGGTGTTTGTTTGTTTTGGAAT
TGTAACGTTGATCGTTACCCAGCCAATGCAATTGTGTGTAGGTTTGACACAAGAGTCTTG
TCAAACTTGAACTTACCAGGCTGTGATGGTGGTAGTTTGTATGTGAATAAGCATGCATTC
CACACTCCAGCTTTCGATAAAAGTGCATTTACTAATTTAAAGCAATTGCCTTTCTTTTAC
TATTCTGATAGTCCTTGTGAGTCTCATGGCAAACAAGTAGTGTCG-----GATATTGATT
ATGTTCCACTCAAATCTGCTACGTGTATTACACGATGCAATTTAGGTGGTGCTGTTTGCA
GACACCATGCAAATGAGTACCGACAGTACTTGGATGCATATAATATGATGATTTCTGCTG
GATTTAGCCTATGGATTTACAAACAATTTGATACTTATAACCTGTGGAATACATTTACCA
GGTTACAGAGTTTAGAAAATGTGGCTTATAATGTTGTTAATAAAGGACACTTTGATGGAC
ACGCCGGCGAAGCACCTGTTTCCATCATTAATAATGCTGTTTACACAAAGGTAGATGGTA
TTGATGTGGAGATCTTTGAAAATAAGACAACACTTCCTGTTAATGTTGCATTTGAGCTTT
GGGCTAAGCGTAACATTAAACCAGTGCCAGAGATTAAGATACTCAATAATTTGGGTGTTG
ATA-TCGCTGCTAATACTGTAATCTGGGACTACAAAAGAGAAGCCCCAGCACATGTATCT
ACAATAGGTGTCTGCACAATGACTGACATTGCCAAGAAACCTACTGAGAGTGCTTGTTCT
TCACTTACTGTCTTGTTTGATGGTAGAGTGGAAGGACAGGTAGACCTTTTTAGAAACGCC
CGTAATGGTGTTTTAATAACAGAAGGTTCAGTCAAAGGTCTAACACCTTCAAAGGGACCA
GCACAAGCTAGCGTCAATGG----------------AGTCACATTAATTGGAGAATCAGT
AAAAACACAGTTTAACTACTTTAAGAAAGTAGACGGCATTATTCAACAGTTGCCTGAAAC
CTACTT-TACTCAGAGCAGAGACTTAGAGGATTTTAAGCCCAGATCACAAATGGAAACTG
ACTTTCTCGAGCTCGCTATGGATGAATTCATACAGCGATATAAGCTCGAGGGCTATGCCT
TCGAACACATCGTTTATGGAGATTTCAGTCATGGACAACTTGGCGGTCTTCATTTAATGA
TAGGCTTAGCCAAGCGCTCACAAGATTCACCACTTAAATTAGAGGATTTTATCCCTATGG
ACAGCACAGTG-A---AAAATTACTTCATAACAGATGCGCAAACAGGTTCATCAAAATGT
GTGTGTTCTGTGATTGATCTTTTACTTGATGACTTTGTCGAGATAATAAAGTCACAAGAT
TTGTCAGTGATTTCAAAAGTGGTCAAGGTTACAATTGACTATGCTGAAATTTCATTCATG
CTTTGGTGTAAGGATGGACATGTTGAAACCTTCTACCCAAAACTACAAGCAAGTCAAGCG
TGGCAACCAGGTGTTGCGATGCCTAACTTGTACAAGATGCAAAGAATGCTTCTTGAAAAG
TGTGACCTTCAGAATTATGGTGAAAATGCTGTTATACCAAAAGGAATAATGATGAATGTC
GCAAAGTATACTCAACTGTGTCAATACTTAAATACACTTACTTTAGCTGTACCCTACAAC
ATGAGAGTTATTCACTTTGGTGCTGGCTCTGATAAAGGAGTTGCACCAGGTACAGCTGTG
CTCAGACAATGGTTGCCAACTGGCACACTACTTGTCGATTCAGATCTTAATGACTTCGTC
TCCGACGCAGATTCTACTTTAATTGGAGACTGTGCAACAGTACATA-CGGCTAATAAATG
GGACCTTATTATTAGCGATATGTATGACCCTAGGACCAAACATGTGACAAAAGAGAATGA
CTCTAAAGAAGGGTTTTTCACTTATCTGTGTGGATTTATAAAGCAAAAACTAGCCCTGGG
TGGTTCTATAGCTGTAAAGATAACAGAGCATTCTTGGAATGCTGACCTTTACAAGCTTAT
GGGCCATTTCTCATGGTGGACAGCTTTTGTTACAAATGTAAATGCATCATCATCGGAAGC
ATTTTTAATTGGGGCTAACTATCTTGGCAAGCCGAAGGAACAAATTGATGGCTATACCAT
GCATGCTAACTACATTTTCTGGAGGAACACAAATCCTATCCAGTTGTCTTCCTATTCACT
CTTTGACATGAGCAAATTTCCTCTTAAATTAAGAGGAACTGCTGTAATGTCTCTTAAGGA
GAATCAAATCAATGATATGATTTATTCTCTTCTGGAAAAAGGTAGGCTTATCATTAGAGA
AAACAACAGAGTTGTGGTTTCAAGTGATATTCTTGTTAACAACTAAACGAA---------
--------C------ATGTTTATTTTCTTATTATT------------------TCTTACT
CTCACTAGTGGTAGTGACCTTGACCGGTG-------------CACCACTTTTGATGATGT
TCAAG--------------CTCCTAATTACACTCAACATA------CTTCATCTATGAGG
GGGGTTTACTATCCTGATGAAATTTTTAGATCAGACACTCTTTATTTAA-----------
-CTCAGGATTTATTTCTTCCATTTTATTCTAATGTTACAGGGTTTCATACTA--------
----------------TTAATCAT------ACGTTTGGCAACCCTGTCATACCTTTTAAG
GATGGTATTTATTTTGCTGCCACA----GAGAAATCAAATGTTGTCCGTGGTTGGGTTT-
----TTGGTTCTACCATGAACAACAAGT----CACAGTCGGTGATTATTATTAACAATTC
TACTAATGTTGTTATACGAGCATGTAACTTTGAATTGTGTGACAACCCTTTCTTTGCTGT
TTCTAAACCCATGGGTACACAGACA------------CATACTATGATATTCGATAATGC
ATTTAAT---TGCACTTTCGAGTACATATCTGATGCCTTTTCGCTTGA---TGTTTCAGA
AAAGTCAGGT---------AATTTTAAACACTTACGAGAGTTTGTGTTTAAAAATAAAGA
TGGGTTTCTCTATGTTTATAAGGGCTATCAACCTATAGATGTAG-------------TTC
GTGATCTACCTTCTGGTTTTAACACTTTGAAAC---------------------------
CTATTTTTAAGTTGCCTCTTGGTAT-----TAACATTACAAATTTTAGAGCCATTCTTAC
AGCCTTTTCA------CCTGCTCAAGACATT------------TGGGGCACGTCAGCTGC
AGCCTATTTTGTTGGCTATTTAAAGCCAACTACATTTATGCTCAAGTATGATGAAAATGG
TACAATCACAGATGCTGTTGATTGTTCTCAAAATCCACTTGCTGAACTCAAATGCTCTGT
TAAGAGCTTTGAGATTGACAAAGGAATTTACCAGACCTCTAATTTCAGGGTTGTTCCCTC
AGGAGATGTTGTGAGATTCCCTAATATTACAAACTTGTGTCCTTTTGGAGAGGTTTTTAA
TGCTACTAAATTCCCTTCTGTCTATGCATGGGA--------GAGAAAAAAAATTTC---T
AATTG--TGTTGCTGATT---ACTCTGTGCTCTACAACTCAACATTTTTTTCAAC-----
----CTTTAAGTGTTATGGCGTTTCTGCCAC-TAAGTTGAATG-ATCTTTGCTTCTCCAA
TGTCTATGCAGATTCTTTTGTAGTCAAGGGAGATGATGTAAGACAAATAGCGCCAGGACA
A----ACTGGTGTTATTGCTGATTATAATTATAAATTGCC---AGATGATTTCATGGGTT
GTGTCCTTGCTTGGAATACTAGGAACATTGATGCTACTTCAAC---TGGTAATTATAATT
ATAAATATAGGTATCTTAG----------ACATGGCAAGCTTAGGC-CCTTTGAGAGAGA
CATATCTAATGTGCCTTTCTCCCCTGATGGCAAACCTTGCACCCCACCTGCTCTTAATTG
TTATTGGCCATTAAAT------------------GATTATGGTT------------TTTA
CACCACTACTGGCATTGGCTACCAACCTTACA-GAGTTGTAGTACTTTCTTTTGAACTTT
TAAATGCACCGGCCACG--------------------GTTTGTGGACCAAAATTATCCAC
TGACCTTATTAAGAACCAGTGTGTCAATTTTAATTTTAATGGACTCACTGGTACTGGTGT
GTTAACTCCTTCTTCAAAGAGATTTCAACCATTT-----CAACAATTTGGCCGTGATGTT
TCTGATTTCACTGATTCCGTTCGAGATCCTAAAACATCTGAAATATTAGACATTTCACCT
TGCTCTTTTGGGGGTGTAAGTGT---------AATTACACCTGGAACAAATGCTTCATCT
GAAGTTGCTGTTCTATATCAAGATGTTAACTGCACTGATGTTTCTACAGCAAT-------
-----TCATGCAGATCAACTCACACCAGCTTGGCGCATATATTCTACTGGAAACAATGTA
TTCCAGACTCAAGCAGGCTGTCTTATAGGAGCTGAGCATGTCGACACTTCTT--------
-ATGAGT-GCGACATTCCTATTGGAGCTGGCATTTGTGCTAGTTACCATAC--AGTTTCT
TTATT----------ACGTAGTACTAGCCAAAAATCTAT--TGTGGCTT---------AT
ACTATGT----CTTTAGGTG---------CTGATAGT----------T---CAATTGCTT
ACTCTAATAACACCATT------------------------------------GCTATAC
CTACTAACTTTTCAATTAGCATTACTACAGAAGT-AATGCCTGTTTCTATGGCTAAAACC
TCCGTAGAT---TGTAATATG-TACATCTGCGGAGATTCTACTGA----ATGTG--CTAA
TTTGCTTCTCCAA-------------TATGGTAGCTTTTGCACACAACTAAATCGTGCAC
TCT---CAGGTAT-TGCTGCTGAAC-AGGAT----------CGCAACACACGTGAAGTGT
TCGCTCAAGTCAAACAAATGTACAAAACCCCAACTTTGAAATATTTTGGTGGT---TTTA
ATTTTTCACAAATATTACCT------GACCCT--------------CTAAAGCCAACTAA
GAGGTCTTTTA---TTGAGGACTTGCTCTTTAATA--AGGTGACACTCGCTGAT-GCTGG
CTTCATGAAGCAATATGGC----GAATGCCT------AGGTGATATTAATGCTAGAGATC
TCATTTGTGCGCAGAAGTTCAATGGACTTA-----CAGTGTTGCCACCTCTGCTCACTGA
TGATATGAT--TGCTGCCTACACTGCTGCTCTAGTTAGTGGTACTGCCACTGCTGGATGG
ACATTTGGTGCTGGCGCTGCTCTTCAA--ATACCTTTTGCTATGCAAATGGCATATAGGT
TCAATGGCATTGGAGTTA----CCCAAAATGTT--CTCTATGAGAACCAAAAACAAATCG
CCAACCAATTTAACAAGGCGA----TTAGT--CAAATTCAAGAATCACTTACAACAACAT
CAACTGCATTGGGCAAGCTGCAAGACGTTGTTAACCAGAATGCTCAAGCATTAAACACAC
TTGTTAAACAACTTAGCTCTAATTTTGGTGCAATTTCAAGTGTGCTAAATGATATCCTTT
C--GCGACTTGATAAAGTCGAGGCGGAGGTACAAATTGACAGGTTAATTACAGGCAGACT
TCAAAGC---CTTCAAACCTATGTAACACAACAACTAATCA---GGGCTGCTGAAATCAG
GGCTTCT----GCTAATCTTGCTGCTACTAAAATGTCTGAGTGTGTTCTTGGACAATCAA
AAAGAGTTGACTTTTGTGGAAAGGGCTACCACCTTATGTCCTTCCCACAAGCAGCCCCGC
ATGGTGTTGTCTTCCTACATGTCACGTATGTGCCATCCCAGGAGAGGAACTTCACCACAG
CGCCAGCAATTTGTCATGAAGGCAAAGCATACT----------TCCCTCGTGAAGGTGTT
TTTGTG---TTTAATGGCAC--------TTCTTGGTTTATTACACAGAGGA----ACTTC
TTTTCTCCACAAATAATTACTACAGACAATACATTTGTCTCAGGAAATTGTGATGTCGTT
AT-TGGCATCATTAACAACACAGTTTATGATCCTCT--GCAACCTGAGCTTGACTCA-TT
CAAAGAAGAGCTGGACAAGTACTTCAAAAATCATA-CATCACCAGATGTTGATCTTGGCG
ACATTTCAGGCATTAACGCTTCTGTCGTCAACATT--CAAAAAGAAATTGACCGCCTCAA
TGAGGTCGCTAAAAATTTAAATGAATCACTCATTGACCTTCAAGAATTGGGAAAATATGA
GCAATATATTAAATGGCCTTGGTATGTTTGGCTCGGCTTCATTGCTGGACTAATTGCCAT
CGTCATG---GTTACAATCTTGCTTTGTTGCATGACTAGTTGTTGCA------------G
TTGCCTCAAGGGTGCATGCTCTTGTGGTTCTTGCTGCAAGTTTGATGAGGATGACTCTGA
GCCAGTTCTCAAGGGTGTCAAATTACATTACACATAAACGAACTT-ATGGATTTGTTTAT
GAGATTTTTTACTCTTGGATCAATTACTGCACAGCCAGTAAAAATTGACAATGCTTCTCC
TGCAAGTACTGTTCATGCTACAGCAACGATACCGCTACAAGC-CTCACTCCCTTTCGGAT
GGCTTGTTATTGGCGTTGCA--TTTCTTGCTGTTTTTCAGAGCGCTACCAAAATAAT---
--TGCGCTCAATAAAAGATGGCAGCTAG-----CCCTTTATAAGGGCTTCCAGTTCATTT
GCAATTTACTGCTGCTATTTGTTACCATCTATTCACATCTTTTGCTTGT-----------
CGCTGCAGGTATGGAGGCGCAATTTTTGTACCTCTATGCCTTGATATATT------TTCT
ACAATGC---------------ATCAACGCATGTAGAATTATTATGAGATGTTGGCTTTG
TTGGAAGTGCAAATCCAAGAACCCATTACTTTATGATGCCAACTACTTTGTTTGCTGGCA
--------CACACATAACTATG--ACTACTGTATACCATATAACAGTGTCACAGATACAA
TTGTCGTTACTGA--AGGTGACGGCATTTCAACACCAAAACTCAAAGAAGACTACCAAAT
TGGTGGTTATTCTGAGGATAGGCACTCAGGTGTTAAAGACTATGTCGTTGTACATGGCTA
TTTCACCGAAGTTTACT--------ACCAGCTTGAGTCTACACAAATTACTACAGACACT
G----GTATTGA----AAATGCTACATTCTTCATCTTTAA--C---AAGCTTGTTAAAGA
CCCACCGA---ATGTG-------------CAAATACACACAATCGACGGCTCTTCAGGAG
TTGCTAATCCAGCAATGGATCCAATTTATGATGAGCCGA----CGACGACTACTAGCGTG
CCTTTGTAAGCACAAGAAAGTGAGTACGAACTTA-------TGTACTCATTCGTTTCGGA
AGAAACAGGTACGTTAATAGTTAATAGCGTACTTCTTTTTCTTGCTTTCGTGGTATTCTT
GCTAGTCACACTAGCCATCCTTACTGCGCTTCGATTGTGTGCGTACTGCTGCA-------
ATATTGTTAACGTGAGTTTAGTAAAACCAACGGTTTACGTCTA---------CTCGCGTG
TTAAAAATCTGAACTCTTCTGAAGGAGTTCCTGATCTTCTGGTCTAAACGAACTAACTAT
TA---TTATTATTCTGTTTGGAACTTTAACATTGCTTATCATGGCAGA---------CAA
CGGTACTATTACCGTTGAGGAGCTTAAACAACTCCTGGAACAATGGAACCTAGTAATAGG
TTTCCTATTCCTAG---CCTGGATTATGTTACT--------------------------A
CAATTTGCCTATTCTAATCGGAACAGGTTTTTGTACATAATAAAGCTTGTTTTC---CTC
TGGCTCTTGTGGC-----CAGTAACACTTGCTTGTTTTGTGCTTG------CTGCTGTCT
ACAGAATTAATTGGGTGACTGGCGGGATTGCGATTGCAATGGCTTGTATTGTAGGCTTGA
TGTGGCTTAGCTACTTCGTTGCTTCCTTCAGGCTGTTTGCTCGTACCCGCTCAATGTGGT
CATTCAACCCAGAAACA---------AACATTCTTCTCAATGTGCCTCTCCGGGGGACAA
TTGTGACCAGACCGCTCATGGAAAGTGAACTTGTCATTGGTG------------------
-----CTGTGATCATTCGTGGTCACTTGCGAA----------------------------
--------TGGCCGGA-----------CACTCCCTAGGGCGC--------------TGTG
ACATTAAGGACCTGCCAAAAGA---GATCACTGTGGCTACATCACGAACGCTTTCTTATT
ACAAATTAGG---AGCGTCGCAGCGTGTAGGCACTGATTCAGGTTTTGCTGCATACAACC
GCT----------------------ACCGTATTGGAAACTATAAATTAAAT------ACA
GACCACGCCGGTAGCAACGACAATATTGCTTTGCTAGTACAGTAAGTGACAACAGATGTT
TCATCTTGTTGACTTCCAGGTTACAATAGCAGAGATA-TTGATTATCATTATGAGGACTT
TCAGGATTGCTATTTGGAATCTTGACGTTATAATAAGTTCAATAGTGAGACAATTATTTA
AGCCTCTAACTAAGAAGAATTATTCGGAGTTAGATGATGAAGAACCTATGGAGTTAGATT
ATCCATAAAACGAACATGAAAATTATTCTCTTCCTGACATTGATTGTATTTACATCTTGC
GAGCTATATCACTATCA--GGAGTGTGTTAGAGGTACGACTGTACTACTAAAAGAACCTT
GCCCATCAGGAAC----ATACGAGGGCAATTCACCA----TTTCACCCTCTTGCTGACAA
TAAATTTGCACTA-ACTTGCAC--TAGCACACACTTTGCTTTTGCTTGTGCTGACGGTAC
TCGACATACCTATCAGCTGCGTGCAAGATCAGTTTCACCAAAACTTTT----CATCAGAC
AAGAGGAGGTTCAACAAGAGCTCTACTCGCCACTTTTTCTCATTGTTGCTG---------
CTCTAGTATTTTTAATACTTTGCTTCACCATTAAGAGAAAGACAGAATGAATGAGCTCAC
TTTAATTGACTTCTATTTGTGCTTTTTAGCCTTT----------CTGCTATTCCTTGTTT
TAATAATGCTTATTATATTTTG------GTTTTCACTCGAAA-----TCCAG-GATCTAG
AAGAACCTTGTACCAAA-GTCTAAACGAACATG-AAACTTCTCATTGTTTT--GACTTGT
-ATTTCTCTATGCAG--TTGCATATGCACTGTAG--TA---------CAGCGCTGTGCAT
CTAATAAACCTCATGTGC-------TTGAAGATCCTTG----------------------
-------TAAGGTACAACACTA----GGG-----GTAATACTTATAGCACTG---CTTGG
CTTTGTGCTCTAGGAAAGGTTTTACCTTTTCATAGATGGCACACTATGGTTCAAACATGC
AC-ACCTAATG--------TTAC-TATCAACTGTCAAGATCCA-GCTGGTGGTGCGCTTA
TAGCTAGGTGTTGGTA-------------------CCTTCATGAAGGTCACCAAACTGCT
GCATTTAGAGACGTACTTGTTGTTTTAAA-------TAAACGAACAAATTAAAATGTCTG
A--------TAATGGACCCCAATCAAACCAACGTAGTGCCCCCCGC-------------A
TTACATTTGGTGGACCCACAGATTCAACTGACAATAAC------CAGAATGGAGGACGCA
ATGGGGCAAGGCCAAAACAGCGCCGACCCCAAGGTTTACCCAATAATACTGCGTCTTGGT
TCACAGCTCTCACTCAGCATGGCAAGGAGGAACTTAGATTCCCTCGAGGCCAGGGCGTTC
CAATCAACACCAATAGTGGTCCAGATGACCAAATTGGCTACTACCGAAGAGCTACCCGAC
GAGTTCGTGGTGGTGACGGCAAAATGAAAGAGCTCAGCCCCAGATGGTACTTCTATTACC
TAGGAACTGGCCCAGAAGCTTCACTTCCCTACGGCGCTAACAAAGAAGGCATCGTATGGG
TTGCAACTGAGGGAGCCTTGAATACACCCAAAGACCACATTGGCACCCGCAATCCTAATA
ACAATGCTGCCACCGTGCTACAACTTCCTCAAGGAACAACATTGCCAAAAGGCTTCTACG
CAGAGGGAAGCAGAGGCGGCAGTCAAGCCTCTTCTCGCTCCTCATCACGTAGTCGCGG--
-----------TAATTCAAGAAATTCAACTCCTGGCAGCAGTA---GGGGAAATTCTCCT
G------CTCGAATGGCTAGCGGAGGTGGTGAAACTGCCCTCGCGCTATTGCTGCTAGAC
AGATTGAACCAGCTTGAGAGCAAAGTTTCTGGTAAAGGCCAACAACAACAAGGCCAAACT
GTCACTAAGAAATCTGCTGCTGAGGCATCTAAAAAGCCTCGCCAAAAACGTACTGCCACA
AAACAGTACAACGTCACTCAAGCATTTGGGAGACGTGGTCCAGAACAAACCCAAGGAAAT
TTCGGGGACCAAGACCTAATCAGACAAGGAACTGATTACAAACATTGGCCGCAAATTGCA
CAATTTGCTCCAAGTGCCTCTGCATTCTTTGGAATGTCACGCATTGGCATGGAAGTCACA
CCTTCGGGAACATGGCTGACT--------------------------TATCATGGAGCCA
TTAAATTGGATGACAAAGATCCACAATTCAAAGACAACGTCATACTGCTGAACAAGCACA
TTGACGCATACAAAACATTCCCACCAACAGAGCCTAAAAAGGACAAAAAGAAAAAGACTG
ATGAAGCTCAGCCTTTGCCGCAGAGACAAAAGAAGCAGCCCACT--GTGACTCTTCTTC-
-------CTGCGGCTGACATGGATGATTTCTCCAGACAACTTCAAAATTCCATGAGTGGA
GCTTCTGCTGATTCAACT-CAGGCATAAACACTCATGATGACCACACAAGGCAG-ATGGG
CTATGTAAACGT-----TTTCGCAATTCCGT-TTACGATACATAGTCTACTCTTGTGCAG
AATGAATTC---TCGTAACTAAACAGCA--CAAGTAGGTTTAGTTAACTTTAATCTCACA
TAGCAATCTTTAATCAA--TGTGTAACATTAGGGAGGACTTGAAAGA--GCCACCACATT
TTCATCGAGGCCACGCGGAGTACGATCGAGGGTACAGTGAATAATGCTAGGGAGAGCTGC
CTATATGGAAGAGCCCTAATGTGTAAAAT-TAATTTTAGTAGTGCTATCCCCATGTGATT
TTAATAGCTTC-------TTAGGAGA----------------------------------
----
>NC_004718.3 SARS coronavirus, complete genome
--------------------------------------ATATTAGGTTTTTACCTACCCA
GG--AAAAGCCAACCAA-CCTCGATCTCTTGTAGATCTGTTCTCTAAACGAACTTTAAAA
---------------------------------TCTG-------TGTAGCTGTCGCTCGG
CTGCATGCCT----AGTGCACCTACG-----CAGTATAAACAATAATAAAT-TTTACTGT
CGTTGA---CAAGAAACGAGTAACTCGTCCCTCTTCTGCAGACTGCTTACGGTTTCGTCC
GTGTTGCAGTCGATCATCAGCATACC-TAGGTTTCGT-CCGGGTGTGACCGAA-------
--------AGGTAAGATGGAGAGCCTTGTTCTTGGTGTCAACGAGAAAA-CACACGTCCA
ACTCAGTTTGCCTGTCCTTCAGGTTAGAGACGTGCTAGTGCGTGGCTTCGGGGACTCTGT
GGAAGAGGCCCTATCGGAGGCACGTGAACACCTCAAAAATGGCACTTGTGGTCTAGTAGA
GCTGGAAAAAGGCGTACTGCCCCAGCTTGA---ACAGCCCTATGTGTTCATTAAAC-GTT
CTGATGCCTTAAGCACCAATCACGGCCACAAGG-----TCGTTGAG-------CTGGTTG
CAGAAATGGAC-----GGCATTCAGTACGGTCGTAGC-----------------------
----------------GGTATAACACTGGGAGTACTCGTGCCACATGTGGGCGAAACCCC
AATTGCATACCGCAATGTTCTTCTTCGTAAGAACGGTAATAAGGGAGCCGGTGGTCATAG
CTATGGCATCGATCTAAAGTCTTATGACTTAGGTGACGAGCTTGGCACTGATCCCATTGA
AGATTATGAACAAAACTGGAACACTAAGCATGGCAGTGGTGCACTCCGTGAACTCACTCG
TGAGCTCAATGGAGGTGCAGTCACTCGCTATGTCGACAACAATTTCTGTGGCCCAGATGG
GTACCCTCTTGATTGCATCAAAGATTTTCTCGCACGCGCGGGCAAGTCAATGTGCACTCT
TTCCGAACAACTTGATTACATCGAGTCGAAGA--GAGGTGTCTACTGCTGCCGTGACCAT
GAGC-------------------ATGAAATTGCCTGGTTCACTGAGCGCTCTGATAAGAG
CTACGAGCACCAGACACCCTTCGAAATTAAGAGTG-----CCAAGAAAT-----------
--------TTGACACTTTCAAAGGGGAATGCCCAAAGTTTGTGTTTCCTCTTAACTCAAA
AGTCAAAGTCA---TTCAACCACGTGTTGAAAAGAAAAAGACTGAGGGTTTCATGGGGC-
GTATACGCTCTGTGTACCCTGTTGCATCTCCACAGGAGTGTAACAATATGCACTTGTCTA
CCTTGATGAAATGTAATCATTGCGATGAAGTTTCATGGCAGACGTGCGACTTTCTGAAAG
---CCACTTGTGAACATTGTGGCACTGAAAATTTAGTTATTGA-----AGGACCTACTAC
ATGTGGGTACCTACCTACTAATGCTGTAGTGAAAATGCCATGTCCTGCCTGTCAAGACCC
AGAGATTGGACCTGAGCATAGTGTTGCAGATTATCACAACCACTCAAACATTGAA-----
-ACTCGACTCCGCAAGGGAGGTAGGACTAGATGT------------------------TT
TGGAGGCTGTGTGTTTGCCTATGTTGGCTGCTATAAT-AAGCGTGCCTACTGGGTTCCTC
GTGCTAGTGCTGATAT------------TGGCTCAGGCCATACTGGCATTACTGG---TG
ACAATGTGGAGACCTTGAATG--AGGATCTCCTTGAGATACTGAGTCGTGAACGTGTTAA
CA-----TTAACATTGTTGGCGATTTTCATTTGAATGAAGAGGTTGCCATCATTTTGGCA
TCTTTCTCTGCTTCTACAAGTGCCTTTATTGACACTATAAAGAGTCTTGATTACAAGTCT
TTCAAAACCATTGTTGAGTCCTGCGGTAACTATAA------AGTTACCAAGGGAAAGCCC
GTAAAAGGTGCTTGGAACATTGGACA---------ACAGAGATCAGTTTTAACACCACTG
TGTGGTTTTCCCTCACAGGCT---GCTGGTGTTATCAGATCAATTTTTGCGCGCACACTT
GATGCAGCAAACCACTCAATT--------CCTGATTTGCAAAGAGCAGCTGTCACCATAC
TTGATGGTATTTCTGAACAGTCATTACGTCTTGTCGACGCCATGGTTTATACTTC---AG
ACCTGCTCACCAACAGTGTCATTATTATGGCATATGTAACTGGTGGTCTTGTAC------
----------AACAGACTTCTCAGTGGTT--GTCTAATCTTTTGGGC---ACTACTGTTG
AAAAACT--CAGGCCTAT-CTTTGAATGGATTGAGGCGAAACTTAGTGCAGGAGTTGAAT
TTCTCAAGGATGCTTGGGA-----------GATTCTCAAATTTCT-CATTACAGGTGTTT
TTGACATCGTCAAGGGTCAAATACAGGTTGCT-TCAGATAACATCAAGGATTGTGTAAAA
TGCTTCATTGA-TGTTGTTAACAAGGCACTCGAAATGTGCATTGATCAAGTCACTATCGC
TGGCGCAAAGTTGCGATCACTCAACTTAGGTGAAGTCTTCATCGCTCAAAGCAAGGGACT
TTACCGTCAGTGTATACGTGGCAAGGAGCAGCTGCAACTACTCATGCCTCTTAAGGCACC
AAAA----GAAGTAACCTTTCTTGAAGGTGATTCACATGACACAGTACTTACCTCTGAGG
AGGTTG----TTCTCAAGAACGGTGA----ACTCGAAGCACTCGAGACGCCCGTTGATAG
CTTCACAAATGGAGCTATC------------GTTGGCACACCAGTCTGTGTAA-------
--------ATGGCCTCATGCTCTTAGAGATTAAGGA--------------CAAAGAACAA
TACTG---CGCATTGTCTCCTGGTT----TACTGGCTA-----CAAACAATGTCTTTCGC
TTAAAAGGGGGTGCACCAATTAAAGGTGTAACCTTTGGAGAAGATACTGTTTGGGAAGTT
CAAGGTTACAAGAATGTGAGAATCACATTTGAGCTTGATGAACGTGTTGACAAAGTGCTT
AATGAAAAGTGCTCTGTCTACACTGTTGAATCCGGTACCGAAGTTACTGAGTTTGCATGT
GTTGTAGCAGAGGCTGTTGTGAAGACTTTACAACCAGTTTCTGATCTCCTTACCAACAT-
--------------------GGGTATTGATCTTGATGAGTGGAGTGTAGCTACATTCTAC
TTATTTGATGATGCTGGTGAAGAAAACTTTTCATCACGTATGTATTGTTCCTTTTACCCT
CCAGATGAGGAAGAAGAGGACGATGC------------------AGAGTGTGAGGAAGAA
GAA------ATTGATGAAACCTGTGAACATGAGTACGGTACAGAGGATGATTATCAAGGT
CTCCCTCTGGAATTTGGTGCCTCAGC---TGAAACAGTTCGAGTTGAGGAA---GAAG--
----------------AAGAGGAAGACTGGCTGGATGATACTACTGAGCAATC-------
--------------------------------------------------A---------
---------GAGATTGAGCCAGAACCAGAACC---------------------TACACCT
GAAGAACCAGTT---------AAT---------------CAGTTTACT------------
-GGTTATTTAAAA--CTTACTG------------------------ACAATGTTGCCATT
AAATGTGTTGACATCG-TTAAGGAGGCACAAAGTGCTAATCCTA--------------TG
GTGATTGTAAATGCTGCTAACATACACCTGAAACATGGTGGTGGTGT-AGCAGGTGCACT
CAACAAGGCAACCAATGGTGCCATGCAAAAGGAGAGTGATGATT-ACATTAAGCTAAATG
GCCCTCTTACAGTAGGAGGGTCTTGTTTGCTTTCTGGACATAATCTTGCTAAGAAGTGTC
TGCATGTTGTTGGACCTAACCTAAATGCAGGTGAGGACATCCAGCTTCTTAAGGCAGCAT
ATGAAAATTTCAATTCACAGGACATCTTACTTGCACCATTGTTGTCAGCAGGCATATTTG
GTGCTAAACCACT-TCAGTCTTTACAAGTGTGCGTGCAGACGGTTCGTACACAGGTTTAT
ATTGCAGTCAATGACAAAGCTCTTTATGAGCAGGTTGTCATGGATTATCTTGATAACCTG
AAGCCTAGAGT---------------GGAAGCACCTAAACAAGAGGAGCCACCAAACACA
GAAGATTCCAAAACTGAGG------------------------AGAAATCTGTCGTACAG
AAGCCTGTCGATGTGAAGCCAAAAATTAAGGCCTGCATTGATGAGGTTAC----CACAAC
ACTGGAAG----AAACTAAGTTTCTTACCAATAAGTTACTCTTGTTTGCTGATATCAATG
GTAAGCTTTACCATGATTCTCAGAACATGCTTAGAGGTGAAGATATGTCTTTCCTTGAGA
AGGATGCACCTTAC-----ATGGTAGGTGATGTTATCA--------CTAGTGGTGATATC
ACTTGTGTTGTAATACCCTCCAAAAAGGCTGGTGGCACTACTGAGATGCTCTCAAGAGCT
TTGAAGAAAGTGCCAGTTGATGAGTATATAACCACGTACCCTGGACAAGGATGTGCTGGT
TATACACTTGAGGAAGCTAAGACTGCTCTTAAGAAATGCAAATCTGCATTTTATGTACTA
CCTTCAGAAGCACCTAATGCTAAGGAAGAGATTCTAGGAACTGTATCCTGGAATTTGAGA
GAAATGCTTGCTCATGCTGAAGAGACAAGAAAATTAATGCCTATATGCATGGATGTTAGA
GCCATAATGGCAACCATCCAACGTAAGTATAAAGGAATTAAAATTCAAGAGGGCATCGTT
GACTATGGTGTCC-GATTCTTCTTTTATACTAGTAAAGAGCCTGTAGCTTCTATTATTAC
GAAGCTGAACTCTCTAAATGAGCCGCTTGTCACAATGCCAATTGGTTATGTGACACATGG
TTTTAATCTTGAAGAGGCTGCGCGCTGTATGCGTTCTCTTAAAGCTCCTGCCGTAGTGTC
AGTATCATCACCAGATGCTGTTACTACATATAATGGATACCTCACTTCGTCATCAAAGAC
ATCTGAGGAGCACTTTGTAGAAACAGTTTCTTTGGCTGGCTCTTACAGAGATTGGTCCTA
TTCAGGACAGCGTACAGAGTTAGGTGTTGAATTTCTTAAGCGTGGTGACAAAATTGTGTA
CCACACTCTGGAGAGCCCCGTCGAGTTTCATCTTGACGGTGAGGTTCTTTCACTTGACAA
ACTAAAGAGTCTCTTATCCCTGCGGGAGGTTAAGACTATAAAAGTGTTCACAACTGTGGA
CAACACTAATCTCCACACACAGCTTGTGGATATGTCTATGACATATGGACAGCAGTTTGG
TCCAACATACTTGGATGGTGCTGATGTTACAAAAATTAAACCTCATGTAAATCATGAGGG
TAAGACTTTCTTTGTA---------CTACCTAGTGATGACACACTACGTAGTGAAGCTTT
C---GAGTACTACCATACTCTTGATGAGAGTTTTCTTGGTAGGTACATGTCTGCTTTAAA
CCACA-CAAAGAAATGGAAATTTCCTCAAGTTGGTGGTTTAACTTCAATTAAATGGGCTG
ATAACAATTGTTATTTGTCTAGTGTTTTATTAGCACTTCA---ACAGCTTGAAGTCAAAT
TCAATGCACCAGCACTTCAAGAGGCTTATTATAGAGCCCGTGCTGGTGATGCTGCTAACT
TTTGTGCACTCATACTCGCTTACAGTAATAAAACTGTTGGCGAGCTTGGTGATGTCAGAG
AAACTATGACCCATCTTCTACAGC--------ATGCTAATTTGGAATCTGCAAAGCG---
AGTTCTTAATGTGGTGTGTAAACATTGTGGTCAGAAAACTACTACCTTAACGGGTGTAGA
AGCTGTGATGTATATGGGTACTCTATCTTATGATAATCTTAAGACAGGTGTTTCCATTCC
ATGTGT------GTGTGGTCGTGATGCTACACAATATCTAGTACAACAAGAGTCTTCTTT
TGTTATGATGTCTGCACCACCTGCTGAGTATAAATTACAG--------CAAGGTACATTC
TTATGTGCGAATGAGTACACT---GGTAACTATCAGTG----TGGTCATTACACTCATAT
AACTGCTAAGGAGACCCTCTATCGTATTGACGGAGCTCACC----TTACAAAGATGTCAG
AGTACAAAGGACCAGTGACTGATG---TTTTCTACAAGGAAACATCTTACACTA-CAACC
ATCAAGCCTGTGTCGTATAAACTCGATGGAGTTACTTACACAGAGATTGAACCAAAATTG
GATGGGTATTATAAAAAGGATAATGCTTACTATACA---GAGCAGCCTATAGACCTTGTA
CCAACTCAACCATTACCAAATGCGAGTTTTGATAATTTCAAACTCACATGTTCTAACACA
AAATTTGCTGATGA---------------TTTAAATCAAAT------GACAGGCTTCACA
AAGCCAGCTTCACGAGAGCTATCTGTCAC-ATTCTTCCCAGACTTGAATGGCGATGTAGT
GGCTATTGACTATAGACACTATTCAGCGAGTTTCAAGAAAGGTGCTAAATTACTGCATAA
GCCAATTGTTTGGCACATTAACCAGGCTACAACCAAGACAACGTTCAA------------
-----------ACCAAACACTTGGTG--------------------------TTTACG--
-TTGTCTTTGGAGTACAAAGCCAGTAGATACTTCAAATTCATTTGAAGTTCTGGCAGTAG
AAGACACACAAGGAATGGACAATCTTGCTTGTGAAAGTCAAC--AACCCACCTCTGAAGA
A-------------GTAGTGGAAAATCCTACCATACAGAAGGAAGTCATAGAGTGT----
-GACGTGAAAACTACCGAAGTTGTAGGCAATGTCATACTTAAACCATCAGATGAAGGTG-
TTAAAG--------------------------TAACACAA----GAGTTAGGTCATGAGG
ATCTTATGGCTGCTTATG-----TGGAAAACACAAGC---ATTACCATTAAGAAACCTAA
TGAGCTTTCACTAGCCTTAGGTTTAAAAACAATTGCCACTCATGGTATTGCTGCAATTAA
TAGTGTTCCTTGGAGTAAAATTTTGGCTTATGTCAAACCATTCTTAGGACAAGCAGCAAT
TACAACATCAAATTGCGCTAAGAGATTAGCACAACGTGTGTTTAACAATTATATGCCTTA
TGTGTTTACATTATTGTTCCAATTGTGTACTTTTACTAAAAGTACCAATTCTAGAATTAG
AGCTTCACTACCTACAACTATTGCTAAAAATAGTGTT----AAGAGTGTTGC--------
---TAAATTATGTTTGGAT--GCCGGCATTAATTA-TGTGAAGTCACCCAAA------TT
TTCTAAATTGTTCACAATCGCTATGTGGCTAT-TGTTGTTAAGTATTTGCTTAGGTTCTC
TAA--TCTGTGTAACTGCTGCTTT------TGGTGTAC----------------------
-----TCTTATCTAATTTTGGTGCTCCTTCTTATTGTAATGGCGTTAGAGAATTGTAT--
-CTTAATTCGTCTAACGTTACTACTATGGATTTCTGTGAAG---GTTCTTTTCCTTGCAG
CATTTGTTTAAGTGGATTAGACTCCCTTGATTCTTATCCAGCTCTTGAAACCATTCA---
-------GGTGACGAT-TTCATCGTACAAGCTAGACTTGACAATTTTAGGTCTGGCCGCT
GAGTGGGTTTTGGCATATATGTTGTTCACAAAATTCTTTTATTTATTAGGTCTTTCAGCT
ATAATGCAGGTGTTCTTTGGC-----------TATTT------TGCTAGTCATTTCATCA
GCAATTCTTGGCTCATGTGGTTTATCATTAGTATTGTACAAATGGCACCCGTTTCTGCAA
TGGTTAGGATGTACATCTTCTTTGCTTCTTTCTACTACATATGGAAGAGCTATGTTCATA
TCATGGATGGTTGCACCTCTTCGACTTGCATGATGTGCTATAAGCGCAATCGTGCCACAC
GCGTTGAGTGTACAACTATTGTTAATGGCATGAAGAGATCTTTCTATGTCTATGCAAATG
GAGGCCGTGGCTTCTGCAAGACTCACAATTGGAATTGTCTCAATTGTGACACATTTTGCA
CTGGT-AGTACATTCATTAGTGATGAAGTTGCTCGTGATTTGTCACTCCAGTTTAA--AA
GACCAATCAACCCTACTGACCAGTCATCGTATATTGTTGATAGTGTTGCTGTGAAAAATG
GCGCGCTTCACCTCTACTTTGACAAGGCTGGTCAAAAGACCTATGAGAGACATCCGCTCT
CCCATTTTGTCAATTTAGACAATTTGAGAGCTAA---------CAACACTAAAGGTTCAC
TGCCTATTAATGTCATAGTTTTTGATGGCAAGTCCAAATGCG---ACGAGTCTGCTTCTA
AGTCTGCTTCTGTGTACTACAGTCAGCTGATGTGCCAACCTATTCTGTTGCTTGACCAAG
CTCTTGTATCAGACGTTGGAGATAGTACTGAAGTTTCCGTTAAGATGTTTGATGCTTATG
TCGACACCTTTTCAGCAACTTTTAGTGTTCCTATGGAAAAACTTAAGGCACTTGTTGCTA
CAGCTCACAGCGAGTTAGCAAAGGGTGTAGCTTTAGATGGTGTCCTTTCTACATTCGTGT
CAGCTGCCC---GACAAGGTGTTGTTGATACCGATGTTGACACAAAGGATGTTATTGAAT
GTCTCAAACTTTCACATCACTCTGACTTAGAAGTGACAGGTGACAGTTGTAACAATTTCA
TGCTCACCTATAATAAGGTTGAAAACATGACGCCCAGAGATCTTGGCGCATGTATTGACT
GTAATGCAAGGCATATCAATGCCCAAGTAGCAAAAAGTCACAATGTTTCACTCATCTGGA
ATGTAAAAGACTACATGTCTTTATCTGAACAGCTGCGTAAACAAATTCGTAGTGCTGCCA
AGAAGAACAACATACCTTTTAGACTAACTTGTGCTACAACTAGACAGGTTGTCAATGTCA
TAACTACTAAAATCTCACTCAAGGGTGGTAAGATTGTTAG---------TACTTGTTTTA
AACTTATGCTTAAGGCCACATTATTG---TGCGTTCTTGCTGCATTGGTT----------
-TGTTATAT-CGTTATGCCAG----TACATACATTGTCAAT---CCATGATGG---TTAC
ACAAATGAAATCATTGGTTACAAAGCCATTCAGGATGGTGTCACTCGTGACATCATTTCT
ACTGATGATTGTTTTGCAAATAAACATGCTGGTTTTGACGC-ATGGTTTAGCCAGCG---
TGGTGGTTCATACAAAAATGACAAAAGCTGCCCTGTAGTAGCTGCTATCATTACAAGAGA
GATTGGTTTCATAGTGCCTGGCTTACCGGGTACTGTGCTGAGAGCAATCAAT--GGTGAC
TTCTTGCATTTTCTACCTCGTGTTTTTAGTGCTGTTGGCAACATTTGCTACACACCTTCC
AAACTCATTGAGTATAGTGATTTTGCTACCTCTGCTTGCGTTCTTGCTGCTGAGTGTACA
ATTTTTAAGGATGCTATGGGCAAACCTGTGCCATATTGTTATGACACTAATTTGCTAGAG
GGTTCTATTTCTTATAGTGAGCTTCGTCCAGACACTCGTTATGTGCTTATGGATGGTTCC
A---TCATACAGTTTCCTAACACTTACCTGGAGGGTTCTGTTAGAGTAGTAACAACTTTT
GATGCTGAGTACTGTAGACATGGTACATGCGAAAGGTCAGAAGTAGGTATTTGCCTATCT
ACCAGTGGTAGATGGGTTCTTAATAATGAGCATTACAGAGCTCTATCAGGAGTTTTCTGT
GGTGTTGATGCGATGAATCTCATAGCTAA-CATCTTTACTCCTCTTGTGCAACCTGTGGG
TGCTTTAGATGTGTCTGCTTCAGTAGTGGCTGGTGGTATTATTGCCATATTGGTGACTTG
TGCTGCCTACTACTTTATGAAATTCAGACGTGTTTTTGGTGAGTACAACCA------TGT
TGTTGCTGCTAATGCACTTTTGTTTTTGATGTCTTTCAC-TATACTCTGTCTGGTACCAG
CTTACAGCTTTCTGCCGGGAGTCTACTCAGTCTTTTACTTGTACTTGACATTCTATTTCA
CCAATGATGTTTCATTCTTGGCTCACCTTCAATGGTTTGCCATGTTTTCTCCTATTGTGC
CTTTTTGGATAACAGCAATCTATGTATTCTGTATTTCTCTGAAGCACTGCCATTGGTTCT
TTA-ACAACTATCTTAGGAAAAGAGT---CATGTTTAATGGAGTTACATTTA---GTACC
TTCGAGGAGGCTGCTTTGTGTACCTTTTTGCTCAACAAGGAAATGTACCTAAAATTGCGT
AGCGAGACACTGTTGCCACTTACACAGTATAACAGGTATCTTGCTCTATATAACAAGTAC
AAGTATTTCAGTGGAGCCTTAGATACTACCAGCTATCGTGAAGCAGCTTGCTGCCACTTA
GCAAAGGCTCTAAATGACTTTAGCAACTCAGGTGCTGATGTTCTCTACCAACCACCACAG
ACATCAATCACTTCTGCTGTTCTGCAGAGTGGTTTTAGGAAAATGGCATTCCCGTCAGGC
AAAGTTGAAGGGTGCATGGTACAAGTAACCTGTGGAACTACAACTCTTAATGGATTGTGG
TTGGATGACACAGTATACTGTCCAAGACATGTCATTTGCACAGCAGAAGACATGCTTAAT
CCTAACTATGAAGATCTGCTCATTCGCAAATCCAACCATAGCTTTCTTGTTCAGGCTGGC
AATG----TTCAAC-----TTCGTGTTATTGGCCATTCTATGCAAAATTGTCTGCTTAGG
CTTAAAGTTGATACTTCTAACCCTAAGACACCCAAGTATAAATTTGTCCGTATCCAACCT
GGTCAAACATTTTCAGTTCTAGCATGCTACAATGGTTCACCATCTGGT--GTTTATCAGT
GTGCCATGAGACCTAATCATACCATTAAAGGTTCTTTCCTTAATGGATCATGTGGTAGTG
TTGGTTTTAACATTGATTATGATTGCGTGTCTTTCTGCTATATGCATCATATGGAGCTTC
CAACAGGAGTACACGCTGGTACTGACTTAGAAGGTAAATTCTATGGTCCATTTGTTGACA
GACAAACTGCACAGGCTGCAGGTACAGACACAACCATAACATTAAATGTTTTGGCATGGC
TGTATGCTGCTGTTATCAATGGTGATAGGTGGTTTCTTAATAGATTCACCACTA------
---CTTTGAATGACTTTAACCTTGTGGCAATGAAGTACAACTA------TGAACCT-TTG
ACACAAGATCATGTTGACATATTGGGACCTCTTTCTGCTCAAACAGGAATTGCCGTCTTA
GATATGTGTGCTGCTTTGAAAG----AGCTGCTGCAGAATGGTATGAATGGTCGTACTAT
CCTTGGTAGCACTATTTTAGAAGATGAGTTTACACCATTTGATGTTGTTAGACAATGCTC
TGGTGTTACCTTCCAAGGTAAGTTCAAGAAAATTGTTAAGGGCACTCATCATTGGATGCT
TTTAACTTTCTTGACATCACTATTGATTCTTGTTCAAAGTACACAGTGGTCACTGTTTTT
CTTTGTTTACGAGAATGCTTTCTTGCCATTTACTCTTGGTATTA-TGGCAATTGCTGCAT
GTGCTATGCTGCTTGTTAAGCATAAGCACGCATTCTTGTGCTTGTTTCTGTTACCTTCTC
TTGCAACAGTTGCTTACTTTAATATGGTCTACATGCCTGCTAGCTGGGTGATGCGTATCA
TGACATGGCTTGAATTGGCTG-ACACTAGCTTGTC--------TGGTTATAGGCTTAAGG
ATTGTGTT-------ATGTATGCTTCAG-----CTTTAGTTTTGCTTATTCTCATGAC-A
GCTCGCACTGTTTATGATGATGCTGCTAGACGTGTT---TGGACACTGATG-AATGTCAT
TACACTTGTTTACAAAGTCTACTATGGTAATGCTTTAGATCAAGCTATTTCCATGTGGGC
CTTAGTTATTTCTGTAACCTCTAACTATTCTGGT---GTCGTTACGACTATCATGTTTTT
AGCTAGAGCTATAGTGTTTGTGTGTGTTGAGTATTACCCATTGTTATTTATTACTGGCAA
CACCTTACAGTGTATC-----------ATGCTTGTT-TATTGT-----TTCTTAGGCTAT
TGTTGCTGCTGCTACTTTGGCCTTTTCTGTTTACTCAACCGTTACTTCAGGCTTACTCTT
GGTGTTTATGACTACTTGGTCTCTACACAAGAATTTAGGTATATGAACTCCCAGGGGCTT
TTGCCTCCTAAGAGTAGTATTGATGCTTTCAAGCTTAACATTAAGTTGTTGGGTATTGGA
GGTAAACCATGTATCAAGGTTGCTACTGTACAGTCTAAAATGTCTGACGTAAAGTGCACA
TCTGTGGTA----CTGCTCTCGGTTCTTCAACA-----ACTTAGAGTAGAGTCATCTTCT
AAATTGTGGGCACAATGTGTACAACTCCACAATGATATTCTTCTTGCAAAAGACACAACT
GAAGCTTTCGAGAAGATGGTTTCTCTTTTGTCTGTTTTGCTATCCATGCAGGGTGCTGTA
GACATTAATAGGTTGTGCGAGGAAATGCTCGATAACCGTGCTACTCTTCAGGCTATTGCT
TCAGAATTTAGTTCTTTACCATCATATGCCGCTTATGCCACTGCCCAGGAGGCCTATGAG
CAGGCTGTAGCTAATGGTGA---TTCTGAAGTCGTTCTCAAAAAGTTAAAGAAATCTTTG
AATGTGGCTAAATCTGAGTTTGACCGTGATGCTGCCATGCAACGCAAGTTGGAAAAGATG
GCAGATCAGGCTATGACCCAAATGTACAAACAGGCAAGATCTGAGGACAAGAGGGCAAAA
GTAACTAGTGCTATGCAAACAAT-GCTCTTCACTATGCTTAGGAAGCTTGATAATGATGC
ACTTAACAACATTATCAACAATGCGCGTGATGGTTGTGTTCCACTCAACATCATACCATT
GACTACAGCAGCCAAACTCATGGTTGTTGTCCCTGATTATGGTACCTACAAGAACACTTG
TGATGGTAACACCT-------TTACATATGCATCTGCACTCTGGGAAATCCAGCAAGTTG
TTGATGCGGATAGCAAGATTGTTCAACTTAGTGAAATTAACATGGACAATTCACCAAATT
TGGCTTGGCCTCTTATTGTT-ACAGCTCTAAG--AGCCAACTCAGCTGTTAAACTACAGA
ATAATGAACTGAGTCCAGTAGCACTACGACAGATGTCCTGTGCGGCTGGTACCACACAAA
CAGCTTGTACTGATGACAATGCACTTGCCTACTATAACAATTCGAAGGGAGGTAGGTTTG
TGCTGGCATTACTATCAGACCACCAAGATCTCAAATGGGCTAGATTCCCTAAGAGTGATG
GTACAGGTACAATTTACACAGAACTGGAACCACCTTGTAGGTTTGTTACAGACACACCAA
AAGGGCCTAAAGTGAAATACTTGTACTTCATCAAAGGCTTAAACAACCTAAATAGAGGTA
TGGTGCTGGGCAGTTTAGCTGCTACAGTACGTCTTCAGGCTGGAAATGCTACAGAAGTAC
CTGCCAATTCA-ACTGTGCTTTCCTTCTGTGCTTTTGCAGTAGACCCTGCTAAAGCATAT
AAGGATTACCTAGCAAGTGGAGGACAACCAATCACCAACTGTGTGAAGATGTTGTGTACA
CACACTGGTACAGGACAGGCAATTACTGTAACACCAGAAGCTAACATGGACCAAGAGTCC
TTTGGTGGTGCTTCATGTTGTCTGTATTGTAGATGCCACATTGACCATCCAAATCCTAAA
GGATTCTGTGACTTGAAAGGTAAGTACGTCCAAATACCTACCACTTGTGCTAATGACCCA
GTGGGTTTTACACTTAGAAACACAGTCTGTACCGTCTGCGGAATGTGGAAAGGTTATGGC
TGTAGTTGTGACCAACTC---CGCGAACCCTTGATGCAGTCTGCGGATGCATC-AACGTT
TTTAAACGGGTTTGCGGTGTAAGTGCA---GCCCGTCTTACACCGTGCGGCACAGGCACT
AGTACTGATGTC-GTCTACAGGGC-TTTTGATATTTACAAC------GAAAAAGTTGCTG
GTTTTGCAAAGTTCCTAAAAACTAATTGCTGTCGCTTCCAGGAGAAGGATGAGGAAGGCA
ATTTATTAGACTCTTACTTTGTAGTTAAGAGGCATACTATGTCTAACTACCAACATGAAG
AGACTATTTATAACTTGGTTAAAGATTGTCCAGCGGTTGCTGTCCATGACTTTTTCAAGT
TTAGAGTAGATGGTGACATGGTACCACATATATCACGTCAGCGTCTAACTAAATACACAA
TGGCTGATTTAGTCTATGCTCTACGTCATTTTGATGAGGGTAATTGTGATACATTAAAAG
AAATACTCGTCACATACAATTGCTGTGATGATGATTATTTCAATAAGAAGGATTGGTATG
ACTTCGTAGAGAATCCTGACATCTTACGCGTATATGCTAACTTAGGTGAGCGTGTACGCC
AATCATTATTAAAGACTGTACAATTCTGCGATGCTATGCGTGATGCAGGCATTGTAGGCG
TACTGACATTAGATAATCAGGATCTTAATGGGAACTGGTACGATTTCGGTGATTTCGTAC
AAGTAGCACCAGGCTGCGGAGTTCCTATTGTGGATTCATATTACTCATTGCTGATGCCCA
TCCTCACTTTGACTAGGGCATTGGCTGCTGAGTCCCATATGGATGCTGATCTCGCAAAAC
CACTTATTAAGTGG-GATTTGCTGAAATATGATTTTACGGAAGAGAGACTTTGTCTCTTC
GACCGTTATTTTAAATATTGGGACCAGACATACCATCCCAATTGTATTAACTGTTTGGAT
GATAGGTGTATCCTTCATTGTGCAAACTTTAATGTGTTATTTTCTACTGTGTTTCCACCT
ACAAGTTTTGGACCACTAGTAAGAAAAATATTTGTAGATGGTGTTCCTTTTGTTGTTTCA
ACTGGATACCATTTTCGTGAGTTAGGAGTCGTACATAATCAGGATGTAAACTTACATAGC
TCGCGTCTCAGTTTCAAGGAACTTTTAGTGTATGCTGCTGATCCAGCTATGCATGCAGCT
TCTGGCAATTTATTGCTAGATAAACGCACTACATGCTTTTCAGTAGCTGCACTAACAAAC
AATGTTGCTTTTCAAACTGTCAAACCCGGTAATTTTAATAAAGACTTTTATGACTTTGCT
GTGTCTAAAGGTTTCTTTAAGGAAGGAAGTTCTGTTGAACTAAAACACTTCTTCTTTGCT
CAGGATGGCAACGCTGCTATCAGTGATTATGACTATTATCGTTATAATCTGCCAACAATG
TGTGATATCAGACAACTCCTATTCGTAGTTGAAGTTGTTGATAAATACTTTGATTGTTAC
GATGGTGGCTGTATTAATGCCAACCAAGTAATCGTTAACAATCTGGATAAATCAGCTGGT
TTCCCATTTAATAAATGGGGTAAGGCTAGACTTTATTATGACTCAATGAGTTATGAGGAT
CAAGATGCACTTTTCGCGTATACTAAGCGTAATGTCATCCCTACTATAACTCAAATGAAT
CTTAAGTATGCCATTAGTGCAAAGAATAGAGCTCGCACCGTAGCTGGTGT----------
--CTCTATCTGTAGTAC-TATG--------ACAAATAGACAGTTTCA---TCAGAAATT-
------------------------------------------ATTGAAGTCAATAG----
--CCGCCACTA------GAGGAGCTA-------CTGTGGTAATTGGAACAAGC-------
-------------------AAGTTTTACGGTGGCTGGCATAATATGTTAAAAACTGTTTA
CAGTGATGTAGAAACTCCACACCTTATGGGTTGGGATTATCCAAAATGTGACAGAGCCAT
GCCTAACATGCTTAGGATAATGGCCTCTCTTGTTCTTGCTCGCAAACATAACACTTGCTG
TAACTTATCACACCGTTTCTACAGGTTAGCTAACGAGTGTGCGCAAGTATTAAGTGAGAT
GGTCATGTGTGGCGGCTCACTATATGTTAAACCAGGTGGAACATCATCCGGTGATGCTAC
AACTGCTTATGCTAATAGTGTCTTTAACATTTGTCAAGCTGTTACAGCCAATGTAAATGC
ACTTCTTTCAACTGATGGTAATAAGATAGCTGACAAGTATGTCCGCAATCTACAACACAG
GCTCTATGAGTGTCTCTATA-GAAATAGGGATGTTGATCATGAATTCGTGGATGAGTTTT
ACGCTTACCTGCGTAAACATTTCTCCATGATGATTCTTTCTGATGATGCCGTTGTGTGCT
ATAACAGTAACTATGCGGCTCAAGGTTTAGTAGCTAGCATTAAGAACTTTAAGGCAGTTC
TTTATTATCAAAATAATGTGTTCATGTCTGAGGCAAAATGTTGGACTGAGACTGACCTTA
CTAAAGGACCTCACGAATTTTGCTCACAGCATACAATGCTAGTTAAACAAGGAGATGATT
ACGTGTACCTGCCTTACCCAGATCCATCAAGAATATTAGGCGCAGGCTGTTTTGTCGATG
ATATTGTCAAAACAGATGGTACACTTATGATTGAAAGGTTCGTGTCACTGGCTATTGATG
CTTACCCACTTACAAAACATCCTAATCAGGAGTATGCTGATGTCTTTCACTTGTATTTAC
AATACATTAGAAAGTTACATGATGAGCTTACTGGCCACATGTTGGACATGTATTCCGTAA
TGCTAACTAATGATAACACCTCACGGTACTGGGAACCTGAGTTTTATGAGGCTATGTACA
CACCACATACAGTCTTGCAGGCTGTAGGTGCTTGTGTATTGTGCAATTCACAGACTTCAC
TTCGTTGCGGTGCCTGTATTAGGAGACCATTCCTATGTTGCAAGTGCTGCTATGACCATG
TCATTTCAACATCACACAAATTAGTGTTGTCTGTTAATCCCTATGTTTGCAATGCCCCAG
GTTGTGATGTCACTGATGTGACACAACTGTATCTAGGAGGTATGAGCTATTATTGCAAGT
CACAT-AAGCCTCCCATTAGTTTTCCATTATGTGCTAATGGTCAGGTTTTTGGTTTATAC
AAAAACACATGTGTAGGCAGTGACAATGTCACTGACTTCAATGCGATAGCAACATGTGAT
TGGACTAATGCTGGCGATTACATACTTGCCAACACTTGTACTGAGAGACTCAAGCTTTTC
GCAGCAGAAACGCTCAAAGCCACTGAGGAAACATTTAAGCTGTCATATGGTATTGCCACT
GTACGCGAAGTACTCTCTGACAGAGAATTGCATCTTTCATGGGAGGTTGGAAAACCTAGA
CCACCATTGAACAGAAACTATGTCTTTACTGGTTACCGTGTAACTAAAAATAGTAAAGTA
CAGATTGGAGAGTACACCTTTGAAAAAGGTGACTATGGTGATGCTGTTGTGTACAGAGGT
ACTACGACATACAAGTTGAATGTTGGTGATTACTTTGTGTTGACATCTCACACTGTAATG
CCACTTAGTGCACCTACTCTAGTGCC-ACAAGAGCACTATGTGAGAATTACTGGCTTGTA
CCCAACACTCAACATCTCAGATGAGTTTTCTAGCAATGTTGCAAATTATCAAAAGGTCGG
CATGCAAAAGTACTCTACACTCCAAGGACCACCTGGTACTGGTAAGAGTCATTTTGCCAT
CGGACTTGCTCTCTATTACCCATCTGCTCGCATAGTGTATACGGCATGCTCTCATGCAGC
TGTTGATGCCCTATGTGAAAAGGCATTAAAATATTTGCCCATAGATAAATGTAGTAGAAT
CATACCTGCGCGTGCGCGCGTAGAGTGTTTTGATAAATTCAAAGTGAATTCAACACTAGA
ACAGTATGTTTTCTGCACTGTAAATGCATTGCCAGAAACAACTGCTGACATTGTAGTCTT
TGATGAAATCTCTATGGCTACTAATTATGACTTGAGTGTTGTCAATGCTAGACTTCGTGC
-AAAACACTAC-GTCTATATTGGCGATCCTGCTCAATTACCAGCCCCCCGCACATTGCTG
ACTAAAGGCACACTAGAACCAGAATATTTTAATTCAGTGTGCAGACTTATGAAAACAATA
GGTCCAGACATGTTCCTTGGAACTTGTCGCCGTTGTCCTGCTGAAATTGTTGACACTGTG
AGTGCTTTAGTTTATGACAATAAGCTAAAAGCACACAAGGA--TAAGTCAGCTCAATGCT
TCAAAATGTTCTACAAAGGTGTTAT-TACAC-ATGATGTTTCATCTGCAATCAACAGACC
TCAAATAGGCGTTGTAAGAGAATTTCTTACACGCAATCCTGCTTGGAGAAAAGCTGTTTT
TATCTCACCTTATAATTCACAGAACGCTGTAGCTTCAAAAATCTTAGGATTGCCTACGCA
GACTGTTGATTCATCACAGGGTTCTGAATATGACTATGTCATATTCACACAAACTACTGA
AACAGCACACTCTTGTAATGTCAACCGCTTCAATGTGGCTATCACAAGGGCAAAAATTGG
CATTTTGTGCATAATGTCTGATAGAGATCTTTATGACAAACTGCAATTTACAAGTCTAGA
AATACCACGTCGCAATGTGGCTACATTACAAG-------CAGAAAATGTAACTGGACTTT
TTAAGGACTGTAGTAAGATCATTACTGGTCTTCATCCTACACAGGCACCTACACACCTCA
GCGTTGATATAAAGTTCAAGAC---TGAAGGATTATGTGTTGACATACCAGGCATACCAA
AGGACATGACCTACCGTAGACTCATCTCTATGATGGGTTTCAAAATGAATTACCAAGTCA
ATGGTTACCCTAATATGTTTATCACCCGCGAAGAAGCTATTCGTCACGTTCGTGCGTGGA
TTGGCTTTGATGTAGAGGGCTGTCATGCAACTAGAGATGCTGTG-GGTACTAACCTACCT
CTCCAGCTAGGATTTTCTACAGGTGTTAACTTAGTAGCTGTACCGACTGGTTATGTTGAC
ACTGAAAATAACACAGAATTCACCAGAGTTAATGCAAAACCTCCACCAGGTGACCAGTTT
AAACATCTTATACCACTCATGTATAAAGGCTTGCCCTGGAATGTAGTGCGTATTAAGATA
GTACAAATGCTCAGTGATACACTGAAAGGATTGTCAGACAGAGTCGTGTTCGTCCTTTGG
GCGCATGGCTTTGAGCTTACATCAATGAAGTACTTTGTCAAGATTGGACCTGAAAGAACG
TGTTGTCTGTGTGACAAACGTGCAACTTGCTTTTCTACTTCATCAGATACTTATGCCTGC
TGGAATCATTCTGTGGGTTTTGACTATGTCTATAACCCATTTATGATTGATGTTCAGCAG
TGGGGCTTTACGGGTAACCTTCAGAGTAACCATGACCAACATTGCCAGGTACATGGAAAT
GCACATGTGGCTAGTTGTGATGCTATCATGACTAGATGTTTAGCAGTCCATGAGTGCTTT
GTTAAGCGCGTTGATTGGTCTGTTGAATACCCTATTATAGGAGATGAACTGAGGGTTAAT
TCTGCTTGCAGAAAAGTACAACACATGGTTGTGAAGTCTGCATTGCTTGCTGATAAGTTT
CCAGTTCTTCATGACATTGGAAATCCAAAGGCTATCAAGTGTGTGCCTCAGGCTGAAGTA
GAATGGAAGTTCTACGATGCTCAGCCATGTAGTGACAAAGCTTACAAAATAGAGGAACTC
TTCTATTCTTATGCTACACATCACGATAAATTCACTGATGGTGTTTGTTTGTTTTGGAAT
TGTAACGTTGATCGTTACCCAGCCAATGCAATTGTGTGTAGGTTTGACACAAGAGTCTTG
TCAAACTTGAACTTACCAGGCTGTGATGGTGGTAGTTTGTATGTGAATAAGCATGCATTC
CACACTCCAGCTTTCGATAAAAGTGCATTTACTAATTTAAAGCAATTGCCTTTCTTTTAC
TATTCTGATAGTCCTTGTGAGTCTCATGGCAAACAAGTAGTGTCG-----GATATTGATT
ATGTTCCACTCAAATCTGCTACGTGTATTACACGATGCAATTTAGGTGGTGCTGTTTGCA
GACACCATGCAAATGAGTACCGACAGTACTTGGATGCATATAATATGATGATTTCTGCTG
GATTTAGCCTATGGATTTACAAACAATTTGATACTTATAACCTGTGGAATACATTTACCA
GGTTACAGAGTTTAGAAAATGTGGCTTATAATGTTGTTAATAAAGGACACTTTGATGGAC
ACGCCGGCGAAGCACCTGTTTCCATCATTAATAATGCTGTTTACACAAAGGTAGATGGTA
TTGATGTGGAGATCTTTGAAAATAAGACAACACTTCCTGTTAATGTTGCATTTGAGCTTT
GGGCTAAGCGTAACATTAAACCAGTGCCAGAGATTAAGATACTCAATAATTTGGGTGTTG
ATA-TCGCTGCTAATACTGTAATCTGGGACTACAAAAGAGAAGCCCCAGCACATGTATCT
ACAATAGGTGTCTGCACAATGACTGACATTGCCAAGAAACCTACTGAGAGTGCTTGTTCT
TCACTTACTGTCTTGTTTGATGGTAGAGTGGAAGGACAGGTAGACCTTTTTAGAAACGCC
CGTAATGGTGTTTTAATAACAGAAGGTTCAGTCAAAGGTCTAACACCTTCAAAGGGACCA
GCACAAGCTAGCGTCAATGG----------------AGTCACATTAATTGGAGAATCAGT
AAAAACACAGTTTAACTACTTTAAGAAAGTAGACGGCATTATTCAACAGTTGCCTGAAAC
CTACTT-TACTCAGAGCAGAGACTTAGAGGATTTTAAGCCCAGATCACAAATGGAAACTG
ACTTTCTCGAGCTCGCTATGGATGAATTCATACAGCGATATAAGCTCGAGGGCTATGCCT
TCGAACACATCGTTTATGGAGATTTCAGTCATGGACAACTTGGCGGTCTTCATTTAATGA
TAGGCTTAGCCAAGCGCTCACAAGATTCACCACTTAAATTAGAGGATTTTATCCCTATGG
ACAGCACAGTG-A---AAAATTACTTCATAACAGATGCGCAAACAGGTTCATCAAAATGT
GTGTGTTCTGTGATTGATCTTTTACTTGATGACTTTGTCGAGATAATAAAGTCACAAGAT
TTGTCAGTGATTTCAAAAGTGGTCAAGGTTACAATTGACTATGCTGAAATTTCATTCATG
CTTTGGTGTAAGGATGGACATGTTGAAACCTTCTACCCAAAACTACAAGCAAGTCAAGCG
TGGCAACCAGGTGTTGCGATGCCTAACTTGTACAAGATGCAAAGAATGCTTCTTGAAAAG
TGTGACCTTCAGAATTATGGTGAAAATGCTGTTATACCAAAAGGAATAATGATGAATGTC
GCAAAGTATACTCAACTGTGTCAATACTTAAATACACTTACTTTAGCTGTACCCTACAAC
ATGAGAGTTATTCACTTTGGTGCTGGCTCTGATAAAGGAGTTGCACCAGGTACAGCTGTG
CTCAGACAATGGTTGCCAACTGGCACACTACTTGTCGATTCAGATCTTAATGACTTCGTC
TCCGACGCAGATTCTACTTTAATTGGAGACTGTGCAACAGTACATA-CGGCTAATAAATG
GGACCTTATTATTAGCGATATGTATGACCCTAGGACCAAACATGTGACAAAAGAGAATGA
CTCTAAAGAAGGGTTTTTCACTTATCTGTGTGGATTTATAAAGCAAAAACTAGCCCTGGG
TGGTTCTATAGCTGTAAAGATAACAGAGCATTCTTGGAATGCTGACCTTTACAAGCTTAT
GGGCCATTTCTCATGGTGGACAGCTTTTGTTACAAATGTAAATGCATCATCATCGGAAGC
ATTTTTAATTGGGGCTAACTATCTTGGCAAGCCGAAGGAACAAATTGATGGCTATACCAT
GCATGCTAACTACATTTTCTGGAGGAACACAAATCCTATCCAGTTGTCTTCCTATTCACT
CTTTGACATGAGCAAATTTCCTCTTAAATTAAGAGGAACTGCTGTAATGTCTCTTAAGGA
GAATCAAATCAATGATATGATTTATTCTCTTCTGGAAAAAGGTAGGCTTATCATTAGAGA
AAACAACAGAGTTGTGGTTTCAAGTGATATTCTTGTTAACAACTAAACGAA---------
--------C------ATGTTTATTTTCTTATTATT------------------TCTTACT
CTCACTAGTGGTAGTGACCTTGACCGGTG-------------CACCACTTTTGATGATGT
TCAAG--------------CTCCTAATTACACTCAACATA------CTTCATCTATGAGG
GGGGTTTACTATCCTGATGAAATTTTTAGATCAGACACTCTTTATTTAA-----------
-CTCAGGATTTATTTCTTCCATTTTATTCTAATGTTACAGGGTTTCATACTA--------
----------------TTAATCAT------ACGTTTGGCAACCCTGTCATACCTTTTAAG
GATGGTATTTATTTTGCTGCCACA----GAGAAATCAAATGTTGTCCGTGGTTGGGTTT-
----TTGGTTCTACCATGAACAACAAGT----CACAGTCGGTGATTATTATTAACAATTC
TACTAATGTTGTTATACGAGCATGTAACTTTGAATTGTGTGACAACCCTTTCTTTGCTGT
TTCTAAACCCATGGGTACACAGACA------------CATACTATGATATTCGATAATGC
ATTTAAT---TGCACTTTCGAGTACATATCTGATGCCTTTTCGCTTGA---TGTTTCAGA
AAAGTCAGGT---------AATTTTAAACACTTACGAGAGTTTGTGTTTAAAAATAAAGA
TGGGTTTCTCTATGTTTATAAGGGCTATCAACCTATAGATGTAG-------------TTC
GTGATCTACCTTCTGGTTTTAACACTTTGAAAC---------------------------
CTATTTTTAAGTTGCCTCTTGGTAT-----TAACATTACAAATTTTAGAGCCATTCTTAC
AGCCTTTTCA------CCTGCTCAAGACATT------------TGGGGCACGTCAGCTGC
AGCCTATTTTGTTGGCTATTTAAAGCCAACTACATTTATGCTCAAGTATGATGAAAATGG
TACAATCACAGATGCTGTTGATTGTTCTCAAAATCCACTTGCTGAACTCAAATGCTCTGT
TAAGAGCTTTGAGATTGACAAAGGAATTTACCAGACCTCTAATTTCAGGGTTGTTCCCTC
AGGAGATGTTGTGAGATTCCCTAATATTACAAACTTGTGTCCTTTTGGAGAGGTTTTTAA
TGCTACTAAATTCCCTTCTGTCTATGCATGGGA--------GAGAAAAAAAATTTC---T
AATTG--TGTTGCTGATT---ACTCTGTGCTCTACAACTCAACATTTTTTTCAAC-----
----CTTTAAGTGCTATGGCGTTTCTGCCAC-TAAGTTGAATG-ATCTTTGCTTCTCCAA
TGTCTATGCAGATTCTTTTGTAGTCAAGGGAGATGATGTAAGACAAATAGCGCCAGGACA
A----ACTGGTGTTATTGCTGATTATAATTATAAATTGCC---AGATGATTTCATGGGTT
GTGTCCTTGCTTGGAATACTAGGAACATTGATGCTACTTCAAC---TGGTAATTATAATT
ATAAATATAGGTATCTTAG----------ACATGGCAAGCTTAGGC-CCTTTGAGAGAGA
CATATCTAATGTGCCTTTCTCCCCTGATGGCAAACCTTGCACCCCACCTGCTCTTAATTG
TTATTGGCCATTAAAT------------------GATTATGGTT------------TTTA
CACCACTACTGGCATTGGCTACCAACCTTACA-GAGTTGTAGTACTTTCTTTTGAACTTT
TAAATGCACCGGCCACG--------------------GTTTGTGGACCAAAATTATCCAC
TGACCTTATTAAGAACCAGTGTGTCAATTTTAATTTTAATGGACTCACTGGTACTGGTGT
GTTAACTCCTTCTTCAAAGAGATTTCAACCATTT-----CAACAATTTGGCCGTGATGTT
TCTGATTTCACTGATTCCGTTCGAGATCCTAAAACATCTGAAATATTAGACATTTCACCT
TGCGCTTTTGGGGGTGTAAGTGT---------AATTACACCTGGAACAAATGCTTCATCT
GAAGTTGCTGTTCTATATCAAGATGTTAACTGCACTGATGTTTCTACAGCAAT-------
-----TCATGCAGATCAACTCACACCAGCTTGGCGCATATATTCTACTGGAAACAATGTA
TTCCAGACTCAAGCAGGCTGTCTTATAGGAGCTGAGCATGTCGACACTTCTT--------
-ATGAGT-GCGACATTCCTATTGGAGCTGGCATTTGTGCTAGTTACCATAC--AGTTTCT
TTATT----------ACGTAGTACTAGCCAAAAATCTAT--TGTGGCTT---------AT
ACTATGT----CTTTAGGTG---------CTGATAGT----------T---CAATTGCTT
ACTCTAATAACACCATT------------------------------------GCTATAC
CTACTAACTTTTCAATTAGCATTACTACAGAAGT-AATGCCTGTTTCTATGGCTAAAACC
TCCGTAGAT---TGTAATATG-TACATCTGCGGAGATTCTACTGA----ATGTG--CTAA
TTTGCTTCTCCAA-------------TATGGTAGCTTTTGCACACAACTAAATCGTGCAC
TCT---CAGGTAT-TGCTGCTGAAC-AGGAT----------CGCAACACACGTGAAGTGT
TCGCTCAAGTCAAACAAATGTACAAAACCCCAACTTTGAAATATTTTGGTGGT---TTTA
ATTTTTCACAAATATTACCT------GACCCT--------------CTAAAGCCAACTAA
GAGGTCTTTTA---TTGAGGACTTGCTCTTTAATA--AGGTGACACTCGCTGAT-GCTGG
CTTCATGAAGCAATATGGC----GAATGCCT------AGGTGATATTAATGCTAGAGATC
TCATTTGTGCGCAGAAGTTCAATGGACTTA-----CAGTGTTGCCACCTCTGCTCACTGA
TGATATGAT--TGCTGCCTACACTGCTGCTCTAGTTAGTGGTACTGCCACTGCTGGATGG
ACATTTGGTGCTGGCGCTGCTCTTCAA--ATACCTTTTGCTATGCAAATGGCATATAGGT
TCAATGGCATTGGAGTTA----CCCAAAATGTT--CTCTATGAGAACCAAAAACAAATCG
CCAACCAATTTAACAAGGCGA----TTAGT--CAAATTCAAGAATCACTTACAACAACAT
CAACTGCATTGGGCAAGCTGCAAGACGTTGTTAACCAGAATGCTCAAGCATTAAACACAC
TTGTTAAACAACTTAGCTCTAATTTTGGTGCAATTTCAAGTGTGCTAAATGATATCCTTT
C--GCGACTTGATAAAGTCGAGGCGGAGGTACAAATTGACAGGTTAATTACAGGCAGACT
TCAAAGC---CTTCAAACCTATGTAACACAACAACTAATCA---GGGCTGCTGAAATCAG
GGCTTCT----GCTAATCTTGCTGCTACTAAAATGTCTGAGTGTGTTCTTGGACAATCAA
AAAGAGTTGACTTTTGTGGAAAGGGCTACCACCTTATGTCCTTCCCACAAGCAGCCCCGC
ATGGTGTTGTCTTCCTACATGTCACGTATGTGCCATCCCAGGAGAGGAACTTCACCACAG
CGCCAGCAATTTGTCATGAAGGCAAAGCATACT----------TCCCTCGTGAAGGTGTT
TTTGTG---TTTAATGGCAC--------TTCTTGGTTTATTACACAGAGGA----ACTTC
TTTTCTCCACAAATAATTACTACAGACAATACATTTGTCTCAGGAAATTGTGATGTCGTT
AT-TGGCATCATTAACAACACAGTTTATGATCCTCT--GCAACCTGAGCTTGACTCA-TT
CAAAGAAGAGCTGGACAAGTACTTCAAAAATCATA-CATCACCAGATGTTGATCTTGGCG
ACATTTCAGGCATTAACGCTTCTGTCGTCAACATT--CAAAAAGAAATTGACCGCCTCAA
TGAGGTCGCTAAAAATTTAAATGAATCACTCATTGACCTTCAAGAATTGGGAAAATATGA
GCAATATATTAAATGGCCTTGGTATGTTTGGCTCGGCTTCATTGCTGGACTAATTGCCAT
CGTCATG---GTTACAATCTTGCTTTGTTGCATGACTAGTTGTTGCA------------G
TTGCCTCAAGGGTGCATGCTCTTGTGGTTCTTGCTGCAAGTTTGATGAGGATGACTCTGA
GCCAGTTCTCAAGGGTGTCAAATTACATTACACATAAACGAACTT-ATGGATTTGTTTAT
GAGATTTTTTACTCTTAGATCAATTACTGCACAGCCAGTAAAAATTGACAATGCTTCTCC
TGCAAGTACTGTTCATGCTACAGCAACGATACCGCTACAAGC-CTCACTCCCTTTCGGAT
GGCTTGTTATTGGCGTTGCA--TTTCTTGCTGTTTTTCAGAGCGCTACCAAAATAAT---
--TGCGCTCAATAAAAGATGGCAGCTAG-----CCCTTTATAAGGGCTTCCAGTTCATTT
GCAATTTACTGCTGCTATTTGTTACCATCTATTCACATCTTTTGCTTGT-----------
CGCTGCAGGTATGGAGGCGCAATTTTTGTACCTCTATGCCTTGATATATT------TTCT
ACAATGC---------------ATCAACGCATGTAGAATTATTATGAGATGTTGGCTTTG
TTGGAAGTGCAAATCCAAGAACCCATTACTTTATGATGCCAACTACTTTGTTTGCTGGCA
--------CACACATAACTATG--ACTACTGTATACCATATAACAGTGTCACAGATACAA
TTGTCGTTACTGA--AGGTGACGGCATTTCAACACCAAAACTCAAAGAAGACTACCAAAT
TGGTGGTTATTCTGAGGATAGGCACTCAGGTGTTAAAGACTATGTCGTTGTACATGGCTA
TTTCACCGAAGTTTACT--------ACCAGCTTGAGTCTACACAAATTACTACAGACACT
G----GTATTGA----AAATGCTACATTCTTCATCTTTAA--C---AAGCTTGTTAAAGA
CCCACCGA---ATGTG-------------CAAATACACACAATCGACGGCTCTTCAGGAG
TTGCTAATCCAGCAATGGATCCAATTTATGATGAGCCGA----CGACGACTACTAGCGTG
CCTTTGTAAGCACAAGAAAGTGAGTACGAACTTA-------TGTACTCATTCGTTTCGGA
AGAAACAGGTACGTTAATAGTTAATAGCGTACTTCTTTTTCTTGCTTTCGTGGTATTCTT
GCTAGTCACACTAGCCATCCTTACTGCGCTTCGATTGTGTGCGTACTGCTGCA-------
ATATTGTTAACGTGAGTTTAGTAAAACCAACGGTTTACGTCTA---------CTCGCGTG
TTAAAAATCTGAACTCTTCTGAAGGAGTTCCTGATCTTCTGGTCTAAACGAACTAACTAT
TA---TTATTATTCTGTTTGGAACTTTAACATTGCTTATCATGGCAGA---------CAA
CGGTACTATTACCGTTGAGGAGCTTAAACAACTCCTGGAACAATGGAACCTAGTAATAGG
TTTCCTATTCCTAG---CCTGGATTATGTTACT--------------------------A
CAATTTGCCTATTCTAATCGGAACAGGTTTTTGTACATAATAAAGCTTGTTTTC---CTC
TGGCTCTTGTGGC-----CAGTAACACTTGCTTGTTTTGTGCTTG------CTGCTGTCT
ACAGAATTAATTGGGTGACTGGCGGGATTGCGATTGCAATGGCTTGTATTGTAGGCTTGA
TGTGGCTTAGCTACTTCGTTGCTTCCTTCAGGCTGTTTGCTCGTACCCGCTCAATGTGGT
CATTCAACCCAGAAACA---------AACATTCTTCTCAATGTGCCTCTCCGGGGGACAA
TTGTGACCAGACCGCTCATGGAAAGTGAACTTGTCATTGGTG------------------
-----CTGTGATCATTCGTGGTCACTTGCGAA----------------------------
--------TGGCCGGA-----------CACTCCCTAGGGCGC--------------TGTG
ACATTAAGGACCTGCCAAAAGA---GATCACTGTGGCTACATCACGAACGCTTTCTTATT
ACAAATTAGG---AGCGTCGCAGCGTGTAGGCACTGATTCAGGTTTTGCTGCATACAACC
GCT----------------------ACCGTATTGGAAACTATAAATTAAAT------ACA
GACCACGCCGGTAGCAACGACAATATTGCTTTGCTAGTACAGTAAGTGACAACAGATGTT
TCATCTTGTTGACTTCCAGGTTACAATAGCAGAGATA-TTGATTATCATTATGAGGACTT
TCAGGATTGCTATTTGGAATCTTGACGTTATAATAAGTTCAATAGTGAGACAATTATTTA
AGCCTCTAACTAAGAAGAATTATTCGGAGTTAGATGATGAAGAACCTATGGAGTTAGATT
ATCCATAAAACGAACATGAAAATTATTCTCTTCCTGACATTGATTGTATTTACATCTTGC
GAGCTATATCACTATCA--GGAGTGTGTTAGAGGTACGACTGTACTACTAAAAGAACCTT
GCCCATCAGGAAC----ATACGAGGGCAATTCACCA----TTTCACCCTCTTGCTGACAA
TAAATTTGCACTA-ACTTGCAC--TAGCACACACTTTGCTTTTGCTTGTGCTGACGGTAC
TCGACATACCTATCAGCTGCGTGCAAGATCAGTTTCACCAAAACTTTT----CATCAGAC
AAGAGGAGGTTCAACAAGAGCTCTACTCGCCACTTTTTCTCATTGTTGCTG---------
CTCTAGTATTTTTAATACTTTGCTTCACCATTAAGAGAAAGACAGAATGAATGAGCTCAC
TTTAATTGACTTCTATTTGTGCTTTTTAGCCTTT----------CTGCTATTCCTTGTTT
TAATAATGCTTATTATATTTTG------GTTTTCACTCGAAA-----TCCAG-GATCTAG
AAGAACCTTGTACCAAA-GTCTAAACGAACATG-AAACTTCTCATTGTTTT--GACTTGT
-ATTTCTCTATGCAG--TTGCATATGCACTGTAG--TA---------CAGCGCTGTGCAT
CTAATAAACCTCATGTGC-------TTGAAGATCCTTG----------------------
-------TAAGGTACAACACTA----GGG-----GTAATACTTATAGCACTG---CTTGG
CTTTGTGCTCTAGGAAAGGTTTTACCTTTTCATAGATGGCACACTATGGTTCAAACATGC
AC-ACCTAATG--------TTAC-TATCAACTGTCAAGATCCA-GCTGGTGGTGCGCTTA
TAGCTAGGTGTTGGTA-------------------CCTTCATGAAGGTCACCAAACTGCT
GCATTTAGAGACGTACTTGTTGTTTTAAA-------TAAACGAACAAATTAAAATGTCTG
A--------TAATGGACCCCAATCAAACCAACGTAGTGCCCCCCGC-------------A
TTACATTTGGTGGACCCACAGATTCAACTGACAATAAC------CAGAATGGAGGACGCA
ATGGGGCAAGGCCAAAACAGCGCCGACCCCAAGGTTTACCCAATAATACTGCGTCTTGGT
TCACAGCTCTCACTCAGCATGGCAAGGAGGAACTTAGATTCCCTCGAGGCCAGGGCGTTC
CAATCAACACCAATAGTGGTCCAGATGACCAAATTGGCTACTACCGAAGAGCTACCCGAC
GAGTTCGTGGTGGTGACGGCAAAATGAAAGAGCTCAGCCCCAGATGGTACTTCTATTACC
TAGGAACTGGCCCAGAAGCTTCACTTCCCTACGGCGCTAACAAAGAAGGCATCGTATGGG
TTGCAACTGAGGGAGCCTTGAATACACCCAAAGACCACATTGGCACCCGCAATCCTAATA
ACAATGCTGCCACCGTGCTACAACTTCCTCAAGGAACAACATTGCCAAAAGGCTTCTACG
CAGAGGGAAGCAGAGGCGGCAGTCAAGCCTCTTCTCGCTCCTCATCACGTAGTCGCGG--
-----------TAATTCAAGAAATTCAACTCCTGGCAGCAGTA---GGGGAAATTCTCCT
G------CTCGAATGGCTAGCGGAGGTGGTGAAACTGCCCTCGCGCTATTGCTGCTAGAC
AGATTGAACCAGCTTGAGAGCAAAGTTTCTGGTAAAGGCCAACAACAACAAGGCCAAACT
GTCACTAAGAAATCTGCTGCTGAGGCATCTAAAAAGCCTCGCCAAAAACGTACTGCCACA
AAACAGTACAACGTCACTCAAGCATTTGGGAGACGTGGTCCAGAACAAACCCAAGGAAAT
TTCGGGGACCAAGACCTAATCAGACAAGGAACTGATTACAAACATTGGCCGCAAATTGCA
CAATTTGCTCCAAGTGCCTCTGCATTCTTTGGAATGTCACGCATTGGCATGGAAGTCACA
CCTTCGGGAACATGGCTGACT--------------------------TATCATGGAGCCA
TTAAATTGGATGACAAAGATCCACAATTCAAAGACAACGTCATACTGCTGAACAAGCACA
TTGACGCATACAAAACATTCCCACCAACAGAGCCTAAAAAGGACAAAAAGAAAAAGACTG
ATGAAGCTCAGCCTTTGCCGCAGAGACAAAAGAAGCAGCCCACT--GTGACTCTTCTTC-
-------CTGCGGCTGACATGGATGATTTCTCCAGACAACTTCAAAATTCCATGAGTGGA
GCTTCTGCTGATTCAACT-CAGGCATAAACACTCATGATGACCACACAAGGCAG-ATGGG
CTATGTAAACGT-----TTTCGCAATTCCGT-TTACGATACATAGTCTACTCTTGTGCAG
AATGAATTC---TCGTAACTAAACAGCA--CAAGTAGGTTTAGTTAACTTTAATCTCACA
TAGCAATCTTTAATCAA--TGTGTAACATTAGGGAGGACTTGAAAGA--GCCACCACATT
TTCATCGAGGCCACGCGGAGTACGATCGAGGGTACAGTGAATAATGCTAGGGAGAGCTGC
CTATATGGAAGAGCCCTAATGTGTAAAAT-TAATTTTAGTAGTGCTATCCCCATGTGATT
TTAATAGCTTC-------TTAGGAGAATGACAAAAAAAAAAAAAAAAAAAAAAAA-----
----
>AY274119.3 Severe acute respiratory syndrome-related coronavirus isolate Tor2, complete genome
--------------------------------------ATATTAGGTTTTTACCTACCCA
GG--AAAAGCCAACCAA-CCTCGATCTCTTGTAGATCTGTTCTCTAAACGAACTTTAAAA
---------------------------------TCTG-------TGTAGCTGTCGCTCGG
CTGCATGCCT----AGTGCACCTACG-----CAGTATAAACAATAATAAAT-TTTACTGT
CGTTGA---CAAGAAACGAGTAACTCGTCCCTCTTCTGCAGACTGCTTACGGTTTCGTCC
GTGTTGCAGTCGATCATCAGCATACC-TAGGTTTCGT-CCGGGTGTGACCGAA-------
--------AGGTAAGATGGAGAGCCTTGTTCTTGGTGTCAACGAGAAAA-CACACGTCCA
ACTCAGTTTGCCTGTCCTTCAGGTTAGAGACGTGCTAGTGCGTGGCTTCGGGGACTCTGT
GGAAGAGGCCCTATCGGAGGCACGTGAACACCTCAAAAATGGCACTTGTGGTCTAGTAGA
GCTGGAAAAAGGCGTACTGCCCCAGCTTGA---ACAGCCCTATGTGTTCATTAAAC-GTT
CTGATGCCTTAAGCACCAATCACGGCCACAAGG-----TCGTTGAG-------CTGGTTG
CAGAAATGGAC-----GGCATTCAGTACGGTCGTAGC-----------------------
----------------GGTATAACACTGGGAGTACTCGTGCCACATGTGGGCGAAACCCC
AATTGCATACCGCAATGTTCTTCTTCGTAAGAACGGTAATAAGGGAGCCGGTGGTCATAG
CTATGGCATCGATCTAAAGTCTTATGACTTAGGTGACGAGCTTGGCACTGATCCCATTGA
AGATTATGAACAAAACTGGAACACTAAGCATGGCAGTGGTGCACTCCGTGAACTCACTCG
TGAGCTCAATGGAGGTGCAGTCACTCGCTATGTCGACAACAATTTCTGTGGCCCAGATGG
GTACCCTCTTGATTGCATCAAAGATTTTCTCGCACGCGCGGGCAAGTCAATGTGCACTCT
TTCCGAACAACTTGATTACATCGAGTCGAAGA--GAGGTGTCTACTGCTGCCGTGACCAT
GAGC-------------------ATGAAATTGCCTGGTTCACTGAGCGCTCTGATAAGAG
CTACGAGCACCAGACACCCTTCGAAATTAAGAGTG-----CCAAGAAAT-----------
--------TTGACACTTTCAAAGGGGAATGCCCAAAGTTTGTGTTTCCTCTTAACTCAAA
AGTCAAAGTCA---TTCAACCACGTGTTGAAAAGAAAAAGACTGAGGGTTTCATGGGGC-
GTATACGCTCTGTGTACCCTGTTGCATCTCCACAGGAGTGTAACAATATGCACTTGTCTA
CCTTGATGAAATGTAATCATTGCGATGAAGTTTCATGGCAGACGTGCGACTTTCTGAAAG
---CCACTTGTGAACATTGTGGCACTGAAAATTTAGTTATTGA-----AGGACCTACTAC
ATGTGGGTACCTACCTACTAATGCTGTAGTGAAAATGCCATGTCCTGCCTGTCAAGACCC
AGAGATTGGACCTGAGCATAGTGTTGCAGATTATCACAACCACTCAAACATTGAA-----
-ACTCGACTCCGCAAGGGAGGTAGGACTAGATGT------------------------TT
TGGAGGCTGTGTGTTTGCCTATGTTGGCTGCTATAAT-AAGCGTGCCTACTGGGTTCCTC
GTGCTAGTGCTGATAT------------TGGCTCAGGCCATACTGGCATTACTGG---TG
ACAATGTGGAGACCTTGAATG--AGGATCTCCTTGAGATACTGAGTCGTGAACGTGTTAA
CA-----TTAACATTGTTGGCGATTTTCATTTGAATGAAGAGGTTGCCATCATTTTGGCA
TCTTTCTCTGCTTCTACAAGTGCCTTTATTGACACTATAAAGAGTCTTGATTACAAGTCT
TTCAAAACCATTGTTGAGTCCTGCGGTAACTATAA------AGTTACCAAGGGAAAGCCC
GTAAAAGGTGCTTGGAACATTGGACA---------ACAGAGATCAGTTTTAACACCACTG
TGTGGTTTTCCCTCACAGGCT---GCTGGTGTTATCAGATCAATTTTTGCGCGCACACTT
GATGCAGCAAACCACTCAATT--------CCTGATTTGCAAAGAGCAGCTGTCACCATAC
TTGATGGTATTTCTGAACAGTCATTACGTCTTGTCGACGCCATGGTTTATACTTC---AG
ACCTGCTCACCAACAGTGTCATTATTATGGCATATGTAACTGGTGGTCTTGTAC------
----------AACAGACTTCTCAGTGGTT--GTCTAATCTTTTGGGC---ACTACTGTTG
AAAAACT--CAGGCCTAT-CTTTGAATGGATTGAGGCGAAACTTAGTGCAGGAGTTGAAT
TTCTCAAGGATGCTTGGGA-----------GATTCTCAAATTTCT-CATTACAGGTGTTT
TTGACATCGTCAAGGGTCAAATACAGGTTGCT-TCAGATAACATCAAGGATTGTGTAAAA
TGCTTCATTGA-TGTTGTTAACAAGGCACTCGAAATGTGCATTGATCAAGTCACTATCGC
TGGCGCAAAGTTGCGATCACTCAACTTAGGTGAAGTCTTCATCGCTCAAAGCAAGGGACT
TTACCGTCAGTGTATACGTGGCAAGGAGCAGCTGCAACTACTCATGCCTCTTAAGGCACC
AAAA----GAAGTAACCTTTCTTGAAGGTGATTCACATGACACAGTACTTACCTCTGAGG
AGGTTG----TTCTCAAGAACGGTGA----ACTCGAAGCACTCGAGACGCCCGTTGATAG
CTTCACAAATGGAGCTATC------------GTTGGCACACCAGTCTGTGTAA-------
--------ATGGCCTCATGCTCTTAGAGATTAAGGA--------------CAAAGAACAA
TACTG---CGCATTGTCTCCTGGTT----TACTGGCTA-----CAAACAATGTCTTTCGC
TTAAAAGGGGGTGCACCAATTAAAGGTGTAACCTTTGGAGAAGATACTGTTTGGGAAGTT
CAAGGTTACAAGAATGTGAGAATCACATTTGAGCTTGATGAACGTGTTGACAAAGTGCTT
AATGAAAAGTGCTCTGTCTACACTGTTGAATCCGGTACCGAAGTTACTGAGTTTGCATGT
GTTGTAGCAGAGGCTGTTGTGAAGACTTTACAACCAGTTTCTGATCTCCTTACCAACAT-
--------------------GGGTATTGATCTTGATGAGTGGAGTGTAGCTACATTCTAC
TTATTTGATGATGCTGGTGAAGAAAACTTTTCATCACGTATGTATTGTTCCTTTTACCCT
CCAGATGAGGAAGAAGAGGACGATGC------------------AGAGTGTGAGGAAGAA
GAA------ATTGATGAAACCTGTGAACATGAGTACGGTACAGAGGATGATTATCAAGGT
CTCCCTCTGGAATTTGGTGCCTCAGC---TGAAACAGTTCGAGTTGAGGAA---GAAG--
----------------AAGAGGAAGACTGGCTGGATGATACTACTGAGCAATC-------
--------------------------------------------------A---------
---------GAGATTGAGCCAGAACCAGAACC---------------------TACACCT
GAAGAACCAGTT---------AAT---------------CAGTTTACT------------
-GGTTATTTAAAA--CTTACTG------------------------ACAATGTTGCCATT
AAATGTGTTGACATCG-TTAAGGAGGCACAAAGTGCTAATCCTA--------------TG
GTGATTGTAAATGCTGCTAACATACACCTGAAACATGGTGGTGGTGT-AGCAGGTGCACT
CAACAAGGCAACCAATGGTGCCATGCAAAAGGAGAGTGATGATT-ACATTAAGCTAAATG
GCCCTCTTACAGTAGGAGGGTCTTGTTTGCTTTCTGGACATAATCTTGCTAAGAAGTGTC
TGCATGTTGTTGGACCTAACCTAAATGCAGGTGAGGACATCCAGCTTCTTAAGGCAGCAT
ATGAAAATTTCAATTCACAGGACATCTTACTTGCACCATTGTTGTCAGCAGGCATATTTG
GTGCTAAACCACT-TCAGTCTTTACAAGTGTGCGTGCAGACGGTTCGTACACAGGTTTAT
ATTGCAGTCAATGACAAAGCTCTTTATGAGCAGGTTGTCATGGATTATCTTGATAACCTG
AAGCCTAGAGT---------------GGAAGCACCTAAACAAGAGGAGCCACCAAACACA
GAAGATTCCAAAACTGAGG------------------------AGAAATCTGTCGTACAG
AAGCCTGTCGATGTGAAGCCAAAAATTAAGGCCTGCATTGATGAGGTTAC----CACAAC
ACTGGAAG----AAACTAAGTTTCTTACCAATAAGTTACTCTTGTTTGCTGATATCAATG
GTAAGCTTTACCATGATTCTCAGAACATGCTTAGAGGTGAAGATATGTCTTTCCTTGAGA
AGGATGCACCTTAC-----ATGGTAGGTGATGTTATCA--------CTAGTGGTGATATC
ACTTGTGTTGTAATACCCTCCAAAAAGGCTGGTGGCACTACTGAGATGCTCTCAAGAGCT
TTGAAGAAAGTGCCAGTTGATGAGTATATAACCACGTACCCTGGACAAGGATGTGCTGGT
TATACACTTGAGGAAGCTAAGACTGCTCTTAAGAAATGCAAATCTGCATTTTATGTACTA
CCTTCAGAAGCACCTAATGCTAAGGAAGAGATTCTAGGAACTGTATCCTGGAATTTGAGA
GAAATGCTTGCTCATGCTGAAGAGACAAGAAAATTAATGCCTATATGCATGGATGTTAGA
GCCATAATGGCAACCATCCAACGTAAGTATAAAGGAATTAAAATTCAAGAGGGCATCGTT
GACTATGGTGTCC-GATTCTTCTTTTATACTAGTAAAGAGCCTGTAGCTTCTATTATTAC
GAAGCTGAACTCTCTAAATGAGCCGCTTGTCACAATGCCAATTGGTTATGTGACACATGG
TTTTAATCTTGAAGAGGCTGCGCGCTGTATGCGTTCTCTTAAAGCTCCTGCCGTAGTGTC
AGTATCATCACCAGATGCTGTTACTACATATAATGGATACCTCACTTCGTCATCAAAGAC
ATCTGAGGAGCACTTTGTAGAAACAGTTTCTTTGGCTGGCTCTTACAGAGATTGGTCCTA
TTCAGGACAGCGTACAGAGTTAGGTGTTGAATTTCTTAAGCGTGGTGACAAAATTGTGTA
CCACACTCTGGAGAGCCCCGTCGAGTTTCATCTTGACGGTGAGGTTCTTTCACTTGACAA
ACTAAAGAGTCTCTTATCCCTGCGGGAGGTTAAGACTATAAAAGTGTTCACAACTGTGGA
CAACACTAATCTCCACACACAGCTTGTGGATATGTCTATGACATATGGACAGCAGTTTGG
TCCAACATACTTGGATGGTGCTGATGTTACAAAAATTAAACCTCATGTAAATCATGAGGG
TAAGACTTTCTTTGTA---------CTACCTAGTGATGACACACTACGTAGTGAAGCTTT
C---GAGTACTACCATACTCTTGATGAGAGTTTTCTTGGTAGGTACATGTCTGCTTTAAA
CCACA-CAAAGAAATGGAAATTTCCTCAAGTTGGTGGTTTAACTTCAATTAAATGGGCTG
ATAACAATTGTTATTTGTCTAGTGTTTTATTAGCACTTCA---ACAGCTTGAAGTCAAAT
TCAATGCACCAGCACTTCAAGAGGCTTATTATAGAGCCCGTGCTGGTGATGCTGCTAACT
TTTGTGCACTCATACTCGCTTACAGTAATAAAACTGTTGGCGAGCTTGGTGATGTCAGAG
AAACTATGACCCATCTTCTACAGC--------ATGCTAATTTGGAATCTGCAAAGCG---
AGTTCTTAATGTGGTGTGTAAACATTGTGGTCAGAAAACTACTACCTTAACGGGTGTAGA
AGCTGTGATGTATATGGGTACTCTATCTTATGATAATCTTAAGACAGGTGTTTCCATTCC
ATGTGT------GTGTGGTCGTGATGCTACACAATATCTAGTACAACAAGAGTCTTCTTT
TGTTATGATGTCTGCACCACCTGCTGAGTATAAATTACAG--------CAAGGTACATTC
TTATGTGCGAATGAGTACACT---GGTAACTATCAGTG----TGGTCATTACACTCATAT
AACTGCTAAGGAGACCCTCTATCGTATTGACGGAGCTCACC----TTACAAAGATGTCAG
AGTACAAAGGACCAGTGACTGATG---TTTTCTACAAGGAAACATCTTACACTA-CAACC
ATCAAGCCTGTGTCGTATAAACTCGATGGAGTTACTTACACAGAGATTGAACCAAAATTG
GATGGGTATTATAAAAAGGATAATGCTTACTATACA---GAGCAGCCTATAGACCTTGTA
CCAACTCAACCATTACCAAATGCGAGTTTTGATAATTTCAAACTCACATGTTCTAACACA
AAATTTGCTGATGA---------------TTTAAATCAAAT------GACAGGCTTCACA
AAGCCAGCTTCACGAGAGCTATCTGTCAC-ATTCTTCCCAGACTTGAATGGCGATGTAGT
GGCTATTGACTATAGACACTATTCAGCGAGTTTCAAGAAAGGTGCTAAATTACTGCATAA
GCCAATTGTTTGGCACATTAACCAGGCTACAACCAAGACAACGTTCAA------------
-----------ACCAAACACTTGGTG--------------------------TTTACG--
-TTGTCTTTGGAGTACAAAGCCAGTAGATACTTCAAATTCATTTGAAGTTCTGGCAGTAG
AAGACACACAAGGAATGGACAATCTTGCTTGTGAAAGTCAAC--AACCCACCTCTGAAGA
A-------------GTAGTGGAAAATCCTACCATACAGAAGGAAGTCATAGAGTGT----
-GACGTGAAAACTACCGAAGTTGTAGGCAATGTCATACTTAAACCATCAGATGAAGGTG-
TTAAAG--------------------------TAACACAA----GAGTTAGGTCATGAGG
ATCTTATGGCTGCTTATG-----TGGAAAACACAAGC---ATTACCATTAAGAAACCTAA
TGAGCTTTCACTAGCCTTAGGTTTAAAAACAATTGCCACTCATGGTATTGCTGCAATTAA
TAGTGTTCCTTGGAGTAAAATTTTGGCTTATGTCAAACCATTCTTAGGACAAGCAGCAAT
TACAACATCAAATTGCGCTAAGAGATTAGCACAACGTGTGTTTAACAATTATATGCCTTA
TGTGTTTACATTATTGTTCCAATTGTGTACTTTTACTAAAAGTACCAATTCTAGAATTAG
AGCTTCACTACCTACAACTATTGCTAAAAATAGTGTT----AAGAGTGTTGC--------
---TAAATTATGTTTGGAT--GCCGGCATTAATTA-TGTGAAGTCACCCAAA------TT
TTCTAAATTGTTCACAATCGCTATGTGGCTAT-TGTTGTTAAGTATTTGCTTAGGTTCTC
TAA--TCTGTGTAACTGCTGCTTT------TGGTGTAC----------------------
-----TCTTATCTAATTTTGGTGCTCCTTCTTATTGTAATGGCGTTAGAGAATTGTAT--
-CTTAATTCGTCTAACGTTACTACTATGGATTTCTGTGAAG---GTTCTTTTCCTTGCAG
CATTTGTTTAAGTGGATTAGACTCCCTTGATTCTTATCCAGCTCTTGAAACCATTCA---
-------GGTGACGAT-TTCATCGTACAAGCTAGACTTGACAATTTTAGGTCTGGCCGCT
GAGTGGGTTTTGGCATATATGTTGTTCACAAAATTCTTTTATTTATTAGGTCTTTCAGCT
ATAATGCAGGTGTTCTTTGGC-----------TATTT------TGCTAGTCATTTCATCA
GCAATTCTTGGCTCATGTGGTTTATCATTAGTATTGTACAAATGGCACCCGTTTCTGCAA
TGGTTAGGATGTACATCTTCTTTGCTTCTTTCTACTACATATGGAAGAGCTATGTTCATA
TCATGGATGGTTGCACCTCTTCGACTTGCATGATGTGCTATAAGCGCAATCGTGCCACAC
GCGTTGAGTGTACAACTATTGTTAATGGCATGAAGAGATCTTTCTATGTCTATGCAAATG
GAGGCCGTGGCTTCTGCAAGACTCACAATTGGAATTGTCTCAATTGTGACACATTTTGCA
CTGGT-AGTACATTCATTAGTGATGAAGTTGCTCGTGATTTGTCACTCCAGTTTAA--AA
GACCAATCAACCCTACTGACCAGTCATCGTATATTGTTGATAGTGTTGCTGTGAAAAATG
GCGCGCTTCACCTCTACTTTGACAAGGCTGGTCAAAAGACCTATGAGAGACATCCGCTCT
CCCATTTTGTCAATTTAGACAATTTGAGAGCTAA---------CAACACTAAAGGTTCAC
TGCCTATTAATGTCATAGTTTTTGATGGCAAGTCCAAATGCG---ACGAGTCTGCTTCTA
AGTCTGCTTCTGTGTACTACAGTCAGCTGATGTGCCAACCTATTCTGTTGCTTGACCAAG
CTCTTGTATCAGACGTTGGAGATAGTACTGAAGTTTCCGTTAAGATGTTTGATGCTTATG
TCGACACCTTTTCAGCAACTTTTAGTGTTCCTATGGAAAAACTTAAGGCACTTGTTGCTA
CAGCTCACAGCGAGTTAGCAAAGGGTGTAGCTTTAGATGGTGTCCTTTCTACATTCGTGT
CAGCTGCCC---GACAAGGTGTTGTTGATACCGATGTTGACACAAAGGATGTTATTGAAT
GTCTCAAACTTTCACATCACTCTGACTTAGAAGTGACAGGTGACAGTTGTAACAATTTCA
TGCTCACCTATAATAAGGTTGAAAACATGACGCCCAGAGATCTTGGCGCATGTATTGACT
GTAATGCAAGGCATATCAATGCCCAAGTAGCAAAAAGTCACAATGTTTCACTCATCTGGA
ATGTAAAAGACTACATGTCTTTATCTGAACAGCTGCGTAAACAAATTCGTAGTGCTGCCA
AGAAGAACAACATACCTTTTAGACTAACTTGTGCTACAACTAGACAGGTTGTCAATGTCA
TAACTACTAAAATCTCACTCAAGGGTGGTAAGATTGTTAG---------TACTTGTTTTA
AACTTATGCTTAAGGCCACATTATTG---TGCGTTCTTGCTGCATTGGTT----------
-TGTTATAT-CGTTATGCCAG----TACATACATTGTCAAT---CCATGATGG---TTAC
ACAAATGAAATCATTGGTTACAAAGCCATTCAGGATGGTGTCACTCGTGACATCATTTCT
ACTGATGATTGTTTTGCAAATAAACATGCTGGTTTTGACGC-ATGGTTTAGCCAGCG---
TGGTGGTTCATACAAAAATGACAAAAGCTGCCCTGTAGTAGCTGCTATCATTACAAGAGA
GATTGGTTTCATAGTGCCTGGCTTACCGGGTACTGTGCTGAGAGCAATCAAT--GGTGAC
TTCTTGCATTTTCTACCTCGTGTTTTTAGTGCTGTTGGCAACATTTGCTACACACCTTCC
AAACTCATTGAGTATAGTGATTTTGCTACCTCTGCTTGCGTTCTTGCTGCTGAGTGTACA
ATTTTTAAGGATGCTATGGGCAAACCTGTGCCATATTGTTATGACACTAATTTGCTAGAG
GGTTCTATTTCTTATAGTGAGCTTCGTCCAGACACTCGTTATGTGCTTATGGATGGTTCC
A---TCATACAGTTTCCTAACACTTACCTGGAGGGTTCTGTTAGAGTAGTAACAACTTTT
GATGCTGAGTACTGTAGACATGGTACATGCGAAAGGTCAGAAGTAGGTATTTGCCTATCT
ACCAGTGGTAGATGGGTTCTTAATAATGAGCATTACAGAGCTCTATCAGGAGTTTTCTGT
GGTGTTGATGCGATGAATCTCATAGCTAA-CATCTTTACTCCTCTTGTGCAACCTGTGGG
TGCTTTAGATGTGTCTGCTTCAGTAGTGGCTGGTGGTATTATTGCCATATTGGTGACTTG
TGCTGCCTACTACTTTATGAAATTCAGACGTGTTTTTGGTGAGTACAACCA------TGT
TGTTGCTGCTAATGCACTTTTGTTTTTGATGTCTTTCAC-TATACTCTGTCTGGTACCAG
CTTACAGCTTTCTGCCGGGAGTCTACTCAGTCTTTTACTTGTACTTGACATTCTATTTCA
CCAATGATGTTTCATTCTTGGCTCACCTTCAATGGTTTGCCATGTTTTCTCCTATTGTGC
CTTTTTGGATAACAGCAATCTATGTATTCTGTATTTCTCTGAAGCACTGCCATTGGTTCT
TTA-ACAACTATCTTAGGAAAAGAGT---CATGTTTAATGGAGTTACATTTA---GTACC
TTCGAGGAGGCTGCTTTGTGTACCTTTTTGCTCAACAAGGAAATGTACCTAAAATTGCGT
AGCGAGACACTGTTGCCACTTACACAGTATAACAGGTATCTTGCTCTATATAACAAGTAC
AAGTATTTCAGTGGAGCCTTAGATACTACCAGCTATCGTGAAGCAGCTTGCTGCCACTTA
GCAAAGGCTCTAAATGACTTTAGCAACTCAGGTGCTGATGTTCTCTACCAACCACCACAG
ACATCAATCACTTCTGCTGTTCTGCAGAGTGGTTTTAGGAAAATGGCATTCCCGTCAGGC
AAAGTTGAAGGGTGCATGGTACAAGTAACCTGTGGAACTACAACTCTTAATGGATTGTGG
TTGGATGACACAGTATACTGTCCAAGACATGTCATTTGCACAGCAGAAGACATGCTTAAT
CCTAACTATGAAGATCTGCTCATTCGCAAATCCAACCATAGCTTTCTTGTTCAGGCTGGC
AATG----TTCAAC-----TTCGTGTTATTGGCCATTCTATGCAAAATTGTCTGCTTAGG
CTTAAAGTTGATACTTCTAACCCTAAGACACCCAAGTATAAATTTGTCCGTATCCAACCT
GGTCAAACATTTTCAGTTCTAGCATGCTACAATGGTTCACCATCTGGT--GTTTATCAGT
GTGCCATGAGACCTAATCATACCATTAAAGGTTCTTTCCTTAATGGATCATGTGGTAGTG
TTGGTTTTAACATTGATTATGATTGCGTGTCTTTCTGCTATATGCATCATATGGAGCTTC
CAACAGGAGTACACGCTGGTACTGACTTAGAAGGTAAATTCTATGGTCCATTTGTTGACA
GACAAACTGCACAGGCTGCAGGTACAGACACAACCATAACATTAAATGTTTTGGCATGGC
TGTATGCTGCTGTTATCAATGGTGATAGGTGGTTTCTTAATAGATTCACCACTA------
---CTTTGAATGACTTTAACCTTGTGGCAATGAAGTACAACTA------TGAACCT-TTG
ACACAAGATCATGTTGACATATTGGGACCTCTTTCTGCTCAAACAGGAATTGCCGTCTTA
GATATGTGTGCTGCTTTGAAAG----AGCTGCTGCAGAATGGTATGAATGGTCGTACTAT
CCTTGGTAGCACTATTTTAGAAGATGAGTTTACACCATTTGATGTTGTTAGACAATGCTC
TGGTGTTACCTTCCAAGGTAAGTTCAAGAAAATTGTTAAGGGCACTCATCATTGGATGCT
TTTAACTTTCTTGACATCACTATTGATTCTTGTTCAAAGTACACAGTGGTCACTGTTTTT
CTTTGTTTACGAGAATGCTTTCTTGCCATTTACTCTTGGTATTA-TGGCAATTGCTGCAT
GTGCTATGCTGCTTGTTAAGCATAAGCACGCATTCTTGTGCTTGTTTCTGTTACCTTCTC
TTGCAACAGTTGCTTACTTTAATATGGTCTACATGCCTGCTAGCTGGGTGATGCGTATCA
TGACATGGCTTGAATTGGCTG-ACACTAGCTTGTC--------TGGTTATAGGCTTAAGG
ATTGTGTT-------ATGTATGCTTCAG-----CTTTAGTTTTGCTTATTCTCATGAC-A
GCTCGCACTGTTTATGATGATGCTGCTAGACGTGTT---TGGACACTGATG-AATGTCAT
TACACTTGTTTACAAAGTCTACTATGGTAATGCTTTAGATCAAGCTATTTCCATGTGGGC
CTTAGTTATTTCTGTAACCTCTAACTATTCTGGT---GTCGTTACGACTATCATGTTTTT
AGCTAGAGCTATAGTGTTTGTGTGTGTTGAGTATTACCCATTGTTATTTATTACTGGCAA
CACCTTACAGTGTATC-----------ATGCTTGTT-TATTGT-----TTCTTAGGCTAT
TGTTGCTGCTGCTACTTTGGCCTTTTCTGTTTACTCAACCGTTACTTCAGGCTTACTCTT
GGTGTTTATGACTACTTGGTCTCTACACAAGAATTTAGGTATATGAACTCCCAGGGGCTT
TTGCCTCCTAAGAGTAGTATTGATGCTTTCAAGCTTAACATTAAGTTGTTGGGTATTGGA
GGTAAACCATGTATCAAGGTTGCTACTGTACAGTCTAAAATGTCTGACGTAAAGTGCACA
TCTGTGGTA----CTGCTCTCGGTTCTTCAACA-----ACTTAGAGTAGAGTCATCTTCT
AAATTGTGGGCACAATGTGTACAACTCCACAATGATATTCTTCTTGCAAAAGACACAACT
GAAGCTTTCGAGAAGATGGTTTCTCTTTTGTCTGTTTTGCTATCCATGCAGGGTGCTGTA
GACATTAATAGGTTGTGCGAGGAAATGCTCGATAACCGTGCTACTCTTCAGGCTATTGCT
TCAGAATTTAGTTCTTTACCATCATATGCCGCTTATGCCACTGCCCAGGAGGCCTATGAG
CAGGCTGTAGCTAATGGTGA---TTCTGAAGTCGTTCTCAAAAAGTTAAAGAAATCTTTG
AATGTGGCTAAATCTGAGTTTGACCGTGATGCTGCCATGCAACGCAAGTTGGAAAAGATG
GCAGATCAGGCTATGACCCAAATGTACAAACAGGCAAGATCTGAGGACAAGAGGGCAAAA
GTAACTAGTGCTATGCAAACAAT-GCTCTTCACTATGCTTAGGAAGCTTGATAATGATGC
ACTTAACAACATTATCAACAATGCGCGTGATGGTTGTGTTCCACTCAACATCATACCATT
GACTACAGCAGCCAAACTCATGGTTGTTGTCCCTGATTATGGTACCTACAAGAACACTTG
TGATGGTAACACCT-------TTACATATGCATCTGCACTCTGGGAAATCCAGCAAGTTG
TTGATGCGGATAGCAAGATTGTTCAACTTAGTGAAATTAACATGGACAATTCACCAAATT
TGGCTTGGCCTCTTATTGTT-ACAGCTCTAAG--AGCCAACTCAGCTGTTAAACTACAGA
ATAATGAACTGAGTCCAGTAGCACTACGACAGATGTCCTGTGCGGCTGGTACCACACAAA
CAGCTTGTACTGATGACAATGCACTTGCCTACTATAACAATTCGAAGGGAGGTAGGTTTG
TGCTGGCATTACTATCAGACCACCAAGATCTCAAATGGGCTAGATTCCCTAAGAGTGATG
GTACAGGTACAATTTACACAGAACTGGAACCACCTTGTAGGTTTGTTACAGACACACCAA
AAGGGCCTAAAGTGAAATACTTGTACTTCATCAAAGGCTTAAACAACCTAAATAGAGGTA
TGGTGCTGGGCAGTTTAGCTGCTACAGTACGTCTTCAGGCTGGAAATGCTACAGAAGTAC
CTGCCAATTCA-ACTGTGCTTTCCTTCTGTGCTTTTGCAGTAGACCCTGCTAAAGCATAT
AAGGATTACCTAGCAAGTGGAGGACAACCAATCACCAACTGTGTGAAGATGTTGTGTACA
CACACTGGTACAGGACAGGCAATTACTGTAACACCAGAAGCTAACATGGACCAAGAGTCC
TTTGGTGGTGCTTCATGTTGTCTGTATTGTAGATGCCACATTGACCATCCAAATCCTAAA
GGATTCTGTGACTTGAAAGGTAAGTACGTCCAAATACCTACCACTTGTGCTAATGACCCA
GTGGGTTTTACACTTAGAAACACAGTCTGTACCGTCTGCGGAATGTGGAAAGGTTATGGC
TGTAGTTGTGACCAACTC---CGCGAACCCTTGATGCAGTCTGCGGATGCATC-AACGTT
TTTAAACGGGTTTGCGGTGTAAGTGCA---GCCCGTCTTACACCGTGCGGCACAGGCACT
AGTACTGATGTC-GTCTACAGGGC-TTTTGATATTTACAAC------GAAAAAGTTGCTG
GTTTTGCAAAGTTCCTAAAAACTAATTGCTGTCGCTTCCAGGAGAAGGATGAGGAAGGCA
ATTTATTAGACTCTTACTTTGTAGTTAAGAGGCATACTATGTCTAACTACCAACATGAAG
AGACTATTTATAACTTGGTTAAAGATTGTCCAGCGGTTGCTGTCCATGACTTTTTCAAGT
TTAGAGTAGATGGTGACATGGTACCACATATATCACGTCAGCGTCTAACTAAATACACAA
TGGCTGATTTAGTCTATGCTCTACGTCATTTTGATGAGGGTAATTGTGATACATTAAAAG
AAATACTCGTCACATACAATTGCTGTGATGATGATTATTTCAATAAGAAGGATTGGTATG
ACTTCGTAGAGAATCCTGACATCTTACGCGTATATGCTAACTTAGGTGAGCGTGTACGCC
AATCATTATTAAAGACTGTACAATTCTGCGATGCTATGCGTGATGCAGGCATTGTAGGCG
TACTGACATTAGATAATCAGGATCTTAATGGGAACTGGTACGATTTCGGTGATTTCGTAC
AAGTAGCACCAGGCTGCGGAGTTCCTATTGTGGATTCATATTACTCATTGCTGATGCCCA
TCCTCACTTTGACTAGGGCATTGGCTGCTGAGTCCCATATGGATGCTGATCTCGCAAAAC
CACTTATTAAGTGG-GATTTGCTGAAATATGATTTTACGGAAGAGAGACTTTGTCTCTTC
GACCGTTATTTTAAATATTGGGACCAGACATACCATCCCAATTGTATTAACTGTTTGGAT
GATAGGTGTATCCTTCATTGTGCAAACTTTAATGTGTTATTTTCTACTGTGTTTCCACCT
ACAAGTTTTGGACCACTAGTAAGAAAAATATTTGTAGATGGTGTTCCTTTTGTTGTTTCA
ACTGGATACCATTTTCGTGAGTTAGGAGTCGTACATAATCAGGATGTAAACTTACATAGC
TCGCGTCTCAGTTTCAAGGAACTTTTAGTGTATGCTGCTGATCCAGCTATGCATGCAGCT
TCTGGCAATTTATTGCTAGATAAACGCACTACATGCTTTTCAGTAGCTGCACTAACAAAC
AATGTTGCTTTTCAAACTGTCAAACCCGGTAATTTTAATAAAGACTTTTATGACTTTGCT
GTGTCTAAAGGTTTCTTTAAGGAAGGAAGTTCTGTTGAACTAAAACACTTCTTCTTTGCT
CAGGATGGCAACGCTGCTATCAGTGATTATGACTATTATCGTTATAATCTGCCAACAATG
TGTGATATCAGACAACTCCTATTCGTAGTTGAAGTTGTTGATAAATACTTTGATTGTTAC
GATGGTGGCTGTATTAATGCCAACCAAGTAATCGTTAACAATCTGGATAAATCAGCTGGT
TTCCCATTTAATAAATGGGGTAAGGCTAGACTTTATTATGACTCAATGAGTTATGAGGAT
CAAGATGCACTTTTCGCGTATACTAAGCGTAATGTCATCCCTACTATAACTCAAATGAAT
CTTAAGTATGCCATTAGTGCAAAGAATAGAGCTCGCACCGTAGCTGGTGT----------
--CTCTATCTGTAGTAC-TATG--------ACAAATAGACAGTTTCA---TCAGAAATT-
------------------------------------------ATTGAAGTCAATAG----
--CCGCCACTA------GAGGAGCTA-------CTGTGGTAATTGGAACAAGC-------
-------------------AAGTTTTACGGTGGCTGGCATAATATGTTAAAAACTGTTTA
CAGTGATGTAGAAACTCCACACCTTATGGGTTGGGATTATCCAAAATGTGACAGAGCCAT
GCCTAACATGCTTAGGATAATGGCCTCTCTTGTTCTTGCTCGCAAACATAACACTTGCTG
TAACTTATCACACCGTTTCTACAGGTTAGCTAACGAGTGTGCGCAAGTATTAAGTGAGAT
GGTCATGTGTGGCGGCTCACTATATGTTAAACCAGGTGGAACATCATCCGGTGATGCTAC
AACTGCTTATGCTAATAGTGTCTTTAACATTTGTCAAGCTGTTACAGCCAATGTAAATGC
ACTTCTTTCAACTGATGGTAATAAGATAGCTGACAAGTATGTCCGCAATCTACAACACAG
GCTCTATGAGTGTCTCTATA-GAAATAGGGATGTTGATCATGAATTCGTGGATGAGTTTT
ACGCTTACCTGCGTAAACATTTCTCCATGATGATTCTTTCTGATGATGCCGTTGTGTGCT
ATAACAGTAACTATGCGGCTCAAGGTTTAGTAGCTAGCATTAAGAACTTTAAGGCAGTTC
TTTATTATCAAAATAATGTGTTCATGTCTGAGGCAAAATGTTGGACTGAGACTGACCTTA
CTAAAGGACCTCACGAATTTTGCTCACAGCATACAATGCTAGTTAAACAAGGAGATGATT
ACGTGTACCTGCCTTACCCAGATCCATCAAGAATATTAGGCGCAGGCTGTTTTGTCGATG
ATATTGTCAAAACAGATGGTACACTTATGATTGAAAGGTTCGTGTCACTGGCTATTGATG
CTTACCCACTTACAAAACATCCTAATCAGGAGTATGCTGATGTCTTTCACTTGTATTTAC
AATACATTAGAAAGTTACATGATGAGCTTACTGGCCACATGTTGGACATGTATTCCGTAA
TGCTAACTAATGATAACACCTCACGGTACTGGGAACCTGAGTTTTATGAGGCTATGTACA
CACCACATACAGTCTTGCAGGCTGTAGGTGCTTGTGTATTGTGCAATTCACAGACTTCAC
TTCGTTGCGGTGCCTGTATTAGGAGACCATTCCTATGTTGCAAGTGCTGCTATGACCATG
TCATTTCAACATCACACAAATTAGTGTTGTCTGTTAATCCCTATGTTTGCAATGCCCCAG
GTTGTGATGTCACTGATGTGACACAACTGTATCTAGGAGGTATGAGCTATTATTGCAAGT
CACAT-AAGCCTCCCATTAGTTTTCCATTATGTGCTAATGGTCAGGTTTTTGGTTTATAC
AAAAACACATGTGTAGGCAGTGACAATGTCACTGACTTCAATGCGATAGCAACATGTGAT
TGGACTAATGCTGGCGATTACATACTTGCCAACACTTGTACTGAGAGACTCAAGCTTTTC
GCAGCAGAAACGCTCAAAGCCACTGAGGAAACATTTAAGCTGTCATATGGTATTGCCACT
GTACGCGAAGTACTCTCTGACAGAGAATTGCATCTTTCATGGGAGGTTGGAAAACCTAGA
CCACCATTGAACAGAAACTATGTCTTTACTGGTTACCGTGTAACTAAAAATAGTAAAGTA
CAGATTGGAGAGTACACCTTTGAAAAAGGTGACTATGGTGATGCTGTTGTGTACAGAGGT
ACTACGACATACAAGTTGAATGTTGGTGATTACTTTGTGTTGACATCTCACACTGTAATG
CCACTTAGTGCACCTACTCTAGTGCC-ACAAGAGCACTATGTGAGAATTACTGGCTTGTA
CCCAACACTCAACATCTCAGATGAGTTTTCTAGCAATGTTGCAAATTATCAAAAGGTCGG
CATGCAAAAGTACTCTACACTCCAAGGACCACCTGGTACTGGTAAGAGTCATTTTGCCAT
CGGACTTGCTCTCTATTACCCATCTGCTCGCATAGTGTATACGGCATGCTCTCATGCAGC
TGTTGATGCCCTATGTGAAAAGGCATTAAAATATTTGCCCATAGATAAATGTAGTAGAAT
CATACCTGCGCGTGCGCGCGTAGAGTGTTTTGATAAATTCAAAGTGAATTCAACACTAGA
ACAGTATGTTTTCTGCACTGTAAATGCATTGCCAGAAACAACTGCTGACATTGTAGTCTT
TGATGAAATCTCTATGGCTACTAATTATGACTTGAGTGTTGTCAATGCTAGACTTCGTGC
-AAAACACTAC-GTCTATATTGGCGATCCTGCTCAATTACCAGCCCCCCGCACATTGCTG
ACTAAAGGCACACTAGAACCAGAATATTTTAATTCAGTGTGCAGACTTATGAAAACAATA
GGTCCAGACATGTTCCTTGGAACTTGTCGCCGTTGTCCTGCTGAAATTGTTGACACTGTG
AGTGCTTTAGTTTATGACAATAAGCTAAAAGCACACAAGGA--TAAGTCAGCTCAATGCT
TCAAAATGTTCTACAAAGGTGTTAT-TACAC-ATGATGTTTCATCTGCAATCAACAGACC
TCAAATAGGCGTTGTAAGAGAATTTCTTACACGCAATCCTGCTTGGAGAAAAGCTGTTTT
TATCTCACCTTATAATTCACAGAACGCTGTAGCTTCAAAAATCTTAGGATTGCCTACGCA
GACTGTTGATTCATCACAGGGTTCTGAATATGACTATGTCATATTCACACAAACTACTGA
AACAGCACACTCTTGTAATGTCAACCGCTTCAATGTGGCTATCACAAGGGCAAAAATTGG
CATTTTGTGCATAATGTCTGATAGAGATCTTTATGACAAACTGCAATTTACAAGTCTAGA
AATACCACGTCGCAATGTGGCTACATTACAAG-------CAGAAAATGTAACTGGACTTT
TTAAGGACTGTAGTAAGATCATTACTGGTCTTCATCCTACACAGGCACCTACACACCTCA
GCGTTGATATAAAGTTCAAGAC---TGAAGGATTATGTGTTGACATACCAGGCATACCAA
AGGACATGACCTACCGTAGACTCATCTCTATGATGGGTTTCAAAATGAATTACCAAGTCA
ATGGTTACCCTAATATGTTTATCACCCGCGAAGAAGCTATTCGTCACGTTCGTGCGTGGA
TTGGCTTTGATGTAGAGGGCTGTCATGCAACTAGAGATGCTGTG-GGTACTAACCTACCT
CTCCAGCTAGGATTTTCTACAGGTGTTAACTTAGTAGCTGTACCGACTGGTTATGTTGAC
ACTGAAAATAACACAGAATTCACCAGAGTTAATGCAAAACCTCCACCAGGTGACCAGTTT
AAACATCTTATACCACTCATGTATAAAGGCTTGCCCTGGAATGTAGTGCGTATTAAGATA
GTACAAATGCTCAGTGATACACTGAAAGGATTGTCAGACAGAGTCGTGTTCGTCCTTTGG
GCGCATGGCTTTGAGCTTACATCAATGAAGTACTTTGTCAAGATTGGACCTGAAAGAACG
TGTTGTCTGTGTGACAAACGTGCAACTTGCTTTTCTACTTCATCAGATACTTATGCCTGC
TGGAATCATTCTGTGGGTTTTGACTATGTCTATAACCCATTTATGATTGATGTTCAGCAG
TGGGGCTTTACGGGTAACCTTCAGAGTAACCATGACCAACATTGCCAGGTACATGGAAAT
GCACATGTGGCTAGTTGTGATGCTATCATGACTAGATGTTTAGCAGTCCATGAGTGCTTT
GTTAAGCGCGTTGATTGGTCTGTTGAATACCCTATTATAGGAGATGAACTGAGGGTTAAT
TCTGCTTGCAGAAAAGTACAACACATGGTTGTGAAGTCTGCATTGCTTGCTGATAAGTTT
CCAGTTCTTCATGACATTGGAAATCCAAAGGCTATCAAGTGTGTGCCTCAGGCTGAAGTA
GAATGGAAGTTCTACGATGCTCAGCCATGTAGTGACAAAGCTTACAAAATAGAGGAACTC
TTCTATTCTTATGCTACACATCACGATAAATTCACTGATGGTGTTTGTTTGTTTTGGAAT
TGTAACGTTGATCGTTACCCAGCCAATGCAATTGTGTGTAGGTTTGACACAAGAGTCTTG
TCAAACTTGAACTTACCAGGCTGTGATGGTGGTAGTTTGTATGTGAATAAGCATGCATTC
CACACTCCAGCTTTCGATAAAAGTGCATTTACTAATTTAAAGCAATTGCCTTTCTTTTAC
TATTCTGATAGTCCTTGTGAGTCTCATGGCAAACAAGTAGTGTCG-----GATATTGATT
ATGTTCCACTCAAATCTGCTACGTGTATTACACGATGCAATTTAGGTGGTGCTGTTTGCA
GACACCATGCAAATGAGTACCGACAGTACTTGGATGCATATAATATGATGATTTCTGCTG
GATTTAGCCTATGGATTTACAAACAATTTGATACTTATAACCTGTGGAATACATTTACCA
GGTTACAGAGTTTAGAAAATGTGGCTTATAATGTTGTTAATAAAGGACACTTTGATGGAC
ACGCCGGCGAAGCACCTGTTTCCATCATTAATAATGCTGTTTACACAAAGGTAGATGGTA
TTGATGTGGAGATCTTTGAAAATAAGACAACACTTCCTGTTAATGTTGCATTTGAGCTTT
GGGCTAAGCGTAACATTAAACCAGTGCCAGAGATTAAGATACTCAATAATTTGGGTGTTG
ATA-TCGCTGCTAATACTGTAATCTGGGACTACAAAAGAGAAGCCCCAGCACATGTATCT
ACAATAGGTGTCTGCACAATGACTGACATTGCCAAGAAACCTACTGAGAGTGCTTGTTCT
TCACTTACTGTCTTGTTTGATGGTAGAGTGGAAGGACAGGTAGACCTTTTTAGAAACGCC
CGTAATGGTGTTTTAATAACAGAAGGTTCAGTCAAAGGTCTAACACCTTCAAAGGGACCA
GCACAAGCTAGCGTCAATGG----------------AGTCACATTAATTGGAGAATCAGT
AAAAACACAGTTTAACTACTTTAAGAAAGTAGACGGCATTATTCAACAGTTGCCTGAAAC
CTACTT-TACTCAGAGCAGAGACTTAGAGGATTTTAAGCCCAGATCACAAATGGAAACTG
ACTTTCTCGAGCTCGCTATGGATGAATTCATACAGCGATATAAGCTCGAGGGCTATGCCT
TCGAACACATCGTTTATGGAGATTTCAGTCATGGACAACTTGGCGGTCTTCATTTAATGA
TAGGCTTAGCCAAGCGCTCACAAGATTCACCACTTAAATTAGAGGATTTTATCCCTATGG
ACAGCACAGTG-A---AAAATTACTTCATAACAGATGCGCAAACAGGTTCATCAAAATGT
GTGTGTTCTGTGATTGATCTTTTACTTGATGACTTTGTCGAGATAATAAAGTCACAAGAT
TTGTCAGTGATTTCAAAAGTGGTCAAGGTTACAATTGACTATGCTGAAATTTCATTCATG
CTTTGGTGTAAGGATGGACATGTTGAAACCTTCTACCCAAAACTACAAGCAAGTCAAGCG
TGGCAACCAGGTGTTGCGATGCCTAACTTGTACAAGATGCAAAGAATGCTTCTTGAAAAG
TGTGACCTTCAGAATTATGGTGAAAATGCTGTTATACCAAAAGGAATAATGATGAATGTC
GCAAAGTATACTCAACTGTGTCAATACTTAAATACACTTACTTTAGCTGTACCCTACAAC
ATGAGAGTTATTCACTTTGGTGCTGGCTCTGATAAAGGAGTTGCACCAGGTACAGCTGTG
CTCAGACAATGGTTGCCAACTGGCACACTACTTGTCGATTCAGATCTTAATGACTTCGTC
TCCGACGCAGATTCTACTTTAATTGGAGACTGTGCAACAGTACATA-CGGCTAATAAATG
GGACCTTATTATTAGCGATATGTATGACCCTAGGACCAAACATGTGACAAAAGAGAATGA
CTCTAAAGAAGGGTTTTTCACTTATCTGTGTGGATTTATAAAGCAAAAACTAGCCCTGGG
TGGTTCTATAGCTGTAAAGATAACAGAGCATTCTTGGAATGCTGACCTTTACAAGCTTAT
GGGCCATTTCTCATGGTGGACAGCTTTTGTTACAAATGTAAATGCATCATCATCGGAAGC
ATTTTTAATTGGGGCTAACTATCTTGGCAAGCCGAAGGAACAAATTGATGGCTATACCAT
GCATGCTAACTACATTTTCTGGAGGAACACAAATCCTATCCAGTTGTCTTCCTATTCACT
CTTTGACATGAGCAAATTTCCTCTTAAATTAAGAGGAACTGCTGTAATGTCTCTTAAGGA
GAATCAAATCAATGATATGATTTATTCTCTTCTGGAAAAAGGTAGGCTTATCATTAGAGA
AAACAACAGAGTTGTGGTTTCAAGTGATATTCTTGTTAACAACTAAACGAA---------
--------C------ATGTTTATTTTCTTATTATT------------------TCTTACT
CTCACTAGTGGTAGTGACCTTGACCGGTG-------------CACCACTTTTGATGATGT
TCAAG--------------CTCCTAATTACACTCAACATA------CTTCATCTATGAGG
GGGGTTTACTATCCTGATGAAATTTTTAGATCAGACACTCTTTATTTAA-----------
-CTCAGGATTTATTTCTTCCATTTTATTCTAATGTTACAGGGTTTCATACTA--------
----------------TTAATCAT------ACGTTTGGCAACCCTGTCATACCTTTTAAG
GATGGTATTTATTTTGCTGCCACA----GAGAAATCAAATGTTGTCCGTGGTTGGGTTT-
----TTGGTTCTACCATGAACAACAAGT----CACAGTCGGTGATTATTATTAACAATTC
TACTAATGTTGTTATACGAGCATGTAACTTTGAATTGTGTGACAACCCTTTCTTTGCTGT
TTCTAAACCCATGGGTACACAGACA------------CATACTATGATATTCGATAATGC
ATTTAAT---TGCACTTTCGAGTACATATCTGATGCCTTTTCGCTTGA---TGTTTCAGA
AAAGTCAGGT---------AATTTTAAACACTTACGAGAGTTTGTGTTTAAAAATAAAGA
TGGGTTTCTCTATGTTTATAAGGGCTATCAACCTATAGATGTAG-------------TTC
GTGATCTACCTTCTGGTTTTAACACTTTGAAAC---------------------------
CTATTTTTAAGTTGCCTCTTGGTAT-----TAACATTACAAATTTTAGAGCCATTCTTAC
AGCCTTTTCA------CCTGCTCAAGACATT------------TGGGGCACGTCAGCTGC
AGCCTATTTTGTTGGCTATTTAAAGCCAACTACATTTATGCTCAAGTATGATGAAAATGG
TACAATCACAGATGCTGTTGATTGTTCTCAAAATCCACTTGCTGAACTCAAATGCTCTGT
TAAGAGCTTTGAGATTGACAAAGGAATTTACCAGACCTCTAATTTCAGGGTTGTTCCCTC
AGGAGATGTTGTGAGATTCCCTAATATTACAAACTTGTGTCCTTTTGGAGAGGTTTTTAA
TGCTACTAAATTCCCTTCTGTCTATGCATGGGA--------GAGAAAAAAAATTTC---T
AATTG--TGTTGCTGATT---ACTCTGTGCTCTACAACTCAACATTTTTTTCAAC-----
----CTTTAAGTGCTATGGCGTTTCTGCCAC-TAAGTTGAATG-ATCTTTGCTTCTCCAA
TGTCTATGCAGATTCTTTTGTAGTCAAGGGAGATGATGTAAGACAAATAGCGCCAGGACA
A----ACTGGTGTTATTGCTGATTATAATTATAAATTGCC---AGATGATTTCATGGGTT
GTGTCCTTGCTTGGAATACTAGGAACATTGATGCTACTTCAAC---TGGTAATTATAATT
ATAAATATAGGTATCTTAG----------ACATGGCAAGCTTAGGC-CCTTTGAGAGAGA
CATATCTAATGTGCCTTTCTCCCCTGATGGCAAACCTTGCACCCCACCTGCTCTTAATTG
TTATTGGCCATTAAAT------------------GATTATGGTT------------TTTA
CACCACTACTGGCATTGGCTACCAACCTTACA-GAGTTGTAGTACTTTCTTTTGAACTTT
TAAATGCACCGGCCACG--------------------GTTTGTGGACCAAAATTATCCAC
TGACCTTATTAAGAACCAGTGTGTCAATTTTAATTTTAATGGACTCACTGGTACTGGTGT
GTTAACTCCTTCTTCAAAGAGATTTCAACCATTT-----CAACAATTTGGCCGTGATGTT
TCTGATTTCACTGATTCCGTTCGAGATCCTAAAACATCTGAAATATTAGACATTTCACCT
TGCGCTTTTGGGGGTGTAAGTGT---------AATTACACCTGGAACAAATGCTTCATCT
GAAGTTGCTGTTCTATATCAAGATGTTAACTGCACTGATGTTTCTACAGCAAT-------
-----TCATGCAGATCAACTCACACCAGCTTGGCGCATATATTCTACTGGAAACAATGTA
TTCCAGACTCAAGCAGGCTGTCTTATAGGAGCTGAGCATGTCGACACTTCTT--------
-ATGAGT-GCGACATTCCTATTGGAGCTGGCATTTGTGCTAGTTACCATAC--AGTTTCT
TTATT----------ACGTAGTACTAGCCAAAAATCTAT--TGTGGCTT---------AT
ACTATGT----CTTTAGGTG---------CTGATAGT----------T---CAATTGCTT
ACTCTAATAACACCATT------------------------------------GCTATAC
CTACTAACTTTTCAATTAGCATTACTACAGAAGT-AATGCCTGTTTCTATGGCTAAAACC
TCCGTAGAT---TGTAATATG-TACATCTGCGGAGATTCTACTGA----ATGTG--CTAA
TTTGCTTCTCCAA-------------TATGGTAGCTTTTGCACACAACTAAATCGTGCAC
TCT---CAGGTAT-TGCTGCTGAAC-AGGAT----------CGCAACACACGTGAAGTGT
TCGCTCAAGTCAAACAAATGTACAAAACCCCAACTTTGAAATATTTTGGTGGT---TTTA
ATTTTTCACAAATATTACCT------GACCCT--------------CTAAAGCCAACTAA
GAGGTCTTTTA---TTGAGGACTTGCTCTTTAATA--AGGTGACACTCGCTGAT-GCTGG
CTTCATGAAGCAATATGGC----GAATGCCT------AGGTGATATTAATGCTAGAGATC
TCATTTGTGCGCAGAAGTTCAATGGACTTA-----CAGTGTTGCCACCTCTGCTCACTGA
TGATATGAT--TGCTGCCTACACTGCTGCTCTAGTTAGTGGTACTGCCACTGCTGGATGG
ACATTTGGTGCTGGCGCTGCTCTTCAA--ATACCTTTTGCTATGCAAATGGCATATAGGT
TCAATGGCATTGGAGTTA----CCCAAAATGTT--CTCTATGAGAACCAAAAACAAATCG
CCAACCAATTTAACAAGGCGA----TTAGT--CAAATTCAAGAATCACTTACAACAACAT
CAACTGCATTGGGCAAGCTGCAAGACGTTGTTAACCAGAATGCTCAAGCATTAAACACAC
TTGTTAAACAACTTAGCTCTAATTTTGGTGCAATTTCAAGTGTGCTAAATGATATCCTTT
C--GCGACTTGATAAAGTCGAGGCGGAGGTACAAATTGACAGGTTAATTACAGGCAGACT
TCAAAGC---CTTCAAACCTATGTAACACAACAACTAATCA---GGGCTGCTGAAATCAG
GGCTTCT----GCTAATCTTGCTGCTACTAAAATGTCTGAGTGTGTTCTTGGACAATCAA
AAAGAGTTGACTTTTGTGGAAAGGGCTACCACCTTATGTCCTTCCCACAAGCAGCCCCGC
ATGGTGTTGTCTTCCTACATGTCACGTATGTGCCATCCCAGGAGAGGAACTTCACCACAG
CGCCAGCAATTTGTCATGAAGGCAAAGCATACT----------TCCCTCGTGAAGGTGTT
TTTGTG---TTTAATGGCAC--------TTCTTGGTTTATTACACAGAGGA----ACTTC
TTTTCTCCACAAATAATTACTACAGACAATACATTTGTCTCAGGAAATTGTGATGTCGTT
AT-TGGCATCATTAACAACACAGTTTATGATCCTCT--GCAACCTGAGCTTGACTCA-TT
CAAAGAAGAGCTGGACAAGTACTTCAAAAATCATA-CATCACCAGATGTTGATCTTGGCG
ACATTTCAGGCATTAACGCTTCTGTCGTCAACATT--CAAAAAGAAATTGACCGCCTCAA
TGAGGTCGCTAAAAATTTAAATGAATCACTCATTGACCTTCAAGAATTGGGAAAATATGA
GCAATATATTAAATGGCCTTGGTATGTTTGGCTCGGCTTCATTGCTGGACTAATTGCCAT
CGTCATG---GTTACAATCTTGCTTTGTTGCATGACTAGTTGTTGCA------------G
TTGCCTCAAGGGTGCATGCTCTTGTGGTTCTTGCTGCAAGTTTGATGAGGATGACTCTGA
GCCAGTTCTCAAGGGTGTCAAATTACATTACACATAAACGAACTT-ATGGATTTGTTTAT
GAGATTTTTTACTCTTAGATCAATTACTGCACAGCCAGTAAAAATTGACAATGCTTCTCC
TGCAAGTACTGTTCATGCTACAGCAACGATACCGCTACAAGC-CTCACTCCCTTTCGGAT
GGCTTGTTATTGGCGTTGCA--TTTCTTGCTGTTTTTCAGAGCGCTACCAAAATAAT---
--TGCGCTCAATAAAAGATGGCAGCTAG-----CCCTTTATAAGGGCTTCCAGTTCATTT
GCAATTTACTGCTGCTATTTGTTACCATCTATTCACATCTTTTGCTTGT-----------
CGCTGCAGGTATGGAGGCGCAATTTTTGTACCTCTATGCCTTGATATATT------TTCT
ACAATGC---------------ATCAACGCATGTAGAATTATTATGAGATGTTGGCTTTG
TTGGAAGTGCAAATCCAAGAACCCATTACTTTATGATGCCAACTACTTTGTTTGCTGGCA
--------CACACATAACTATG--ACTACTGTATACCATATAACAGTGTCACAGATACAA
TTGTCGTTACTGA--AGGTGACGGCATTTCAACACCAAAACTCAAAGAAGACTACCAAAT
TGGTGGTTATTCTGAGGATAGGCACTCAGGTGTTAAAGACTATGTCGTTGTACATGGCTA
TTTCACCGAAGTTTACT--------ACCAGCTTGAGTCTACACAAATTACTACAGACACT
G----GTATTGA----AAATGCTACATTCTTCATCTTTAA--C---AAGCTTGTTAAAGA
CCCACCGA---ATGTG-------------CAAATACACACAATCGACGGCTCTTCAGGAG
TTGCTAATCCAGCAATGGATCCAATTTATGATGAGCCGA----CGACGACTACTAGCGTG
CCTTTGTAAGCACAAGAAAGTGAGTACGAACTTA-------TGTACTCATTCGTTTCGGA
AGAAACAGGTACGTTAATAGTTAATAGCGTACTTCTTTTTCTTGCTTTCGTGGTATTCTT
GCTAGTCACACTAGCCATCCTTACTGCGCTTCGATTGTGTGCGTACTGCTGCA-------
ATATTGTTAACGTGAGTTTAGTAAAACCAACGGTTTACGTCTA---------CTCGCGTG
TTAAAAATCTGAACTCTTCTGAAGGAGTTCCTGATCTTCTGGTCTAAACGAACTAACTAT
TA---TTATTATTCTGTTTGGAACTTTAACATTGCTTATCATGGCAGA---------CAA
CGGTACTATTACCGTTGAGGAGCTTAAACAACTCCTGGAACAATGGAACCTAGTAATAGG
TTTCCTATTCCTAG---CCTGGATTATGTTACT--------------------------A
CAATTTGCCTATTCTAATCGGAACAGGTTTTTGTACATAATAAAGCTTGTTTTC---CTC
TGGCTCTTGTGGC-----CAGTAACACTTGCTTGTTTTGTGCTTG------CTGCTGTCT
ACAGAATTAATTGGGTGACTGGCGGGATTGCGATTGCAATGGCTTGTATTGTAGGCTTGA
TGTGGCTTAGCTACTTCGTTGCTTCCTTCAGGCTGTTTGCTCGTACCCGCTCAATGTGGT
CATTCAACCCAGAAACA---------AACATTCTTCTCAATGTGCCTCTCCGGGGGACAA
TTGTGACCAGACCGCTCATGGAAAGTGAACTTGTCATTGGTG------------------
-----CTGTGATCATTCGTGGTCACTTGCGAA----------------------------
--------TGGCCGGA-----------CACTCCCTAGGGCGC--------------TGTG
ACATTAAGGACCTGCCAAAAGA---GATCACTGTGGCTACATCACGAACGCTTTCTTATT
ACAAATTAGG---AGCGTCGCAGCGTGTAGGCACTGATTCAGGTTTTGCTGCATACAACC
GCT----------------------ACCGTATTGGAAACTATAAATTAAAT------ACA
GACCACGCCGGTAGCAACGACAATATTGCTTTGCTAGTACAGTAAGTGACAACAGATGTT
TCATCTTGTTGACTTCCAGGTTACAATAGCAGAGATA-TTGATTATCATTATGAGGACTT
TCAGGATTGCTATTTGGAATCTTGACGTTATAATAAGTTCAATAGTGAGACAATTATTTA
AGCCTCTAACTAAGAAGAATTATTCGGAGTTAGATGATGAAGAACCTATGGAGTTAGATT
ATCCATAAAACGAACATGAAAATTATTCTCTTCCTGACATTGATTGTATTTACATCTTGC
GAGCTATATCACTATCA--GGAGTGTGTTAGAGGTACGACTGTACTACTAAAAGAACCTT
GCCCATCAGGAAC----ATACGAGGGCAATTCACCA----TTTCACCCTCTTGCTGACAA
TAAATTTGCACTA-ACTTGCAC--TAGCACACACTTTGCTTTTGCTTGTGCTGACGGTAC
TCGACATACCTATCAGCTGCGTGCAAGATCAGTTTCACCAAAACTTTT----CATCAGAC
AAGAGGAGGTTCAACAAGAGCTCTACTCGCCACTTTTTCTCATTGTTGCTG---------
CTCTAGTATTTTTAATACTTTGCTTCACCATTAAGAGAAAGACAGAATGAATGAGCTCAC
TTTAATTGACTTCTATTTGTGCTTTTTAGCCTTT----------CTGCTATTCCTTGTTT
TAATAATGCTTATTATATTTTG------GTTTTCACTCGAAA-----TCCAG-GATCTAG
AAGAACCTTGTACCAAA-GTCTAAACGAACATG-AAACTTCTCATTGTTTT--GACTTGT
-ATTTCTCTATGCAG--TTGCATATGCACTGTAG--TA---------CAGCGCTGTGCAT
CTAATAAACCTCATGTGC-------TTGAAGATCCTTG----------------------
-------TAAGGTACAACACTA----GGG-----GTAATACTTATAGCACTG---CTTGG
CTTTGTGCTCTAGGAAAGGTTTTACCTTTTCATAGATGGCACACTATGGTTCAAACATGC
AC-ACCTAATG--------TTAC-TATCAACTGTCAAGATCCA-GCTGGTGGTGCGCTTA
TAGCTAGGTGTTGGTA-------------------CCTTCATGAAGGTCACCAAACTGCT
GCATTTAGAGACGTACTTGTTGTTTTAAA-------TAAACGAACAAATTAAAATGTCTG
A--------TAATGGACCCCAATCAAACCAACGTAGTGCCCCCCGC-------------A
TTACATTTGGTGGACCCACAGATTCAACTGACAATAAC------CAGAATGGAGGACGCA
ATGGGGCAAGGCCAAAACAGCGCCGACCCCAAGGTTTACCCAATAATACTGCGTCTTGGT
TCACAGCTCTCACTCAGCATGGCAAGGAGGAACTTAGATTCCCTCGAGGCCAGGGCGTTC
CAATCAACACCAATAGTGGTCCAGATGACCAAATTGGCTACTACCGAAGAGCTACCCGAC
GAGTTCGTGGTGGTGACGGCAAAATGAAAGAGCTCAGCCCCAGATGGTACTTCTATTACC
TAGGAACTGGCCCAGAAGCTTCACTTCCCTACGGCGCTAACAAAGAAGGCATCGTATGGG
TTGCAACTGAGGGAGCCTTGAATACACCCAAAGACCACATTGGCACCCGCAATCCTAATA
ACAATGCTGCCACCGTGCTACAACTTCCTCAAGGAACAACATTGCCAAAAGGCTTCTACG
CAGAGGGAAGCAGAGGCGGCAGTCAAGCCTCTTCTCGCTCCTCATCACGTAGTCGCGG--
-----------TAATTCAAGAAATTCAACTCCTGGCAGCAGTA---GGGGAAATTCTCCT
G------CTCGAATGGCTAGCGGAGGTGGTGAAACTGCCCTCGCGCTATTGCTGCTAGAC
AGATTGAACCAGCTTGAGAGCAAAGTTTCTGGTAAAGGCCAACAACAACAAGGCCAAACT
GTCACTAAGAAATCTGCTGCTGAGGCATCTAAAAAGCCTCGCCAAAAACGTACTGCCACA
AAACAGTACAACGTCACTCAAGCATTTGGGAGACGTGGTCCAGAACAAACCCAAGGAAAT
TTCGGGGACCAAGACCTAATCAGACAAGGAACTGATTACAAACATTGGCCGCAAATTGCA
CAATTTGCTCCAAGTGCCTCTGCATTCTTTGGAATGTCACGCATTGGCATGGAAGTCACA
CCTTCGGGAACATGGCTGACT--------------------------TATCATGGAGCCA
TTAAATTGGATGACAAAGATCCACAATTCAAAGACAACGTCATACTGCTGAACAAGCACA
TTGACGCATACAAAACATTCCCACCAACAGAGCCTAAAAAGGACAAAAAGAAAAAGACTG
ATGAAGCTCAGCCTTTGCCGCAGAGACAAAAGAAGCAGCCCACT--GTGACTCTTCTTC-
-------CTGCGGCTGACATGGATGATTTCTCCAGACAACTTCAAAATTCCATGAGTGGA
GCTTCTGCTGATTCAACT-CAGGCATAAACACTCATGATGACCACACAAGGCAG-ATGGG
CTATGTAAACGT-----TTTCGCAATTCCGT-TTACGATACATAGTCTACTCTTGTGCAG
AATGAATTC---TCGTAACTAAACAGCA--CAAGTAGGTTTAGTTAACTTTAATCTCACA
TAGCAATCTTTAATCAA--TGTGTAACATTAGGGAGGACTTGAAAGA--GCCACCACATT
TTCATCGAGGCCACGCGGAGTACGATCGAGGGTACAGTGAATAATGCTAGGGAGAGCTGC
CTATATGGAAGAGCCCTAATGTGTAAAAT-TAATTTTAGTAGTGCTATCCCCATGTGATT
TTAATAGCTTC-------TTAGGAGAATGACAAAAAAAAAAAAAAAAAAAAAAAA-----
----
>GU553363.1 SARS coronavirus HKU-39849 isolate TCVSP-HARROD-00001, complete genome
------------------------------------------------------------
---------------------CGATCTCTTGTAGATCTGTTCTCTAAACGAACTTTAAAA
---------------------------------TCTG-------TGTAGCTGTCGCTCGG
CTGCATGCCT----AGTGCACCTACG-----CAGTATAAACAATAATAAAT-TTTACTGT
CGTTGA---CAAGAAACGAGTAACTCGTCCCTCTTCTGCAGACTGCTTACGGTTTCGTCC
GTGTTGCAGTCGATCATCAGCATACC-TAGGTTTCGT-CCGGGTGTGACCGAA-------
--------AGGTAAGATGGAGAGCCTTGTTCTTGGTGTCAACGAGAAAA-CACACGTCCA
ACTCAGTTTGCCTGTCCTTCAGGTTAGAGACGTGCTAGTGCGTGGCTTCGGGGACTCTGT
GGAAGAGGCCCTATCGGAGGCACGTGAACACCTCAAAAATGGCACTTGTGGTCTAGTAGA
GCTGGAAAAAGGCGTACTGCCCCAGCTTGA---ACAGCCCTATGTGTTCATTAAAC-GTT
CTGATGCCTTAAGCACCAATCACGGCCACAAGG-----TCGTTGAG-------CTGGTTG
CAGAAATGGAC-----GGCATTCAGTACGGTCGTAGC-----------------------
----------------GGTATAACACTGGGAGTACTCGTGCCACATGTGGGCGAAACCCC
AATTGCATACCGCAATGTTCTTCTTCGTAAGAACGGTAATAAGGGAGCCGGTGGTCATAG
CTATGGCATCGATCTAAAGTCTTATGACTTAGGTGACGAGCTTGGCACTGATCCCATTGA
AGATTATGAACAAAACTGGAACACTAAGCATGGCAGTGGTGCACTCCGTGAACTCACTCG
TGAGCTCAATGGAGGTGCAGTCACTCGCTATGTCGACAACAATTTCTGTGGCCCAGATGG
GTACCCTCTTGATTGCATCAAAGATTTTCTCGCACGCGCGGGCAAGTCAATGTGCACTCT
TTCCGAACAACTTGATTACATCGAGTCGAAGA--GAGGTGTCTACTGCTGCCGTGACCAT
GAGC-------------------ATGAAATTGCCTGGTTCACTGAGCGCTCTGATAAGAG
CTACGAGCACCAGACACCCTTCGAAATTAAGAGTG-----CCAAGAAAT-----------
--------TTGACACTTTCAAAGGGGAATGCCCAAAGTTTGTGTTTCCTCTTAACTCAAA
AGTCAAAGTCA---TTCAACCACGTGTTGAAAAGAAAAAGACTGAGGGTTTCATGGGGC-
GTATACGCTCTGTGTACCCTGTTGCATCTCCACAGGAGTGTAACAATATGCACTTGTCTA
CCTTGATGAAATGTAATCATTGCGATGAAGTTTCATGGCAGACGTGCGACTTTCTGAAAG
---CCACTTGTGAACATTGTGGCACTGAAAATTTAGTTATTGA-----AGGACCTACTAC
ATGTGGGTACCTACCTACTAATGCTGTAGTGAAAATGCCATGTCCTGCCTGTCAAGACCC
AGAGATTGGACCTGAGCATAGTGTTGCAGATTATCACAACCACTCAAACATTGAA-----
-ACTCGACTCCGCAAGGGAGGTAGGACTAGATGT------------------------TT
TGGAGGCTGTGTGTTTGCCTATGTTGGCTGCTATAAT-AAGCGTGCCTACTGGGTTCCTC
GTGCTAGTGCTGATAT------------TGGCTCAGGCCATACTGGCATTACTGG---TG
ACAATGTGGAGACCTTGAATG--AGGATCTCCTTGAGATACTGAGTCGTGAACGTGTTAA
CA-----TTAACATTGTTGGCGATTTTCATTTGAATGAAGAGGTTGCCATCATTTTGGCA
TCTTTCTCTGCTTCTACAAGTGCCTTTATTGACACTATAAAGAGTCTTGATTACAAGTCT
TTCAAAACCATTGTTGAGTCCTGCGGTAACTATAA------AGTTACCAAGGGAAAGCCC
GTAAAAGGTGCTTGGAACATTGGACA---------ACAGAGATCAGTTTTAACACCACTG
TGTGGTTTTCCCTCACAGGCT---GCTGGTGTTATCAGATCAATTTTTGCGCGCACACTT
GATGCAGCAAACCACTCAATT--------CCTGATTTGCAAAGAGCAGCTGTCACCATAC
TTGATGGTATTTCTGAACAGTCATTACGTCTTGTCGACGCCATGGTTTATACTTC---AG
ACCTGCTCACCAACAGTGTCATTATTATGGCATATGTAACTGGTGGTCTTGTAC------
----------AACAGACTTCTCAGTGGTT--GTCTAATCTTTTGGGC---ACTACTGTTG
AAAAACT--CAGGCCTAT-CTTTGAATGGATTGAGGCGAAACTTAGTGCAGGAGTTGAAT
TTCTCAAGGATGCTTGGGA-----------GATTCTCAAATTTCT-CATTACAGGTGTTT
TTGACATCGTCAAGGGTCAAATACAGGTTGCT-TCAGATAACATCAAGGATTGTGTAAAA
TGCTTCATTGA-TGTTGTTAACAAGGCACTCGAAATGTGCATTGATCAAGTCACTATCGC
TGGCGCAAAGTTGCGATCACTCAACTTAGGTGAAGTCTTCATCGCTCAAAGCAAGGGACT
TTACCGTCAGTGTATACGTGGCAAGGAGCAGCTGCAACTACTCATGCCTCTTAAGGCACC
AAAA----GAAGTAACCTTTCTTGAAGGTGATTCACATGACACAGTACTTACCTCTGAGG
AGGTTG----TTCTCAAGAACGGTGA----ACTCGAAGCACTCGAGACGCCCGTTGATAG
CTTCACAAATGGAGCTATC------------GTTGGCACACCAGTCTGTGTAA-------
--------ATGGCCTCATGCTCTTAGAGATTAAGGA--------------CAAAGAACAA
TACTG---CGCATTGTCTCCTGGTT----TACTGGCTA-----CAAACAATGTCTTTCGC
TTAAAAGGGGGTGCACCAATTAAAGGTGTAACCTTTGGAGAAGATACTGTTTGGGAAGTT
CAAGGTTACAAGAATGTGAGAATCACATTTGAGCTTGATGAACGTGTTGACAAAGTGCTT
AATGAAAAGTGCTCTGTCTACACTGTTGAATCCGGTACCGAAGTTACTGAGTTTGCATGT
GTTGTAGCAGAGGCTGTTGTGAAGACTTTACAACCAGTTTCTGATCTCCTTACCAACAT-
--------------------GGGTATTGATCTTGATGAGTGGAGTGTAGCTACATTCTAC
TTATTTGATGATGCTGGTGAAGAAAACTTTTCATCACGTATGTATTGTTCCTTTTACCCT
CCAGATGAGGAAGAAGAGGACGATGC------------------AGAGTGTGAGGAAGAA
GAA------ATTGATGAAACCTGTGAACATGAGTACGGTACAGAGGATGATTATCAAGGT
CTCCCTCTGGAATTTGGTGCCTCAGC---TGAAACAGTTCGAGTTGAGGAA---GAAG--
----------------AAGAGGAAGACTGGCTGGATGATACTACTGAGCAATC-------
--------------------------------------------------A---------
---------GAGATTGAGCCAGAACCAGAACC---------------------TACACCT
GAAGAACCAGTT---------AAT---------------CAGTTTACT------------
-GGTTATTTAAAA--CTTACTG------------------------ACAATGTTGCCATT
AAATGTGTTGACATCG-TTAAGGAGGCACAAAGTGCTAATCCTA--------------TG
GTGATTGTAAATGCTGCTAACATACACCTGAAACATGGTGGTGGTGT-AGCAGGTGCACT
CAACAAGGCAACCAATGGTGCCATGCAAAAGGAGAGTGATGATT-ACATTAAGCTAAATG
GCCCTCTTACAGTAGGAGGGTCTTGTTTGCTTTCTGGACATAATCTTGCTAAGAAGTGTC
TGCATGTTGTTGGACCTAACCTAAATGCAGGTGAGGACATCCAGCTTCTTAAGGCAGCAT
ATGAAAATTTCAATTCACAGGACATCTTACTTGCACCATTGTTGTCAGCAGGCATATTTG
GTGCTAAACCACT-TCAGTCTTTACAAGTGTGCGTGCAGACGGTTCGTACACAGGTTTAT
ATTGCAGTCAATGACAAAGCTCTTTATGAGCAGGTTGTCATGGATTATCTTGATAACCTG
AAGCCTAGAGT---------------GGAAGCACCTAAACAAGAGGAGCCACCAAACACA
GAAGATTCCAAAACTGAGG------------------------AGAAATCTGTCGTACAG
AAGCCTGTCGATGTGAAGCCAAAAATTAAGGCCTGCATTGATGAGGTTAC----CACAAC
ACTGGAAG----AAACTAAGTTTCTTACCAATAAGTTACTCTTGTTTGCTGATATCAATG
GTAAGCTTTACCATGATTCTCAGAACATGCTTAGAGGTGAAGATATGTCTTTCCTTGAGA
AGGATGCACCTTAC-----ATGGTAGGTGATGTTATCA--------CTAGTGGTGATATC
ACTTGTGTTGTAATACCCTCCAAAAAGGCTGGTGGCACTACTGAGATGCTCTCAAGAGCT
TTGAAGAAAGTGCCAGTTGATGAGTATATAACCACGTACCCTGGACAAGGATGTGCTGGT
TATACACTTGAGGAAGCTAAGACTGCTCTTAAGAAATGCAAATCTGCATTTTATGTACTA
CCTTCAGAAGCACCTAATGCTAAGGAAGAGATTCTAGGAACTGTATCCTGGAATTTGAGA
GAAATGCTTGCTCATGCTGAAGAGACAAGAAAATTAATGCCTATATGCATGGATGTTAGA
GCCATAATGGCAACCATCCAACGTAAGTATAAAGGAATTAAAATTCAAGAGGGCATCGTT
GACTATGGTGTCC-GATTCTTCTTTTATACTAGTAAAGAGCCTGTAGCTTCTATTATTAC
GAAGCTGAACTCTCTAAATGAGCCGCTTGTCACAATGCCAATTGGTTATGTGACACATGG
TTTTAATCTTGAAGAGGCTGCGCGCTGTATGCGTTCTCTTAAAGCTCCTGCCGTAGTGTC
AGTATCATCACCAGATGCTGTTACTACATATAATGGATACCTCACTTCGTCATCAAAGAC
ATCTGAGGAGCACTTTGTAGAAACAGTTTCTTTGGCTGGCTCTTACAGAGATTGGTCCTA
TTCAGGACAGCGTACAGAGTTAGGTGTTGAATTTCTTAAGCGTGGTGACAAAATTGTGTA
CCACACTCTGGAGAGCCCCGTCGAGTTTCATCTTGACGGTGAGGTTCTTTCACTTGACAA
ACTAAAGAGTCTCTTATCCCTGCGGGAGGTTAAGACTATAAAAGTGTTCACAACTGTGGA
CAACACTAATCTCCACACACAGCTTGTGGATATGTCTATGACATATGGACAGCAGTTTGG
TCCAACATACTTGGATGGTGCTGATGTTACAAAAATTAAACCTCATGTAAATCATGAGGG
TAAGACTTTCTTTGTA---------CTACCTAGTGATGACACACTACGTAGTGAAGCTTT
C---GAGTACTACCATACTCTTGATGAGAGTTTTCTTGGTAGGTACATGTCTGCTTTAAA
CCACA-CAAAGAAATGGAAATTTCCTCAAGTTGGTGGTTTAACTTCAATTAAATGGGCTG
ATAACAATTGTTATTTGTCTAGTGTTTTATTAGCACTTCA---ACAGCTTGAAGTCAAAT
TCAATGCACCAGCACTTCAAGAGGCTTATTATAGAGCCCGTGCTGGTGATGCTGCTAACT
TTTGTGCACTCATACTCGCTTACAGTAATAAAACTGTTGGCGAGCTTGGTGATGTCAGAG
AAACTATGACCCATCTTCTACAGC--------ATGCTAATTTGGAATCTGCAAAGCG---
AGTTCTTAATGTGGTGTGTAAACATTGTGGTCAGAAAACTACTACCTTAACGGGTGTAGA
AGCTGTGATGTATATGGGTACTCTATCTTATGATAATCTTAAGACAGGTGTTTCCATTCC
ATGTGT------GTGTGGTCGTGATGCTACACAATATCTAGTACAACAAGAGTCTTCTTT
TGTTATGATGTCTGCACCACCTGCTGAGTATAAATTACAG--------CAAGGTACATTC
TTATGTGCGAATGAGTACACT---GGTAACTATCAGTG----TGGTCATTACACTCATAT
AACTGCTAAGGAGACCCTCTATCGTATTGACGGAGCTCACC----TTACAAAGATGTCAG
AGTACAAAGGACCAGTGACTGATG---TTTTCTACAAGGAAACATCTTACACTA-CAACC
ATCAAGCCTGTGTCGTATAAACTCGATGGAGTTACTTACACAGAGATTGAACCAAAATTG
GATGGGTATTATAAAAAGGATAATGCTTACTATACA---GAGCAGCCTATAGACCTTGTA
CCAACTCAACCATTACCAAATGCGAGTTTTGATAATTTCAAACTCACATGTTCTAACACA
AAATTTGCTGATGA---------------TTTAAATCAAAT------GACAGGCTTCACA
AAGCCAGCTTCACGAGAGCTATCTGTCAC-ATTCTTCCCAGACTTGAATGGCGATGTAGT
GGCTATTGACTATAGACACTATTCAGCGAGTTTCAAGAAAGGTGCTAAATTACTGCATAA
GCCAATTGTTTGGCACATTAACCAGGCTACAACCAAGACAACGTTCAA------------
-----------ACCAAACACTTGGTG--------------------------TTTACG--
-TTGTCTTTGGAGTACAAAGCCAGTAGATACTTCAAATTCATTTGAAGTTCTGGCAGTAG
AAGACACACAAGGAATGGACAATCTTGCTTGTGAAAGTCAAC--AACCCACCTCTGAAGA
A-------------GTAGTGGAAAATCCTACCATACAGAAGGAAGTCATAGAGTGT----
-GACGTGAAAACTACCGAAGTTGTAGGCAATGTCATACTTAAACCATCAGATGAAGGTG-
TTAAAG--------------------------TAACACAA----GAGTTAGGTCATGAGG
ATCTTATGGCTGCTTATG-----TGGAAAACACAAGC---ATTACCATTAAGAAACCTAA
TGAGCTTTCACTAGCCTTAGGTTTAAAAACAATTGCCACTCATGGTATTGCTGCAATTAA
TAGTGTTCCTTGGAGTAAAATTTTGGCTTATGTCAAACCATTCTTAGGACAAGCAGCAAT
TACAACATCAAATTGCGCTAAGAGATTAGCACAACGTGTGTTTAACAATTATATGCCTTA
TGTGTTTACATTATTGTTCCAATTGTGTACTTTTACTAAAAGTACCAATTCTAGAATTAG
AGCTTCACTACCTACAACTATTGCTAAAAATAGTGTT----AAGAGTGTTGC--------
---TAAATTATGTTTGGAT--GCCGGCATTAATTA-TGTGAAGTCACCCAAA------TT
TTCTAAATTGTTCACAATCGCTATGTGGCTAT-TGTTGTTAAGTATTTGCTTAGGTTCTC
TAA--TCTGTGTAACTGCTGCTTT------TGGTGTAC----------------------
-----TCTTATCTAATTTTGGTGCTCCTTCTTATTGTAATGGCGTTAGAGAATTGTAT--
-CTTAATTCGTCTAACGTTACTACTATGGATTTCTGTGAAG---GTTCTTTTCCTTGCAG
CATTTGTTTAAGTGGATTAGACTCCCTTGATTCTTATCCAGCTCTTGAAACCATTCA---
-------GGTGACGAT-TTCATCGTACAAGCTAGACTTGACAATTTTAGGTCTGGCCGCT
GAGTGGGTTTTGGCATATATGTTGTTCACAAAATTCTTTTATTTATTAGGTCTTTCAGCT
ATAATGCAGGTGTTCTTTGGC-----------TATTT------TGCTAGTCATTTCATCA
GCAATTCTTGGCTCATGTGGTTTATCATTAGTATTGTACAAATGGCACCCGTTTCTGCAA
TGGTTAGGATGTACATCTTCTTTGCTTCTTTCTACTACATATGGAAGAGCTATGTTCATA
TCATGGATGGTTGCACCTCTTCGACTTGCATGATGTGCTATAAGCGCAATCGTGCCACAC
GCGTTGAGTGTACAACTATTGTTAATGGCATGAAGAGATCTTTCTATGTCTATGCAAATG
GAGGCCGTGGCTTCTGCAAGACTCACAATTGGAATTGTCTCAATTGTGACACATTTTGCA
CTGGT-AGTACATTCATTAGTGATGAAGTTGCTCGTGATTTGTCACTCCAGTTTAA--AA
GACCAATCAACCCTACTGACCAGTCATCGTATATTGTTGATAGTGTTGCTGTGAAAAATG
GCGCGCTTCACCTCTACTTTGACAAGGCTGGTCAAAAGACCTATGAGAGACATCCGCTCT
CCCATTTTGTCAATTTAGACAATTTGAGAGCTAA---------CAACACTAAAGGTTCAC
TGCCTATTAATGTCATAGTTTTTGATGGCAAGTCCAAATGCG---ACGAGTCTGCTTCTA
AGTCTGCTTCTGTGTACTACAGTCAGCTGATGTGCCAACCTATTCTGTTGCTTGACCAAG
CTCTTGTATCAGACGTTGGAGATAGTACTGAAGTTTCCGTTAAGATGTTTGATGCTTATG
TCGACACCTTTTCAGCAACTTTTAGTGTTCCTATGGAAAAACTTAAGGCACTTGTTGCTA
CAGCTCACAGCGAGTTAGCAAAGGGTGTAGCTTTAGATGGTGTCCTTTCTACATTCGTGT
CAGCTGCCC---GACAAGGTGTTGTTGATACCGATGTTGACACAAAGGATGTTATTGAAT
GTCTCAAACTTTCACATCACTCTGACTTAGAAGTGACAGGTGACAGTTGTAACAATTTCA
TGCTCACCTATAATAAGGTTGAAAACATGACGCCCAGAGATCTTGGCGCATGTATTGACT
GTAATGCAAGGCATATCAATGCCCAAGTAGCAAAAAGTCACAATGTTTCACTCATCTGGA
ATGTAAAAGACTACATGTCTTTATCTGAACAGCTGCGTAAACAAATTCGTAGTGCTGCCA
AGAAGAACAACATACCTTTTAGACTAACTTGTGCTACAACTAGACAGGTTGTCAATGTCA
TAACTACTAAAATCTCACTCAAGGGTGGTAAGATTGTTAG---------TACTTGTTTTA
AACTTATGCTTAAGGCCACATTATTG---TGCGTTCTTGCTGCATTGGTT----------
-TGTTATAT-CGTTATGCCAG----TACATACATTGTCAAT---CCATGATGG---TTAC
ACAAATGAAATCATTGGTTACAAAGCCATTCAGGATGGTGTCACTCGTGACATCATTTCT
ACTGATGATTGTTTTGCAAATAAACATGCTGGTTTTGACGC-ATGGTTTAGCCAGCG---
TGGTGGTTCATACAAAAATGACAAAAGCTGCCCTGTAGTAGCTGCTATCATTACAAGAGA
GATTGGTTTCATAGTGCCTGGCTTACCGGGTACTGTGCTGAGAGCAATCAAT--GGTGAC
TTCTTGCATTTTCTACCTCGTGTTTTTAGTGCTGTTGGCAACATTTGCTACACACCTTCC
AAACTCATTGAGTATAGTGATTTTGCTACCTCTGCTTGCGTTCTTGCTGCTGAGTGTACA
ATTTTTAAGGATGCTATGGGCAAACCTGTGCCATATTGTTATGACACTAATTTGCTAGAG
GGTTCTATTTCTTATAGTGAGCTTCGTCCAGACACTCGTTATGTGCTTATGGATGGTTCC
A---TCATACAGTTTCCTAACACTTACCTGGAGGGTTCTGTTAGAGTAGTAACAACTTTT
GATGCTGAGTACTGTAGACATGGTACATGCGAAAGGTCAGAAGTAGGTATTTGCCTATCT
ACCAGTGGTAGATGGGTTCTTAATAATGAGCATTACAGAGCTCTATCAGGAGTTTTCTGT
GGTGTTGATGCGATGAATCTCATAGCTAA-CATCTTTACTCCTCTTGTGCAACCTGTGGG
TGCTTTAGATGTGTCTGCTTCAGTAGTGGCTGGTGGTATTATTGCCATATTGGTGACTTG
TGCTGCCTACTACTTTATGAAATTCAGACGTGTTTTTGGTGAGTACAACCA------TGT
TGTTGCTGCTAATGCACTTTTGTTTTTGATGTCTTTCAC-TATACTCTGTCTGGTACCAG
CTTACAGCTTTCTGCCGGGAGTCTACTCAGTCTTTTACTTGTACTTGACATTCTATTTCA
CCAATGATGTTTCATTCTTGGCTCACCTTCAATGGTTTGCCATGTTTTCTCCTATTGTGC
CTTTTTGGATAACAGCAATCTATGTATTCTGTATTTCTCTGAAGCACTGCCATTGGTTCT
TTA-ACAACTATCTTAGGAAAAGAGT---CATGTTTAATGGAGTTACATTTA---GTACC
TTCGAGGAGGCTGCTTTGTGTACCTTTTTGCTCAACAAGGAAATGTACCTAAAATTGCGT
AGCGAGACACTGTTGCCACTTACACAGTATAACAGGTATCTTGCTCTATATAACAAGTAC
AAGTATTTCAGTGGAGCCTTAGATACTACCAGCTATCGTGAAGCAGCTTGCTGCCACTTA
GCAAAGGCTCTAAATGACTTTAGCAACTCAGGTGCTGATGTTCTCTACCAACCACCACAG
ACATCAATCACTTCTGCTGTTCTGCAGAGTGGTTTTAGGAAAATGGCATTCCCGTCAGGC
AAAGTTGAAGGGTGCATGGTACAAGTAACCTGTGGAACTACAACTCTTAATGGATTGTGG
TTGGATGACACAGTATACTGTCCAAGACATGTCATTTGCACAGCAGAAGACATGCTTAAT
CCTAACTATGAAGATCTGCTCATTCGCAAATCCAACCATAGCTTTCTTGTTCAGGCTGGC
AATG----TTCAAC-----TTCGTGTTATTGGCCATTCTATGCAAAATTGTCTGCTTAGG
CTTAAAGTTGATACTTCTAACCCTAAGACACCCAAGTATAAATTTGTCCGTATCCAACCT
GGTCAAACATTTTCAGTTCTAGCATGCTACAATGGTTCACCATCTGGT--GTTTATCAGT
GTGCCATGAGACCTAATCATACCATTAAAGGTTCTTTCCTTAATGGATCATGTGGTAGTG
TTGGTTTTAACATTGATTATGATTGCGTGTCTTTCTGCTATATGCATCATATGGAGCTTC
CAACAGGAGTACACGCTGGTACTGACTTAGAAGGTAAATTCTATGGTCCATTTGTTGACA
GACAAACTGCACAGGCTGCAGGTACAGACACAACCATAACATTAAATGTTTTGGCATGGC
TGTATGCTGCTGTTATCAATGGTGATAGGTGGTTTCTTAATAGATTCACCACTA------
---CTTTGAATGACTTTAACCTTGTGGCAATGAAGTACAACTA------TGAACCT-TTG
ACACAAGATCATGTTGACATATTGGGACCTCTTTCTGCTCAAACAGGAATTGCCGTCTTA
GATATGTGTGCTGCTTTGAAAG----AGCTGCTGCAGAATGGTATGAATGGTCGTACTAT
CCTTGGTAGCACTATTTTAGAAGATGAGTTTACACCATTTGATGTTGTTAGACAATGCTC
TGGTGTTACCTTCCAAGGTAAGTTCAAGAAAATTGTTAAGGGCACTCATCATTGGATGCT
TTTAACTTTCTTGACATCACTATTGATTCTTGTTCAAAGTACACAGTGGTCACTGTTTTT
CTTTGTTTACGAGAATGCTTTCTTGCCATTTACTCTTGGTATTA-TGGCAATTGCTGCAT
GTGCTATGCTGCTTGTTAAGCATAAGCACGCATTCTTGTGCTTGTTTCTGTTACCTTCTC
TTGCAACAGTTGCTTACTTTAATATGGTCTACATGCCTGCTAGCTGGGTGATGCGTATCA
TGACATGGCTTGAATTGGCTG-ACACTAGCTTGTC--------TGGTTATAGGCTTAAGG
ATTGTGTT-------ATGTATGCTTCAG-----CTTTAGTTTTGCTTATTCTCATGAC-A
GCTCGCACTGTTTATGATGATGCTGCTAGACGTGTT---TGGACACTGATG-AATGTCAT
TACACTTGTTTACAAAGTCTACTATGGTAATGCTTTAGATCAAGCTATTTCCATGTGGGC
CTTAGTTATTTCTGTAACCTCTAACTATTCTGGT---GTCGTTACGACTATCATGTTTTT
AGCTAGAGCTATAGTGTTTGTGTGTGTTGAGTATTACCCATTGTTATTTATTACTGGCAA
CACCTTACAGTGTATC-----------ATGCTTGTT-TATTGT-----TTCTTAGGCTAT
TGTTGCTGCTGCTACTTTGGCCTTTTCTGTTTACTCAACCGTTACTTCAGGCTTACTCTT
GGTGTTTATGACTACTTGGTCTCTACACAAGAATTTAGGTATATGAACTCCCAGGGGCTT
TTGCCTCCTAAGAGTAGTATTGATGCTTTCAAGCTTAACATTAAGTTGTTGGGTATTGGA
GGTAAACCATGTATCAAGGTTGCTACTGTACAGTCTAAAATGTCTGACGTAAAGTGCACA
TCTGTGGTA----CTGCTCTCGGTTCTTCAACA-----ACTTAGAGTAGAGTCATCTTCT
AAATTGTGGGCACAATGTGTACAACTCCACAATGATATTCTTCTTGCAAAAGACACAACT
GAAGCTTTCGAGAAGATGGTTTCTCTTTTGTCTGTTTTGCTATCCATGCAGGGTGCTGTA
GACATTAATAGGTTGTGCGAGGAAATGCTCGATAACCGTGCTACTCTTCAGGCTATTGCT
TCAGAATTTAGTTCTTTACCATCATATGCCGCTTATGCCACTGCCCAGGAGGCCTATGAG
CAGGCTGTAGCTAATGGTGA---TTCTGAAGTCGTTCTCAAAAAGTTAAAGAAATCTTTG
AATGTGGCTAAATCTGAGTTTGACCGTGATGCTGCCATGCAACGCAAGTTGGAAAAGATG
GCAGATCAGGCTATGACCCAAATGTACAAACAGGCAAGATCTGAGGACAAGAGGGCAAAA
GTAACTAGTGCTATGCAAACAAT-GCTCTTCACTATGCTTAGGAAGCTTGATAATGATGC
ACTTAACAACATTATCAACAATGCGCGTGATGGTTGTGTTCCACTCAACATCATACCATT
GACTACAGCAGCCAAACTCATGGTTGTTGTCCCTGATTATGGTACCTACAAGAACACTTG
TGATGGTAACACCT-------TTACATATGCATCTGCACTCTGGGAAATCCAGCAAGTTG
TTGATGCGGATAGCAAGATTGTTCAACTTAGTGAAATTAACATGGACAATTCACCAAATT
TGGCTTGGCCTCTTATTGTT-ACAGCTCTAAG--AGCCAACTCAGCTGTTAAACTACAGA
ATAATGAACTGAGTCCAGTAGCACTACGACAGATGTCCTGTGCGGCTGGTACCACACAAA
CAGCTTGTACTGATGACAATGCACTTGCCTACTATAACAATTCGAAGGGAGGTAGGTTTG
TGCTGGCATTACTATCAGACCACCAAGATCTCAAATGGGCTAGATTCCCTAAGAGTGATG
GTACAGGTACAATTTACACAGAACTGGAACCACCTTGTAGGTTTGTTACAGACACACCAA
AAGGGCCTAAAGTGAAATACTTGTACTTCATCAAAGGCTTAAACAACCTAAATAGAGGTA
TGGTGCTGGGCAGTTTAGCTGCTACAGTACGTCTTCAGGCTGGAAATGCTACAGAAGTAC
CTGCCAATTCA-ACTGTGCTTTCCTTCTGTGCTTTTGCAGTAGACCCTGCTAAAGCATAT
AAGGATTACCTAGCAAGTGGAGGACAACCAATCACCAACTGTGTGAAGATGTTGTGTACA
CACACTGGTACAGGACAGGCAATTACTGTAACACCAGAAGCTAACATGGACCAAGAGTCC
TTTGGTGGTGCTTCATGTTGTCTGTATTGTAGATGCCACATTGACCATCCAAATCCTAAA
GGATTCTGTGACTTGAAAGGTAAGTACGTCCAAATACCTACCACTTGTGCTAATGACCCA
GTGGGTTTTACACTTAGAAACACAGTCTGTACCGTCTGCGGAATGTGGAAAGGTTATGGC
TGTAGTTGTGACCAACTC---CGCGAACCCTTGATGCAGTCTGCGGATGCATC-AACGTT
TTTAAACGGGTTTGCGGTGTAAGTGCA---GCCCGTCTTACACCGTGCGGCACAGGCACT
AGTACTGATGTC-GTCTACAGGGC-TTTTGATATTTACAAC------GAAAAAGTTGCTG
GTTTTGCAAAGTTCCTAAAAACTAATTGCTGTCGCTTCCAGGAGAAGGATGAGGAAGGCA
ATTTATTAGACTCTTACTTTGTAGTTAAGAGGCATACTATGTCTAACTACCAACATGAAG
AGACTATTTATAACTTGGTTAAAGATTGTCCAGCGGTTGCTGTCCATGACTTTTTCAAGT
TTAGAGTAGATGGTGACATGGTACCACATATATCACGTCAGCGTCTAACTAAATACACAA
TGGCTGATTTAGTCTATGCTCTACGTCATTTTGATGAGGGTAATTGTGATACATTAAAAG
AAATACTCGTCACATACAATTGCTGTGATGATGATTATTTCAATAAGAAGGATTGGTATG
ACTTCGTAGAGAATCCTGACATCTTACGCGTATATGCTAACTTAGGTGAGCGTGTACGCC
AATCATTATTAAAGACTGTACAATTCTGCGATGCTATGCGTGATGCAGGCATTGTAGGCG
TACTGACATTAGATAATCAGGATCTTAATGGGAACTGGTACGATTTCGGTGATTTCGTAC
AAGTAGCACCAGGCTGCGGAGTTCCTATTGTGGATTCATATTACTCATTGCTGATGCCCA
TCCTCACTTTGACTAGGGCATTGGCTGCTGAGTCCCATATGGATGCTGATCTCGCAAAAC
CACTTATTAAGTGG-GATTTGCTGAAATATGATTTTACGGAAGAGAGACTTTGTCTCTTC
GACCGTTATTTTAAATATTGGGACCAGACATACCATCCCAATTGTATTAACTGTTTGGAT
GATAGGTGTATCCTTCATTGTGCAAACTTTAATGTGTTATTTTCTACTGTGTTTCCACCT
ACAAGTTTTGGACCACTAGTAAGAAAAATATTTGTAGATGGTGTTCCTTTTGTTGTTTCA
ACTGGATACCATTTTCGTGAGTTAGGAGTCGTACATAATCAGGATGTAAACTTACATAGC
TCGCGTCTCAGTTTCAAGGAACTTTTAGTGTATGCTGCTGATCCAGCTATGCATGCAGCT
TCTGGCAATTTATTGCTAGATAAACGCACTACATGCTTTTCAGTAGCTGCACTAACAAAC
AATGTTGCTTTTCAAACTGTCAAACCCGGTAATTTTAATAAAGACTTTTATGACTTTGCT
GTGTCTAAAGGTTTCTTTAAGGAAGGAAGTTCTGTTGAACTAAAACACTTCTTCTTTGCT
CAGGATGGCAACGCTGCTATCAGTGATTATGACTATTATCGTTATAATCTGCCAACAATG
TGTGATATCAGACAACTCCTATTCGTAGTTGAAGTTGTTGATAAATACTTTGATTGTTAC
GATGGTGGCTGTATTAATGCCAACCAAGTAATCGTTAACAATCTGGATAAATCAGCTGGT
TTCCCATTTAATAAATGGGGTAAGGCTAGACTTTATTATGACTCAATGAGTTATGAGGAT
CAAGATGCACTTTTCGCGTATACTAAGCGTAATGTCATCCCTACTATAACTCAAATGAAT
CTTAAGTATGCCATTAGTGCAAAGAATAGAGCTCGCACCGTAGCTGGTGT----------
--CTCTATCTGTAGTAC-TATG--------ACAAATAGACAGTTTCA---TCAGAAATT-
------------------------------------------ATTGAAGTCAATAG----
--CCGCCACTA------GAGGAGCTA-------CTGTGGTAATTGGAACAAGC-------
-------------------AAGTTTTACGGTGGCTGGCATAATATGTTAAAAACTGTTTA
CAGTGATGTAGAAACTCCACACCTTATGGGTTGGGATTATCCAAAATGTGACAGAGCCAT
GCCTAACATGCTTAGGATAATGGCCTCTCTTGTTCTTGCTCGCAAACATAACACTTGCTG
TAACTTATCACACCGTTTCTACAGGTTAGCTAACGAGTGTGCGCAAGTATTAAGTGAGAT
GGTCATGTGTGGCGGCTCACTATATGTTAAACCAGGTGGAACATCATCCGGTGATGCTAC
AACTGCTTATGCTAATAGTGTCTTTAACATTTGTCAAGCTGTTACAGCCAATGTAAATGC
ACTTCTTTCAACTGATGGTAATAAGATAGCTGACAAGTATGTCCGCAATCTACAACACAG
GCTCTATGAGTGTCTCTATA-GAAATAGGGATGTTGATCATGAATTCGTGGATGAGTTTT
ACGCTTACCTGCGTAAACATTTCTCCATGATGATTCTTTCTGATGATGCCGTTGTGTGCT
ATAACAGTAACTATGCGGCTCAAGGTTTAGTAGCTAGCATTAAGAACTTTAAGGCAGTTC
TTTATTATCAAAATAATGTGTTCATGTCTGAGGCAAAATGTTGGACTGAGACTGACCTTA
CTAAAGGACCTCACGAATTTTGCTCACAGCATACAATGCTAGTTAAACAAGGAGATGATT
ACGTGTACCTGCCTTACCCAGATCCATCAAGAATATTAGGCGCAGGCTGTTTTGTCGATG
ATATTGTCAAAACAGATGGTACACTTATGATTGAAAGGTTCGTGTCACTGGCTATTGATG
CTTACCCACTTACAAAACATCCTAATCAGGAGTATGCTGATGTCTTTCACTTGTATTTAC
AATACATTAGAAAGTTACATGATGAGCTTACTGGCCACATGTTGGACATGTATTCCGTAA
TGCTAACTAATGATAACACCTCACGGTACTGGGAACCTGAGTTTTATGAGGCTATGTACA
CACCACATACAGTCTTGCAGGCTGTAGGTGCTTGTGTATTGTGCAATTCACAGACTTCAC
TTCGTTGCGGTGCCTGTATTAGGAGACCATTCCTATGTTGCAAGTGCTGCTATGACCATG
TCATTTCAACATCACACAAATTAGTGTTGTCTGTTAATCCCTATGTTTGCAATGCCCCGG
GTTGTGATGTCACTGATGTGACACAACTGTATCTAGGAGGTATGAGCTATTATTGCAAGT
CACAT-AAGCCTCCCATTAGTTTTCCATTATGTGCTAATGGTCAGGTTTTTGGTTTATAC
AAAAACACATGTGTAGGCAGTGACAATGTCACTGACTTCAATGCGATAGCAACATGTGAT
TGGACTAATGCTGGCGATTACATACTTGCCAACACTTGTACTGAGAGACTCAAGCTTTTC
GCAGCAGAAACGCTCAAAGCCACTGAGGAAACATTTAAGCTGTCATATGGTATTGCCACT
GTACGCGAAGTACTCTCTGACAGAGAATTGCATCTTTCATGGGAGGTTGGAAAACCTAGA
CCACCATTGAACAGAAACTATGTCTTTACTGGTTACCGTGTAACTAAAAATAGTAAAGTA
CAGATTGGAGAGTACACCTTTGAAAAAGGTGACTATGGTGATGCTGTTGTGTACAGAGGT
ACTACGACATACAAGTTGAATGTTGGTGATTACTTTGTGTTGACATCTCACACTGTAATG
CCACTTAGTGCACCTACTCTAGTGCC-ACAAGAGCACTATGTGAGAATTACTGGCTTGTA
CCCAACACTCAACATCTCAGATGAGTTTTCTAGCAATGTTGCAAATTATCAAAAGGTCGG
CATGCAAAAGTACTCTACACTCCAAGGACCACCTGGTACTGGTAAGAGTCATTTTGCCAT
CGGACTTGCTCTCTATTACCCATCTGCTCGCATAGTGTATACGGCATGCTCTCATGCAGC
TGTTGATGCCCTATGTGAAAAGGCATTAAAATATTTGCCCATAGATAAATGTAGTAGAAT
CATACCTGCGCGTGCGCGCGTAGAGTGTTTTGATAAATTCAAAGTGAATTCAACACTAGA
ACAGTATGTTTTCTGCACTGTAAATGCATTGCCAGAAACAACTGCTGACATTGTAGTCTT
TGATGAAATCTCTATGGCTACTAATTATGACTTGAGTGTTGTCAATGCTAGACTTCGTGC
-AAAACACTAC-GTCTATATTGGCGATCCTGCTCAATTACCAGCCCCCCGCACATTGCTG
ACTAAAGGCACACTAGAACCAGAATATTTTAATTCAGTGTGCAGACTTATGAAAACAATA
GGTCCAGACATGTTCCTTGGAACTTGTCGCCGTTGTCCTGCTGAAATTGTTGACACTGTG
AGTGCTTTAGTTTATGACAATAAGCTAAAAGCACACAAGGA--TAAGTCAGCTCAATGCT
TCAAAATGTTCTACAAAGGTGTTAT-TACAC-ATGATGTTTCATCTGCAATCAACAGACC
TCAAATAGGCGTTGTAAGAGAATTTCTTACACGCAATCCTGCTTGGAGAAAAGCTGTTTT
TATCTCACCTTATAATTCACAGAACGCTGTAGCTTCAAAAATCTTAGGATTGCCTACGCA
GACTGTTGATTCATCACAGGGTTCTGAATATGACTATGTCATATTCACACAAACTACTGA
AACAGCACACTCTTGTAATGTCAACCGCTTCAATGTGGCTATCACAAGGGCAAAAATTGG
CATTTTGTGCATAATGTCTGATAGAGATCTTTATGACAAACTGCAATTTACAAGTCTAGA
AATACCACGTCGCAATGTGGCTACATTACAAG-------CAGAAAATGTAACTGGACTTT
TTAAGGACTGTAGTAAGATCATTACTGGTCTTCATCCTACACAGGCACCTACACACCTCA
GCGTTGATATAAAGTTCAAGAC---TGAAGGATTATGTGTTGACATACCAGGCATACCAA
AGGACATGACCTACCGTAGACTCATCTCTATGATGGGTTTCAAAATGAATTACCAAGTCA
ATGGTTACCCTAATATGTTTATCACCCGCGAAGAAGCTATTCGTCACGTTCGTGCGTGGA
TTGGCTTTGATGTAGAGGGCTGTCATGCAACTAGAGATGCTGTG-GGTACTAACCTACCT
CTCCAGCTAGGATTTTCTACAGGTGTTAACTTAGTAGCTGTACCGACTGGTTATGTTGAC
ACTGAAAATAACACAGAATTCACCAGAGTTAATGCAAAACCTCCACCAGGTGACCAGTTT
AAACATCTTATACCACTCATGTATAAAGGCTTGCCCTGGAATGTAGTGCGTATTAAGATA
GTACAAATGCTCAGTGATACACTGAAAGGATTGTCAGACAGAGTCGTGTTCGTCCTTTGG
GCGCATGGCTTTGAGCTTACATCAATGAAGTACTTTGTCAAGATTGGACCTGAAAGAACG
TGTTGTCTGTGTGACAAACGTGCAACTTGCTTTTCTACTTCATCAGATACTTATGCCTGC
TGGAATCATTCTGTGGGTTTTGACTATGTCTATAACCCATTTATGATTGATGTTCAGCAG
TGGGGCTTTACGGGTAACCTTCAGAGTAACCATGACCAACATTGCCAGGTACATGGAAAT
GCACATGTGGCTAGTTGTGATGCTATCATGACTAGATGTTTAGCAGTCCATGAGTGCTTT
GTTAAGCGCGTTGATTGGTCTGTTGAATACCCTATTATAGGAGATGAACTGAGGGTTAAT
TCTGCTTGCAGAAAAGTACAACACATGGTTGTGAAGTCTGCATTGCTTGCTGATAAGTTT
CCAGTTCTTCATGACATTGGAAATCCAAAGGCTATCAAGTGTGTGCCTCAGGCTGAAGTA
GAATGGAAGTTCTACGATGCTCAGCCATGTAGTGACAAAGCTTACAAAATAGAGGAACTC
TTCTATTCTTATGCTACACATCACGATAAATTCACTGATGGTGTTTGTTTGTTTTGGAAT
TGTAACGTTGATCGTTACCCAGCCAATGCAATTGTGTGTAGGTTTGACACAAGAGTCTTG
TCAAACTTGAACTTACCAGGCTGTGATGGTGGTAGTTTGTATGTGAATAAGCATGCATTC
CACACTCCAGCTTTCGATAAAAGTGCATTTACTAATTTAAAGCAATTGCCTTTCTTTTAC
TATTCTGATAGTCCTTGTGAGTCTCATGGCAAACAAGTAGTGTCG-----GATATTGATT
ATGTTCCACTCAAATCTGCTACGTGTATTACACGATGCAATTTAGGTGGTGCTGTTTGCA
GACACCATGCAAATGAGTACCGACAGTACTTGGATGCATATAATATGATGATTTCTGCTG
GATTTAGCCTATGGATTTACAAACAATTTGATACTTATAACCTGTGGAATACATTTACCA
GGTTACAGAGTTTAGAAAATGTGGCTTATAATGTTGTTAATAAAGGACACTTTGATGGAC
ACGCCGGCGAAGCACCTGTTTCCATCATTAATAATGCTGTTTACACAAAGGTAGATGGTA
TTGATGTGGAGATCTTTGAAAATAAGACAACACTTCCTGTTAATGTTGCATTTGAGCTTT
GGGCTAAGCGTAACATTAAACCAGTGCCAGAGATTAAGATACTCAATAATTTGGGTGTTG
ATA-TCGCTGCTAATACTGTAATCTGGGACTACAAAAGAGAAGCCCCAGCACATGTATCT
ACAATAGGTGTCTGCACAATGACTGACATTGCCAAGAAACCTACTGAGAGTGCTTGTTCT
TCACTTACTGTCTTGTTTGATGGTAGAGTGGAAGGACAGGTAGACCTTTTTAGAAACGCC
CGTAATGGTGTTTTAATAACAGAAGGTTCAGTCAAAGGTCTAACACCTTCAAAGGGACCA
GCACAAGCTAGCGTCAATGG----------------AGTCACATTAATTGGAGAATCAGT
AAAAACACAGTTTAACTACTTTAAGAAAGTAGACGGCATTATTCAACAGTTGCCTGAAAC
CTACTT-TACTCAGAGCAGAGACTTAGAGGATTTTAAGCCCAGATCACAAATGGAAACTG
ACTTTCTCGAGCTCGCTATGGATGAATTCATACAGCGATATAAGCTCGAGGGCTATGCCT
TCGAACACATCGTTTATGGAGATTTCAGTCATGGACAACTTGGCGGTCTTCATTTAATGA
TAGGCTTAGCCAAGCGCTCACAAGATTCACCACTTAAATTAGAGGATTTTATCCCTATGG
ACAGCACAGTG-A---AAAATTACTTCATAACAGATGCGCAAACAGGTTCATCAAAATGT
GTGTGTTCTGTGATTGATCTTTTACTTGATGACTTTGTCGAGATAATAAAGTCACAAGAT
TTGTCAGTGATTTCAAAAGTGGTCAAGGTTACAATTGACTATGCTGAAATTTCATTCATG
CTTTGGTGTAAGGATGGACATGTTGAAACCTTCTACCCAAAACTACAAGCAAGTCAAGCG
TGGCAACCAGGTGTTGCGATGCCTAACTTGTACAAGATGCAAAGAATGCTTCTTGAAAAG
TGTGACCTTCAGAATTATGGTGAAAATGCTGTTATACCAAAAGGAATAATGATGAATGTC
GCAAAGTATACTCAACTGTGTCAATACTTAAATACACTTACTTTAGCTGTACCCTACAAC
ATGAGAGTTATTCACTTTGGTGCTGGCTCTGATAAAGGAGTTGCACCAGGTACAGCTGTG
CTCAGACAATGGTTGCCAACTGGCACACTACTTGTCGATTCAGATCTTAATGACTTCGTC
TCCGACGCAGATTCTACTTTAATTGGAGACTGTGCAACAGTACATA-CGGCTAATAAATG
GGACCTTATTATTAGCGATATGTATGACCCTAGGACCAAACATGTGACAAAAGAGAATGA
CTCTAAAGAAGGGTTTTTCACTTATCTGTGTGGATTTATAAAGCAAAAACTAGCCCTGGG
TGGTTCTATAGCTGTAAAGATAACAGAGCATTCTTGGAATGCTGACCTTTACAAGCTTAT
GGGCCATTTCTCATGGTGGACAGCTTTTGTTACAAATGTAAATGCATCATCATCGGAAGC
ATTTTTAATTGGGGCTAACTATCTTGGCAAGCCGAAGGAACAAATTGATGGCTATACCAT
GCATGCTAACTACATTTTCTGGAGGAACACAAATCCTATCCAGTTGTCTTCCTATTCACT
CTTTGACATGAGCAAATTTCCTCTTAAATTAAGAGGAACTGCTGTAATGTCTCTTAAGGA
GAATCAAATCAATGATATGATTTATTCTCTTCTGGAAAAAGGTAGGCTTATCATTAGAGA
AAACAACAGAGTTGTGGTTTCAAGTGATATTCTTGTTAACAACTAAACGAA---------
--------C------ATGTTTATTTTCTTATTATT------------------TCTTACT
CTCACTAGTGGTAGTGACCTTGACCGGTG-------------CACCACTTTTGATGATGT
TCAAG--------------CTCCTAATTACACTCAACATA------CTTCATCTATGAGG
GGGGTTTACTATCCTGATGAAATTTTTAGATCAGACACTCTTTATTTAA-----------
-CTCAGGATTTATTTCTTCCATTTTATTCTAATGTTACAGGGTTTCATACTA--------
----------------TTAATCAT------ACGTTTGGCAACCCTGTCATACCTTTTAAG
GATGGTATTTATTTTGCTGCCACA----GAGAAATCAAATGTTGTCCGTGGTTGGGTTT-
----TTGGTTCTACCATGAACAACAAGT----CACAGTCGGTGATTATTATTAACAATTC
TACTAATGTTGTTATACGAGCATGTAACTTTGAATTGTGTGACAACCCTTTCTTTGCTGT
TTCTAAACCCATGGGTACACAGACA------------CATACTATGATATTCGATAATGC
ATTTAAT---TGCACTTTCGAGTACATATCTGATGCCTTTTCGCTTGA---TGTTTCAGA
AAAGTCAGGT---------AATTTTAAACACTTACGAGAGTTTGTGTTTAAAAATAAAGA
TGGGTTTCTCTATGTTTATAAGGGCTATCAACCTATAGATGTAG-------------TTC
GTGATCTACCTTCTGGTTTTAACACTTTGAAAC---------------------------
CTATTTTTAAGTTGCCTCTTGGTAT-----TAACATTACAAATTTTAGAGCCATTCTTAC
AGCCTTTTCA------CCTGCTCAAGACATT------------TGGGGCACGTCAGCTGC
AGCCTATTTTGTTGGCTATTTAAAGCCAACTACATTTATGCTCAAGTATGATGAAAATGG
TACAATCACAGATGCTGTTGATTGTTCTCAAAATCCACTTGCTGAACTCAAATGCTCTGT
TAAGAGCTTTGAGATTGACAAAGGAATTTACCAGACCTCTAATTTCAGGGTTGTTCCCTC
AGGAGATGTTGTGAGATTCCCTAATATTACAAACTTGTGTCCTTTTGGAGAGGTTTTTAA
TGCTACTAAATTCCCTTCTGTCTATGCATGGGA--------GAGAAAAAAAATTTC---T
AATTG--TGTTGCTGATT---ACTCTGTGCTCTACAACTCAACATTTTTTTCAAC-----
----CTTTAAGTGCTATGGCGTTTCTGCCAC-TAAGTTGAATG-ATCTTTGCTTCTCCAA
TGTCTATGCAGATTCTTTTGTAGTCAAGGGAGATGATGTAAGACAAATAGCGCCAGGACA
A----ACTGGTGTTATTGCTGATTATAATTATAAATTGCC---AGATGATTTCATGGGTT
GTGTCCTTGCTTGGAATACTAGGAACATTGATGCTACTTCAAC---TGGTAATTATAATT
ATAAATATAGGTATCTTAG----------ACATGGCAAGCTTAGGC-CCTTTGAGAGAGA
CATATCTAATGTGCCTTTCTCCCCTGATGGCAAACCTTGCACCCCACCTGCTCTTAATTG
TTATTGGCCATTAAAT------------------GATTATGGTT------------TTTA
CACCACTACTGGCATTGGCTACCAACCTTACA-GAGTTGTAGTACTTTCTTTTGAACTTT
TAAATGCACCGGCCACG--------------------GTTTGTGGACCAAAATTATCCAC
TGACCTTATTAAGAACCAGTGTGTCAATTTTAATTTTAATGGACTCACTGGTACTGGTGT
GTTAACTCCTTCTTCAAAGAGATTTCAACCATTT-----CAACAATTTGGCCGTGATGTT
TCTGATTTCACTGATTCCGTTCGAGATCCTAAAACATCTGAAATATTAGACATTTCACCT
TGCTCTTTTGGGGGTGTAAGTGT---------AATTACACCTGGAACAAATGCTTCATCT
GAAGTTGCTGTTCTATATCAAGATGTTAACTGCACTGATGTTTCTACAGCAAT-------
-----TCATGCAGATCAACTCACACCAGCTTGGCGCATATATTCTACTGGAAACAATGTA
TTCCAGACTCAAGCAGGCTGTCTTATAGGAGCTGAGCATGTCGACACTTCTT--------
-ATGAGT-GCGACATTCCTATTGGAGCTGGCATTTGTGCTAGTTACCATAC--AGTTTCT
TTATT----------ACGTAGTACTAGCCAAAAATCTAT--TGTGGCTT---------AT
ACTATGT----CTTTAGGTG---------CTGATAGT----------T---CAATTGCTT
ACTCTAATAACACCATT------------------------------------GCTATAC
CTACTAACTTTTCAATTAGCATTACTACAGAAGT-AATGCCTGTTTCTATGGCTAAAACC
TCCGTAGAT---TGTAATATG-TACATCTGCGGAGATTCTACTGA----ATGTG--CTAA
TTTGCTTCTCCAA-------------TATGGTAGCTTTTGCACACAACTAAATCGTGCAC
TCT---CAGGTAT-TGCTGCTGAAC-AGGAT----------CGCAACACACGTGAAGTGT
TCGCTCAAGTCAAACAAATGTACAAAACCCCAACTTTGAAATATTTTGGTGGT---TTTA
ATTTTTCACAAATATTACCT------GACCCT--------------CTAAAGCCAACTAA
GAGGTCTTTTA---TTGAGGACTTGCTCTTTAATA--AGGTGACACTCGCTGAT-GCTGG
CTTCATGAAGCAATATGGC----GAATGCCT------AGGTGATATTAATGCTAGAGATC
TCATTTGTGCGCAGAAGTTCAATGGACTTA-----CAGTGTTGCCACCTCTGCTCACTGA
TGATATGAT--TGCTGCCTACACTGCTGCTCTAGTTAGTGGTATTGCCACTGCTGGATGG
ACATTTGGTGCTGGCGCTGCTCTTCAA--ATACCTTTTGCTATGCAAATGGCATATAGGT
TCAATGGCATTGGAGTTA----CCCAAAATGTT--CTCTATGAGAACCAAAAACAAATCG
CCAACCAATTTAACAAGGCGA----TTAGT--CAAATTCAAGAATCACTTACAACAACAT
CAACTGCATTGGGCAAGCTGCAAGACGTTGTTAACCAGAATGCTCAAGCATTAAACACAC
TTGTTAAACAACTTAGCTCTAATTTTGGTGCAATTTCAAGTGTGCTAAATGATATCCTTT
C--GCGACTTGATAAAGTCGAGGCGGAGGTACAAATTGACAGGTTAATTACAGGCAGACT
TCAAAGC---CTTCAAACCTATGTAACACAACAACTAATCA---GGGCTGCTGAAATCAG
GGCTTCT----GCTAATCTTGCTGCTACTAAAATGTCTGAGTGTGTTCTTGGACAATCAA
AAAGAGTTGACTTTTGTGGAAAGGGCTACCACCTTATGTCCTTCCCACAAGCAGCCCCGC
ATGGTGTTGTCTTCCTACATGTCACGTATGTGCCATCCCAGGAGAGGAACTTCACCACAG
CGCCAGCAATTTGTCATGAAGGCAAAGCATACT----------TCCCTCGTGAAGGTGTT
TTTGTG---TTTAATGGCAC--------TTCTTGGTTTATTACACAGAGGA----ACTTC
TTTTCTCCACAAATAATTACTACAGACAATACATTTGTCTCAGGAAATTGTGATGTCGTT
AT-TGGCATCATTAACAACACAGTTTATGATCCTCT--GCAACCTGAGCTTGACTCA-TT
CAAAGAAGAGCTGGACAAGTACTTCAAAAATCATA-CATCACCAGATGTTGATCTTGGCG
ACATTTCAGGCATTAACGCTTCTGTCGTCAACATT--CAAAAAGAAATTGACCGCCTCAA
TGAGGTCGCTAAAAATTTAAATGAATCACTCATTGACCTTCAAGAATTGGGAAAATATGA
GCAATATATTAAATGGCCTTGGTATGTTTGGCTCGGCTTCATTGCTGGACTAATTGCCAT
CGTCATG---GTTACAATCTTGCTTTGTTGCATGACTAGTTGTTGCA------------G
TTGCCTCAAGGGTGCATGCTCTTGTGGTTCTTGCTGCAAGTTTGATGAGGATGACTCTGA
GCCAGTTCTCAAGGGTGTCAAATTACATTACACATAAACGAACTT-ATGGATTTGTTTAT
GAGATTTTTTACTCTTGGATCAATTACTGCACAGCCAGTAAAAATTGACAATGCTTCTCC
TGCAAGTACTGTTCATGCTACAGCAACGATACCGCTACAAGC-CTCACTCCCTTTCGGAT
GGCTTGTTATTGGCGTTGCA--TTTCTTGCTGTTTTTCAGAGCGCTACCAAAATAAT---
--TGCGCTCAATAAAAGATGGCAGCTAG-----CCCTTTATAAGGGCTTCCAGTTCATTT
GCAATTTACTGCTGCTATTTGTTACCATCTATTCACATCTTTTGCTTGT-----------
CGCTGCAGGTATGGAGGCGCAATTTTTGTACCTCTATGCCTTGATATATT------TTCT
ACAATGC---------------ATCAACGCATGTAGAATTATTATGAGATGTTGGCTTTG
TTGGAAGTGCAAATCCAAGAACCCATTACTTTATGATGCCAACTACTTTGTTTGCTGGCA
--------CACACATAACTATG--ACTACTGTATACCATATAACAGTGTCACAGATACAA
TTGTCGTTACTGA--AGGTGACGGCATTTCAACACCAAAACTCAAAGAAGACTACCAAAT
TGGTGGTTATTCTGAGGATAGGCACTCAGGTGTTAAAGACTATGTCGTTGTACATGGCTA
TTTCACCGAAGTTTACT--------ACCAGCTTGAGTCTACACAAATTACTACAGACACT
G----GTATTGA----AAATGCTACATTCTTCATCTTTAA--C---AAGCTTGTTAAAGA
CCCACCGA---ATGTG-------------CAAATACACACAATCGACGGCTCTTCAGGAG
TTGCTAATCCAGCAATGGATCCAATTTATGATGAGCCGA----CGACGACTACTAGCGTG
CCTTTGTAAGCACAAGAAAGTGAGTACGAACTTA-------TGTACTCATTCGTTTCGGA
AGAAACAGGTACGTTAATAGTTAATAGCGTACTTCTTTTTCTTGCTTTCGTGGTATTCTT
GCTAGTCACACTAGCCATCCTTACTGCGCTTCGATTGTGTGCGTACTGCTGCA-------
ATATTGTTAACGTGAGTTTAGTAAAACCAACGGTTTACGTCTA---------CTCGCGTG
TTAAAAATCTGAACTCTTCTGAAGGAGTTCCTGATCTTCTGGTCTAAACGAACTAACTAT
TA---TTATTATTCTGTTTGGAACTTTAACATTGCTTATCATGGCAGA---------CAA
CGGTACTATTACCGTTGAGGAGCTTAAACAACTCCTGGAACAATGGAACCTAGTAATAGG
TTTCCTATTCCTAG---CCTGGATTATGTTACT--------------------------A
CAATTTGCCTATTCTAATCGGAACAGGTTTTTGTACATAATAAAGCTTGTTTTC---CTC
TGGCTCTTGTGGC-----CAGTAACACTTGCTTGTTTTGTGCTTG------CTGTTGTCT
ACAGAATTAATTGGGTGACTGGCGGGATTGCGATTGCAATGGCTTGTATTGTAGGCTTGA
TGTGGCTTAGCTACTTCGTTGCTTCCTTCAGGCTGTTTGCTCGTACCCGCTCAATGTGGT
CATTCAACCCAGAAACA---------AACATTCTTCTCAATGTGCCTCTCCGGGGGACAA
TTGTGACCAGACCGCTCATGGAAAGTGAACTTGTCATTGGTG------------------
-----CTGTGATCATTCGTGGTCACTTGCGAA----------------------------
--------TGGCCGGA-----------CACTCCCTAGGGCGC--------------TGTG
ACATTAAGGACCTGCCAAAAGA---GATCACTGTGGCTACATCACGAACGCTTTCTTATT
ACAAATTAGG---AGCGTCGCAGCGTGTAGGCACTGATTCAGGTTTTGCTGCATACAACC
GCT----------------------ACCGTATTGGAAACTATAAATTAAAT------ACA
GACCACGCCGGTAGCAACGACAATATTGCTTTGCTAGTACAGTAAGTGACAACAGATGTT
TCATCTTGTTGACTTCCAGGTTACAATAGCAGAGATA-TTGATTATCATTATGAGGACTT
TCAGGATTGCTATTTGGAATCTTGACGTTATAATAAGTTCAATAGTGAGACAATTATTTA
AGCCTCTAACTAAGAAGAATTATTCGGAGTTAGATGATGAAGAACCTATGGAGTTAGATT
ATCCATAAAACGAACATGAAAATTATTCTCTTCCTGACATTGATTGTATTTACATCTTGC
GAGCTATATCACTATCA--GGAGTGTGTTAGAGGTACGACTGTACTACTAAAAGAACCTT
GCCCATCAGGAAC----ATACGAGGGCAATTCACCA----TTTCACCCTCTTGCTGACAA
TAAATTTGCACTA-ACTTGCAC--TAGCACACACTTTGCTTTTGCTTGTGCTGACGGTAC
TCGACATACCTATCAGCTGCGTGCAAGATCAGTTTCACCAAAACTTTT----CATCAGAC
AAGAGGAGGTTCAACAAGAGCTCTACTCGCCACTTTTTCTCATTGTTGCTG---------
CTCTAGTATTTTTAATACTTTGCTTCACCATTAAGAGAAAGACAGAATGAATGAGCTCAC
TTTAATTGACTTCTATTTGTGCTTTTTAGCCTTT----------CTGCTATTCCTTGTTT
TAATAATGCTTATTATATTTTG------GTTTTCACTCGAAA-----TCCAG-GATCTAG
AAGAACCTTGTACCAAA-GTCTAAACGAACATG-AAACTTCTCATTGTTTT--GACTTGT
-A--TCTCTATGCAG--TTGCATATGCACTGTAG--TA---------CAGCGCTGTGCAT
CTAATAAACCTCATGTGC-------TTGAAGATCCTTG----------------------
-------TAAGGTACAACACTA----GGG-----GTAATACTTATAGCACTG---CTTGG
CTTTGTGCTCTAGGAAAGGTTTTACCTTTTCATAGATGGCACACTATGGTTCAAACATGC
AC-ACCTAATG--------TTAC-TATCAACTGTCAAGATCCA-GCTGGTGGTGCGCTTA
TAGCTAGGTGTTGGTA-------------------CCTTCATGAAGGTCACCAAACTGCT
GCATTTAGAGACGTACTTGTTGTTTTAAA-------TAAACGAACAAATTAAAATGTCTG
A--------TAATGGACCCCAATCAAACCAACGTAGTGCCCCCCGC-------------A
TTACATTTGGTGGACCCACAGATTCAACTGACAATAAC------CAGAATGGAGGACGCA
ATGGGGCAAGGCCAAAACAGCGCCGACCCCAAGGTTTACCCAATAATACTGCGTCTTGGT
TCACAGCTCTCACTCAGCATGGCAAGGAGGAACTTAGATTCCCTCGAGGCCAGGGCGTTC
CAATCAACACCAATAGTGGTCCAGATGACCAAATTGGCTACTACCGAAGAGCTACCCGAC
GAGTTCGTGGTGGTGACGGCAAAATGAAAGAGCTCAGCCCCAGATGGTACTTCTATTACC
TAGGAACTGGCCCAGAAGCTTCACTTCCCTACGGCGCTAACAAAGAAGGCATCGTATGGG
TTGCAACTGAGGGAGCCTTGAATACACCCAAAGACCACATTGGCACCCGCAATCCTAATA
ACAATGCTGCCACCGTGCTACAACTTCCTCAAGGAACAACATTGCCAAAAGGCTTCTACG
CAGAGGGAAGCAGAGGCGGCAGTCAAGCCTCTTCTCGCTCCTCATCACGTAGTCGCGG--
-----------TAATTCAAGAAATTCAACTCCTGGCAGCAGTA---GGGGAAATTCTCCT
G------CTCGAATGGCTAGCGGAGGTGGTGAAACTGCCCTCGCGCTATTGCTGCTAGAC
AGATTGAACCAGCTTGAGAGCAAAGTTTCTGGTAAAGGCCAACAACAACAAGGCCAAACT
GTCACTAAGAAATCTGCTGCTGAGGCATCTAAAAAGCCTCGCCAAAAACGTACTGCCACA
AAACAGTACAACGTCACTCAAGCATTTGGGAGACGTGGTCCAGAACAAACCCAAGGAAAT
TTCGGGGACCAAGACCTAATCAGACAAGGAACTGATTACAAACATTGGCCGCAAATTGCA
CAATTTGCTCCAAGTGCCTCTGCATTCTTTGGAATGTCACGCATTGGCATGGAAGTCACA
CCTTCGGGAACATGGCTGACT--------------------------TATCATGGAGCCA
TTAAATTGGATGACAAAGATCCACAATTCAAAGACAACGTCATACTGCTGAACAAGCACA
TTGACGCATACAAAACATTCCCACCAACAGAGCCTAAAAAGGACAAAAAGAAAAAGACTG
ATGAAGCTCAGCCTTTGCCGCAGAGACAAAAGAAGCAGCCCACT--GTGACTCTTCTTC-
-------CTGCGGCTGACATGGATGATTTCTCCAGACAACTTCAAAATTCCATGAGTGGA
GCTTCTGCTGATTCAACT-CAGGCATAAACACTCATGATGACCACACAAGGCAG-ATGGG
CTATGTAAACGT-----TTTCGCAATTCCGT-TTACGATACATAGTCTACTCTTGTGCAG
AATGAATTC---TCGTAACTAAACAGCA--CAAGTAGGTTTAGTTAACTTTAATCTCACA
TAGCAATCTTTAATCAA--TGTGTAACATTAGGGAGGACTTGAAAGA--GCCACCACATT
TTCATCGAGGCCACGCGGAGTACGATCGAGGGTACAGTGAATAATGCTAGGGAGAGCTGC
CTATATGGAAGAGCCCTAATGTGTAAAAT-TAATTTTAGTAGT-----------------
------------------------------------------------------------
----
>DQ022305.2 Bat SARS coronavirus HKU3-1, complete genome
----------------------------------------GTTAGGTTTTTACCTACCCA
GG--AAAAGCCAACCAAC-CTTGATCTCTTGTAGATCTGTTCTCTAAACGAACTTTAAAA
---------------------------------TCTG-------TGTGGCTGTCGCTCGG
CTGCATGCCT----AGCGCACCTACG-----CAGTATAAATATTAATAACT--TTACTGT
CGTTGA---CAAGAAACGAGTAACTCGTCCCTCTTCTGCAGACTGCTTACGGTTTCGTCC
GTGTTGCAGTCGATCATCAGCATACC-TAGGTTTCGT-CCGGGTGTGACCGAA-------
--------AGGTAAGATGGAGAGCCTTGTTCTTGGTGTCAATGAGAAAA-CACACGTCCA
ACTCAGTTTGCCTGTTCTTCAGGTTAGAGACGTGCTAGTGCGTGGCTTCGGGGACTCTGT
GGAAGAGGCCTTATCGGAGGCACGTGAACATCTTAAAAATGGCACTTGTGGCCTAGTAGA
GCTGGAAAAAGGTGTGTTGCCCCAGCTTGA---ACAGCCCTATGTGTTCATTAAAC-GAT
CTGATGCTCTAAGCACCAATCACGGCCACAAGG-----TTGTGGAA-------TTGGTTG
CAGAATTAGAT-----GGCATTCAGTTCGGTCGTAGC-----------------------
----------------GGTATAACACTGGGAGTTCTCGTGCCACATGTGGGCGAAACCCC
AATCGCATACCGTAATGTTCTTCTCCGTAAGAATGGTAATAAGGGAGCCGGTGGTCATAG
TTTTGGCATCGATCTAAAGTCTTATGACTTAGGTGACGAACTTGGCACTGATCCCATTGA
AGATTATGAACAAAACTGGAACACTAAGCATGGCAGTGGTGCTCTCCGTGAACTCACTCG
TGAGCTCAATGGAGGTGTAGTCACTCGTTATGTTGATAACAACTTTTGTGGCCCGGATGG
GTATCCTCTTGAATGCATTAAAGATTTTCTCGCCCGTGCGGGTAAGTCTATGTGCACTCT
TTCTGAACAACTTGATTATATCGAGTCGAAGA--GAGGTGTCTACTGCTGCCGTGAACAT
GAAC-------------------ATGAAATTGTTTGGTTCACTGAACGCTCTGAAAAGAG
CTATGAGCACCAGACACCCTTCGAGATTAAGAGTG-----CCAAGAAAT-----------
--------TTGACACCTTTAAAGGGGAATGCCCGAAGTTCGTATTTCCTCTTAACTCTAA
AGTCAAAGTCA---TTCAACCACGTGTTGAAAAGAAAAAGACTGAAGGTTTCATGGGGC-
GCATTCGCTCTGTGTACCCTGTTGCTACTCCTCAAGAGTGCAACGACATGCATCTGTCTA
CTTTGATGAAATGTAATCATTGCGATGAAGTTTCATGGCAGACGTGCGACTTTCTAAAAG
---CCACTTGTGAACAATGTGGCACTGAAAATTTAGTTTGTGA-----AGGACCCACTAC
ATGTGGATACCTACCTACTAATGCTGTAGTAAAAATGCCCTGTCCTGCCTGTCAAGACCC
GGAGGTAGGGCCAGAGCATAGTGTTGCTGACTACCACAACCATTCAAACATTGAA-----
-ACTCGACTCCGCAAGGGAGGTAGGACTAAGTGT------------------------TT
TGGCGGCTGTGTATTTTCCTATGTTGGCTGCTATAAC-AAGCGAGCCTACTGGGTCCCTC
GTGCTAGTGCTAATAT------------CGGTGCGAACCATACTGGCATTACTGG---TG
AAAATGTTGAGACTCTTAATG--AGGATCTTCTGGAGATACTGAATCGCGAACGTGTTAA
CA-----TTAACATTGTTGGTGATTTTCGGTTTAATGAGGAGGTTGCCATCATTTTGGCA
TCTTTTTCAGCTTCTCCTAGCGCTTTTATCGAGACTGTAAAGGGTCTTGATTACAAGTCT
TTTAAAGTCATTGTTGAGTCCTGCGGTAACTACAA------AGTTACTAATGGAAAGCCC
GTAACAGGAGCTTGGAACATTGGACA---------ACAGAGATCCATCCTAACACCACTG
TGTGGTTTCCCCTCACAGGCT---GCTGGTGTTATTAGATCAATTTTCTCTCGCACACTG
GATGCAGCAAACCATTCTATT--------CTTGACCTTCAAAGAGCAGCTGTCACCACTC
TTGATGGTATTTCTGAACAATCATTGCGTCTTGTTGATGCCATGGTTTACACCTC---AG
ATTTGTTAACCAACAGTGTTGTCGTTATGGCATATGTGACTGGTGGTCTTGTAC------
----------AACAAACGATGCAGTGGTT--GTCTAACATGCTAGGC---ACTGCTGTTG
ACAAGCT--AAAACCCGT-GTTTACATGGGTTGAGGCTAAACTTAGTGCAGGAGTTGAAT
TTCTTAGAGATGCTTGGGA-----------AATTCTTAAATTCTT-GATCACAGGAGTAT
TTGATGTCATTAAGGGTCAAATACAGGTTGCT-ACAGATAACATCAAGGAATGTGTAAAA
ATTTTTCTTGG-TGTTGTTAACAAAGCACTTGAAATGTGTTTAGACCAGGTCACGATTGC
TGGCACTAAGTTGAGAGCGCTCAATTTAGGTGAAGTCTTCATTGCACAAAGCAGAGGACT
CTACCGCCAGTGTATTCGTGGCAAAGAACAGCTGCAATTACTCATGCCTCTTAAGGCACC
AAAA----GAAGTCACCTTCCTTGAAGGAGATGCACATGATACAGTACTAACCTCTGAAG
AGGTTG----TCCTTAAGAGTGGTGA----GCTCGAGGCACTAGAGACACCAATTGACAG
CTTCACTAGTGGAGCTGTT------------GTAGGTACACCTGTTTGTATCA-------
--------ATGGCCTCATGCTCTTAGAGCTCGAGAA--------------TAAGGAACAG
TATTG---TGCCTTGTCTCCTGGCT----TGTTAGCAA-----CAAACAATGTCTTTCGT
CTAAAGGGTGGTGCGCCGGTTAAAGGTGTGACTTTTGGAGAGGACACTGTTTTAGAAGTT
CAAGGCTACAAGAATGTGAAGATTACTTTTGAACTTGATGTGCGTGTGGATAAGGTGCTT
AATGAGAAGTGCTCTGTTTACACTGTTGAGTCTGGTACTGAGGTTACTGAATTCGCATGT
GTTGTAGCGGAAGCTGTTGTAAAAACTTTGCAACCAGTTTCTGACCTTCTTACCCCCAT-
--------------------GGGTATTGATCTTGACGAGTGGAGTGTAGCTACATTTTAC
TTGTTCGACGACGCTGGTGAAGAAAAACTTTCATCACGCATGTATTGCTCTTTCTACCCT
CC---TGATGAGGAAGAAGACTGTGA------------------AGAGTGTGAGGATGAG
GAAGAAA------------CCTGTGAACATGAATATGGCACAGAGGATGACTATAAAGGT
CTCCCTCTTGAATTTGGTGCATCAAC---TGAAACACCACATGTTGAAGAAGAGGAAG--
----------------AAGAGGAAGATTGGCTTGATGACG--------------------
----------------------------------------------CTATA---------
---------GAAGCAGAACCTGAACCAGAACC---------------------TCTACCT
GAAGAACCAGTC---------AAT---------------CAGTTTGTT------------
-GGTTATTTAAAG--CTTACTG------------------------ACAATGTTGCCATT
AAGTGTATTGACATTG-TTAAAGAGGCACAAAGTGCTAAACCAA--------------CA
GTGATTGTTAATGCTGCTAACACCCACTTGAAACATGGTGGTGGTGT-AGCTGGTGCTCT
AAATAAGGCCACTAATGGTGCTATGCAGAATGAGAGTGATGAAT-ACATCAGGCAAAATG
GACCTCTTACAGTTGGAGGCTCATGTTTGCTTTCTGGACACAATCTTGCAGAGAAGTGTC
TGCATGTTGTTGGACCTAACTTAAATGCCGGTGAGGATGTTCAACTCCTTAAAAGGGCAT
ATGAGAATTTCAATTCACAGGATGTATTACTTGCACCTCTATTGTCAGCTGGCATATTTG
GTGCCAAACCACT-TCAGTCATTAAAAATGTGTGTTGAGATAGTTCGCACACAAGTTTAT
CTTGCAGTCAATGATAAGAGTCTTTATGATCAGATTGTCTTAGATTATCTAGATAGTCTG
AAACCTAAA-----------------GTGGAGTCC-------------CCCAACAAGGAG
GAAGAGCCAAAATTGGAGG------------AGCCTAAAGCGGTGCAGCCAGTTGCTGAG
AAACCTGTTGATGTAAAACCTAAGATTAAGGCATGTATCGACGAGGTCAC----TACAAC
ACTGGAGG----AAACTAAGTTTCTTACCAATAAATTGCTTCTTTTTGCTGACATCAATG
GTAAACTTTACCAAGATTCACAGAATATGTTAAGAGGTGAAGACATGTCTTTCTTAGAGA
AAGATGCACCATAT-----ATTGTTGGTGATGTCATCA--------CTAGTGGTGACATC
ACTTGTGTCATAATACCTGCTAAGAAGTCGGGTGGGACTACGGAAATGCTAGCAAGAGCA
CTAAAGGAAGTCCCAGTTGCTGAGTATATAACAACCTATCCTGGACAAGGGTGTGCTGGT
TATACACTTGAAGAAGCAAAGACTGCACTTAAAAAATGCAAATCTGCATTTTATGTTTTA
CCTTCAGAAACACCTAACGAGAAGGAAGAGGTTCTTGGCACAGTATCATGGAACCTACGT
GAAATGCTTGCTCATGCAGAGGAGACAAGAAAATTAATGCCTATTTGCCTGGATGTTAGA
GCTATAATGGCCACCATCCAGCGCAAGTATAAGGGTATTAAAGTTCAGGAAGGAATCGTG
GATTACGGTGTCC-GGTTCTTCTTCTATACTAGCAAGGAGCCTGTAGCTTCTATTATTAC
AAAGCTTAACTCTTTAAATGAGCCACTTGTTACTATGCCCATAGGTTATGTGACACATGG
TCTTAACCTAGAAGAGGCCGCGCGCTGTATGCGCTCCCTCAAGGCACCTGCTGTGGTGTC
AGTTTCTTCACCAGATGCTGTCACTGCATATAATGGTTACCTCACTTCGTCTTCCAAGAC
ACCTGAGGAGTATTTTGTGGAGACTACTTCTCTTGCGGGATCGTATAGAGATTGGTCTTA
TTCAGGACAACGTACGGAATTAGGTGTTGAATTTCTTAAGCGTGGGGACAAGATTGTCTA
TCACACTACAGGGAGCCCCATTGAGTTTCACCTTGATGGTGAGGTTCTTCCACTTGACAA
ACTAAAGAGTCTCTTGTCTCTTCGTGAGGTTAAGACTATTAAGGTGTTTACAACTGTAGA
CAACACTAACCTCCACACGCATATTGTGGACATGTCTATGACTTATGGACAACAGTTCGG
TCCTACTTATTTGGATGGTGCTGATGTCACTAAAATCAAGCCACATGTTAATCATGAGGG
TAAGACATTTTTTGTA---------CTACCTAGCGATGACACACTGCGTAGTGAAGCTTT
T---GAGTACTACCACACTATCGATGAGAGTTTTCTTGGTAGATATATGTCAGCATTAAA
CCATA-CAAAGAAGTGGAAGTTTCCTCAGGTTGGTGGTTTAACTTCAATCAAATGGGCAG
ACAACAATTGTTACTTGTCTAGTGTGTTACTTGCACTTCA---GCAAGTTGAAGTGAAAT
TTAATGCACCCGCGCTTCAGGAAGCCTATTATAGGGCTCGCGCCGGTGATGCTGCCAACT
TTTGTGCACTCATACTGGCTTACAGTAATAAAACTGTAGGCGAGCTGGGTGATGTCAGAG
AAACTATGACCCATCTTTTACAGC--------ATGCTAATTTAGAGTCAGCTAAAAG---
AGTTCTTAATGTAGTATGCAAACACTGCGGCCAGAAAACAACCACCTTGAAGGGTGTAGA
GGCTGTGATGTACATGGGGACTCTGTCTTATGATGAGCTTAAGACAGGTGTTTCAATTCC
TTGTGT------ATGTGGGCGTAATGCTACACAATATTTAGTACAACAAGAATCTTCTTT
TGTTATGATGTCTGCACCACCTGCTGAGTACAAATTACAA--------CAGGGGGCCTTT
TTGTGTGCTAATGAATACACT---GGCAATTATCAGTG----TGGACATTACACTCACAT
AACTGCTAAAGAAACACTCTATCGCGTAGATGGAGCACATC----TTACTAAGATGTCAG
AATATAAAGGACCAGTGACTGATG---TTTTCTACAAGGAAACCTCCTACACTA-CAGCT
ATCAAACCTGTGTCTTATAAACTTGATGGAGTTACTTACACAGAGATTGAACCGAAATTA
GATGGGTACTATAAGAAGGGTAATGCTTACTACACT---GAGCAGCCTATTGACCTTGTC
CCAACCCAACCAATGCCAAATGCAAGTTTTGATAATTTTAAACTTACATGCTCTAACACT
AAATTTGCTGATGA---------------CCTTAATCAAAT------GACAGGCTTTAAA
AAGCCAGCCTCGCGTGAGCTAACCGTCAC-ATTCTTCCCAGACTTGAATGGCGATGTAGT
GGCTATTGATTATAGACACTACTCCACGAGTTTCAAGAAAGGTGCAAAACTGGTACATAA
GCCAATTCTTTGGCATATTAACCAGACTACAAACAAGACAACGTACAA------------
-----------ACCAAACATCTGGTG--------------------------TTTACG--
-TTGTCTGTGGAGTACAAAACCAGTTGATACTTCAAACTCCTTTGAAGTCCTGGTGGTAG
AAGACACACAAGGAATGGATAATCTTGCTTGTGAAAGTCAGA--CAACCACCTCTGAAGA
A-------------GTAGTGGAAAATCCTACCGTACAGAAGGAAATAATAGAGTGT----
-GACGTGAAAACTACCGAAGTTGTAGGCAATGTCATACTAAAACCATCAGAAGAAGGTG-
TTAAAG--------------------------TTACACAA----GAGTTGGGCCATGAAG
ATCTAATGGCTGCTTATG-----TTGAAGAAACAAGC---ATTACCATTAAGAAGCCTAA
CGAGCTTTCGTTAGCCTTAGGCTTGAAAACACTTGCCACCCATGGGGCCGCTGCAATAAA
TAGTGTCCCATGGAGTAAGATTTTGGCGTATGTCAAACCCTTCCTTGGACAGACAGCGGT
TATAACTTCAAACTGCATCAAGAAATGTGTGCAGCGAGTTTTTAGCAACTATATGCCCTA
TGTCATTACATTATTATTTCAATTGTGCACTTTTACAAAGAGCACCAATTCCAGAATAAA
AGCTTCACTTCCTACGACTATTGCTAAAAATAGTGTT----AAGAGTGTTGC--------
---TAAATTGTGTTTGGAC--GTTTGCATTAATTA-TGTGAAATCTCCTAAG------TT
TTCTAAATTGTTCACAATTGTAATGTGGCTAT-TGTTGTTAAGTATTTGCCTAGGTTCTT
TAA--CCTATGTAACTGCTGTTCT------TGGTGTAT----------------------
-----GCCTATCTAGTTTAGGTGTTCCTTCTTATTGTGATGGCGTTAGAGAGTTGTAT--
-ATCAATTCATCTAACGTCACTACTATGGACTTTTGTCAGG---GTTATTTTCCCTGCAG
TGTCTGTTTAAGTGGATTAGATTCTCTTGATTCTTACCCAGCTCTTGAAACCATCCA---
-------GGTTACGAT-CTCATCGTATAAGCTAGACCTGACATTTTTGGGTTTGGCAGCT
GAATGGTTATTGGCATATATGTTGTTTACAAAGTTCTTCTACTTACTTGGTCTCTCCGCC
ATAATGCAAGCGTTCTTTGGC-----------TACTT------TGCCAGTCATTTCATTA
GCAATTCTTGGCTTATGTGGTTTATCATTAGTATTGTACAGATGGCACCTGTTTCAGCAA
TGGTTAGGATGTACATTTTCTTTGCTTCTTTCTATTATGTATGGAAGAGCTATGTTCATA
TTATGGATGGCTGTACTTCATCAACTTGCATGATGTGCTACAAACGCAATCGTGCGACAC
GTGTTGAGTGTACAACTATTGTCAATGGCGTGAAGAGATCTTTCTACGTCTATGCAAATG
GAGGTCGTGGCTTCTGTAAGGCTCACAATTGGAATTGTCTCAACTGTGACACTTTTTGTG
CTGGT-AGTACTTTCATTAGCGATGAGGTTGCTCGTGATTTGTCACTCCAGTTTAA--GA
GACCAATTAATCCTACTGACCAGTCTGCATATGTCGTGGATAGCGTTACTGTGAAAAACG
GCGCACTCCACCTCTATTTTGATAAGGCTGGCCAAAAGACTTATGAGAGGCACCCACTCT
CTCACTTTGTCAACTTAGATAATTTGAGGGCTAA---------CAACACTAAAGGTTCAT
TACCTATTAATGTCATAGTTTTTGACGGCAAGTCCAAATGTG---AGGAGTCTGCCGCTA
AATCTGCATCTGTGTACTACAGTCAGCTTATGTGCCAACCCATTCTGTTACTTGACCAAG
CTCTTGTGTCAGATGTTGGAGATAGTACTGAAGTTTCTGTTAAGATGTTCGATGCTTATG
TAGACACTTTTTCAGCAACTTTTAGTGTTCCTATGGAGAAACTTAAAGCACTTGTTGCTA
CAGCACATAGTGAGTTGGCAAAGGGTGTAGCTTTAGATGGTGTCCTTTCTACATTCGTGT
CGGCTGCCC---GTCAAGGTGTCGTTGATACTGATGTTGATACAAAGGATGTCATTGAGT
GTCTCAAACTTTCTCACCATTCTGATATAGAGGTGACAGGTGACAGTTGTAACAACTTTA
TGCTCACCTATAACAAAGTTGAAAACATGACGCCTAGAGATCTTGGTGCATGTATTGATT
GTAATGCAAGGCATATAAATGCCCAAGTAGCAAAAAGCCACAATGTTTCGCTGGTTTGGA
ACGTCAAGGACTACATGTCTCTGTCCGAACAGCTGCGCAAGCAAATTCGCAGTGCTGCCA
AAAAGAACAACATACCTTTTAGACTTACCTGTGCTACTACTAGACAGGTTGTCAATGTTA
TAACTACTAAAATCTCACTCAAAGGTGGTAAGGTTGTTAG---------TACGTGGTTCA
AACTTTTGCTGAAAGTCACACTTTTG---TGTGTTCTTGCTGCATTATTT----------
-TGCTATGT-CATTATGCCAG----TACATTCTTTGTCTGT---TCATGATGG---TTAT
ACAAATGAAATCATTGGTTACAAAGCCATTCAGGATGGTGTCACTCGTGACATTGTTTCT
ACTGATGATTGTTTTGCTAACAAACATGCTGGATTCGACTC-ATGGTTTAGCCAGCG---
TGGTGGTTCTTACAGGAATGACAAAAACTGCCCTGTAGTAGCAGCTATCATTACTAGAGA
AATTGGTTTCATAGTGCCTGGTTTACCTGGTACTGTTTTGAGAGCACTTAAT--GGTGAC
TTTTTGCATTTTCTACCTCGTGTTTTTAGTGCTGTTGGCAACATTTGCTACACACCATCT
AAACTCATTGAGTATAGTGATTTTGCTACTTCTGCTTGCGTTTTGGCTGCTGAATGTACT
ATTTTCAAGGATGCTATGGGTAAGCCTGTGCCATACTGTTACGACACTAACTTACTTGAG
GGTTCTATTTCTTATAGTGAACTCCGTCCTGACACCCGTTATGTGCTCATGGATGGTTCT
A---TCATACAATTCCCTAACACTTACCTTGAGGGGTCTGTTAGAGTAGTTACAACTTTT
GATGCTGAGTATTGCAGACATGGTACTTGTGAAAGGTCAGAAGTTGGTGTGTGCTTATCT
ACTAGCGGTAGATGGGTTCTTAATAATGAGCATTACAGAGCTTTACCAGGAGTTTTCTGT
GGTGTCGATGCTATGAACCTCATAGCTAA-TATCTTCACACCTCTTGTTCAACCTGTCGG
TGCTCTAGATGTGTCTGCTTCAGTAGTAGCAGGTGGTATTATTGCCATACTGGTGACTTG
TGCTGCTTACTACTTTATGAAATTCAGACGTGCGTTTGGTGAGTACAACCA------TGT
TGTTGCCGCTAATGCATTGCTGTTTCTAATGTCTTTCAC-TATACTCTGTCTGGCACCTG
CTTATAGCTTTTTGCCGGGGGTTTACTCTATCTTTTACTTGTACTTGACTTTCTATTTTA
CTAATGATGTCTCATTCTTGGCTCATCTGCAATGGTTTGCCATGTTTTCTCCTATTGTGC
CTTTCTGGATAACAGCAATCTATGTGTTCTGTATTTCCCTAAAGCACTTCCATTGGTTCT
TTA-GTAACTATCTTAAGAAAAGAGT---CATGTTTAATGGGGTTACATTCA---GCACC
TTTGAAGAGGCAGCTTTATGTACCTTTTTACTTAACAAAGAAATGTATCTGAGACTGCGT
AGTGAGACACTCCTTCCACTTACACAGTATAACAGATACCTTGCTCTTTACAACAAGTAC
AAGTATTTTAGCGGGGCCTTGGATACTACTAGTTATCGTGAAGCAGCTTGCTGCCACTTA
GCTAAGGCTCTAAATGACTTCAGTAACTCAGGTGCTGACGTACTCTACCAGCCACCACAG
ACTTCAATCACTTCTGCGGTTTTGCAGAGTGGTTTTAGGAAAATGGCATTTCCCTCTGGT
AAAGTTGAAGGATGCATGGTACAAGTCACCTGTGGAACTACAACCTTAAATGGTTTGTGG
TTGGATGACACAGTGTACTGCCCAAGACATGTTGTTTGCACGGCTGAAGACATGCTTAAC
CCGAACTATGACGACCTGCTCATCCGCAAATCTAACCATAGTTTCCTTGTTCAAGCTGGT
AATG----TCCAAC-----TTCGTGTTATTGGCCATTCCATGCAAAATTGTCTGCTTAGG
CTTAAAGTTGACACTTCTAACCCTAAGACACCAAAGTATAAATTTGTCCGTATCCAACCA
GGTCAGACATTTTCAGTCCTAGCTTGTTACAATGGCTCACCATCAGGT--GTTTATCAGT
GTGCCATGAGACCTAATCACACCATTAAGGGTTCCTTCCTTAATGGTTCATGTGGTAGTG
TTGGTTTTAACATTGATTATGATTGCGTGTCTTTCTGCTACATGCATCATATGGAGCTTC
CAACTGGAGTGCACGCTGGTACTGACTTAGAAGGTAAATTCTATGGTCCTTTTGTAGATA
GACAGACTGCACAGGCTGCTGGCACAGATACAACTATTACACTGAATGTTTTAGCTTGGC
TCTATGCTGCTGTTATCAATGGTGATAGGTGGTTCCTAAATAGGTTTACCACTA------
---CTCTCAATGACTTTAATCTTGTGGCAATGAAGTACAATTA------TGAACCC-CTG
ACACAAGATCATGTTGACATACTAGGACCCCTTTCTGCGCAAACAGGAATCGCAGTCTTA
GATATGTGTGCTGCTCTGAAAG----AGCTTCTACAGAATGGTATGAATGGTCGTACTAT
TCTTGGTAGCACTATTTTAGAGGATGAGTTCACGCCCTTTGACGTTGTTAGACAATGTTC
TGGTGTGACCTTCCAAGGTAAGTTCAAGAAAATTGTTAAAGGTACTCATCATTGGATGCT
TTTGACTTTCTTGACATCACTTTTAATTCTTGTCCAGAGTACACAGTGGTCGCTGTTTTT
CTTTGTTTATGAGAATGCTTTCTTGCCATTTGCTTTAGGTATTA-TGGCTGTTGCTGCTT
GCGCAATGCTTCTTGTTAAGCATAAACATGCATTCCTGTGCTTATTTCTATTACCTTCTC
TTGCAACAGTTGCTTACTTCAATATGGTCTACATGCCTGCTAGTTGGGTGATGCGTATAA
TGACATGGCTTGAATTGGCCG-ACACTAGCCTGTC--------TGGTTATCGGCTTAAGG
ACTGTGTT-------ATGTATGCTTCAG-----CCTTAGTTTTGCTTATCCTCATGAC-T
GCCCGTACTGTTTATGATGATGCTGCTAGACGTGTG---TGGACATTGATG-AATGTCAT
TACACTCGTTTATAAAGTCTACTATGGTAATTCTTTAGACCAAGCTATTTCCATGTGGGC
TCTTGTTATTTCTGTAACCTCTAACTATTCTGGT---GTCGTTACGACAATCATGTTCTT
AGCTAGAGCTATAGTTTTTGTGTGTGTTGAGTATTACCCACTTTTGTTTATTACTGGCAA
CACTTTACAGTGTATT-----------ATGCTTGTT-TATTGT-----TTCTTAGGCTAT
TGTTGTTGTTGCTACTTTGGCTTATTTTGTTTACTCAACCGCTATTTTAGACTTACTCTT
GGTGTTTACGATTATTTGGTTTCCACACAGGAGTTTAGGTACATGAACTCTCAGGGGCTC
CTGCCACCTAAGAGTAGTATTGACGCTTTCAAGCTTAACATTAAATTGTTGGGCATTGGA
GGTAAACCTTGTATCAAGGTTGCTACTGTACAGTCTAAAATGTCTGACGTAAAGTGCACA
TCAGTAGTG----CTGCTCTCAGTTCTCCAACA-----ACTCAGAGTAGAATCATCTTCT
AAATTGTGGGCACAGTGTGTACAACTTCACAATGATATTCTTCTTGCAAAGGACACTACT
GAAGCTTTTGAAAAGATGGTTTCACTTTTGTCCGTTCTGCTATCCATGCAGGGTGCTGTA
GACATTAATAAGTTGTGCGAAGAAATGCTTGACAACCGTGCTACTCTTCAGGCCATCGCT
TCAGAATTTAGTTCTTTACCTTCGTATGCTGCTTATGCCACTGCCCAAGAGGCTTATGAG
CAAGCTGTATCAAATGGTGA---TTCTGAAGTTGTTCTTAAGAAGTTAAAGAAATCTTTG
AATGTGGCTAAATCTGAGTTTGACCATGATGCTGCCATGCAACGTAAGTTGGAAAAGATG
GCAGATCAAGCTATGACCCAAATGTACAAGCAGGCAAGATCTGAAGACAAGCGGGCAAAA
GTAACTAGTGCAATGCAAACGAT-GCTTTTCACTATGCTTAGAAAACTTGATAATGATGC
ACTTAACAACATTATCAACAATGCACGTGATGGTTGTGTACCACTCAACATCATACCACT
TACAACAGCAGCTAAACTCATGGTTGTTGTCCCTGACTATGGAACCTACAAGAACACTTG
TGATGGTAACACTT-------TCACATATGCGTCAGCACTCTGGGAAATTCAGCAAGTTG
TTGATGCAGATAGTAAAATTGTCCAGCTCAGTGAAATCAATATGGACAACTCACCAAACT
TGGCTTGGCCTCTTATTGTT-ACTGCACTAAG--AGCCAACTCAGCTGTCAAACTACAGA
ATAATGAACTGAGTCCAGTAGCATTACGACAGATGTCTTGTGCGGCTGGTACTACGCAAA
CAGCTTGTACTGATGACAATGCACTCGCCTATTACAACAACGCAAAGGGAGGTAGGTTTG
TGCTTGCATTACTATCAGACCACCAGGACCTCAAGTGGGCTAGATTCCCTAAGAGTGATG
GTACAGGTACTATCTATACAGAACTGGAACCACCTTGCAGGTTTGTTACAGACACACCTA
AAGGACCTAAAGTGAAGTATTTGTACTTTATTAAGGGTCTTAACAACCTAAATAGAGGTA
TGGTACTGGGTAGTTTAGCTGCCACAGTACGTCTTCAGGCCGGTAATGCGACAGAAGTGC
CTGCCAATTCA-ACTGTGCTTTCTTTCTGTGCTTTCGCTGTAGACCCAGCTAAAGCTTAC
AAAGATTACTTAGCAAGTGGTGGACAACCAATCACGAATTGTGTGAAGATGTTGTGTACC
CACACCGGTACAGGACAGGCAATCACGGTAACACCAGAAGCTAACATGGATCAAGAGTCC
TTTGGTGGTGCTTCATGCTGTCTGTATTGTAGATGCCACATTGATCATCCAAATCCTAAG
GGATTTTGTGACTTGAAAGGTAAGTATGTCCAAATACCTACCACCTGTGCTAATGACCCT
GTGGGTTTCACACTCAGAAATACAGTCTGTACCGTCTGCGGAATGTGGAAAGGTTATGGC
TGTAGTTGTGATCAACTC---CGCGAACCCATGATGCAGTCTGCGGATGCGTC-AACGTT
TTTAAACGGGTTTGCGGTGTAAGTGCG---GCCCGTCTTACACCGTGCGGCACAGGCACT
AGCACTGATGTC-GTTTATAGGGC-TTTTGATATTTACAAC------GAGAAAGTTGCTG
GTTTTGCAAAGTTCCTAAAGACTAATTGCTGCCGCTTCCAAGAAAAGGATGAGGAAGGCA
ATTTATTAGACTCTTATTTCGTAGTTAAGAGGCACACAATGTCCAACTACCAACATGAAG
AGACTATTTACAACTTGATTAAAGAGTGTCCAGCCGTTGCTGTTCATGACTTTTTCAAGT
TTAGAGTGGATGGTGACATGGTACCACATATATCACGTCAACGTCTAACTAAATACACAA
TGGCTGATTTAGTCTATGCTCTACGTCATTTTGACGAGGGCAATTGTGATACATTAAAGG
AAATACTTGTCACATACAATTGTTGTGATGACAACTATTTCAATAAGAAGGATTGGTATG
ATTTTGTAGAAAATCCTGATGTTCTACGCGTATACGCGAACCTAGGTGAGCGTGTACGTC
GAGCCTTACTGAAGACTGTGCAATTCTGCGATGCTATGCGTGATGCGGGTATCGTAGGTG
TACTGACACTAGATAATCAGGATCTGAATGGGAATTGGTACGATTTTGGAGACTTCGTAC
AGGTAGCACCAGGCTGCGGGGTTCCTATTGTGGATTCATACTATTCTTTGCTGATGCCTA
TCTTGACACTCACAAAGGCCTTAGCTGCTGAGTCCCATATGGACGCTGATCTCGCGAAGC
CACTTGTAAAGTGG-GATTTGCTCAAATATGATTTCACGGAAGAGAGACTATGTCTTTTC
GACCGTTATTTTAAATATTGGGATCAGACATACCATCCTAATTGTATTAATTGTTTGGAT
GACAGGTGTATCCTTCATTGTGCAAACTTTAATGTATTATTTTCTACTGTGTTTCCACCT
ACGAGTTTTGGACCACTAGTAAGAAAGATATTTGTAGATGGTGTACCTTTTGTTGTTTCA
ACGGGCTACCATTTCCGTGAGCTAGGGGTTGTACATAATCAGGATGTAAACTTACATAGC
TCACGCCTCAGTTTTAAGGAACTTTTAGTGTACGCTGCTGATCCAGCCATGCATGCTGCC
TCTGGCAATTTGTTGTTAGATAAACGTACTACATGCTTTTCAGTAGCTGCACTAACAAAT
AATGTTGCTTTTCAAACTGTCAAACCCGGTAATTTTAATAAAGACTTTTATGACTTTGCT
GTGTCTAAAGGCTTCTTTAAGGAAGGAAGTTCTGTTGAATTAAAACACTTCTTCTTTGCT
CAGGATGGCAACGCTGCTATCAGTGATTATGACTATTACCGTTATAATCTGCCAACAATG
TGTGATATTAGACAACTCCTATTCGTAGTTGAGGTTGTCGATAAATACTTTGATTGTTAC
GATGGTGGCTGTATCAATGCCAACCAAGTTATCGTTAACAATCTGGACAAATCAGCTGGT
TTCCCATTTAACAAGTGGGGTAAGGCTAGACTTTATTATGACTCAATGAGTTATGAGGAC
CAAGATGCATTGTTCGCATACACTAAGCGTAATGTCATCCCTACAATAACTCAAATGAAC
CTTAAGTATGCCATTAGTGCAAAGAATAGAGCTCGCACAGTTGCTGGTGT----------
--CTCTATCTGTAGTAC-TATG--------ACCAATAGACAGTTTCA---TCAGAAATT-
------------------------------------------ATTAAAGTCAATAG----
--CCGCTACTA------GAGGAGCTA-------CTGTGGTAATTGGAACAAGC-------
-------------------AAATTTTATGGTGGCTGGCATAATATGTTAAAAACTGTTTA
CAGTGATGTAGAAAGTCCTCACCTCATGGGTTGGGACTACCCAAAATGTGACAGAGCCAT
GCCTAATATGCTTAGAATCATGGCTTCCCTCATTCTTGCTCGCAAACATAGCACTTGTTG
TAACTTGTCACACCGTTTCTATAGATTAGCTAATGAGTGTGCACAGGTATTAAGTGAGAT
GGTCATGTGTGGCGGCTCATTATATGTGAAACCAGGTGGGACATCATCCGGTGATGCCAC
AACTGCATATGCTAATAGTGTGTTTAACATCTGTCAAGCAGTAACAGCTAACGTAAATGC
ACTTCTTTCAACTGATGGTAATAAGATTGCTGATAAGTACGTCCGCAATCTTCAACATAG
ACTTTATGAGTGTCTCTATA-GAAACAGAGATGTGGATCATGAGTTCGTGGATGAATTTT
ATGCATATTTGCGTAAGCACTTCTCCATGATGATTCTTTCTGACGATGCCGTTGTGTGCT
ATAATAGTAATTACGCGGCACAGGGTCTAGTAGCTAGCATTAAGAACTTCAAAGCAGTTC
TTTACTACCAAAATAATGTGTTTATGTCTGAGGCGAAATGCTGGACTGAGACTGACCTTA
CTAGAGGACCTCATGAATTTTGCTCTCAGCACACGATGCTAGTTAAACAAGGAGATGATT
ACGTGTACCTGCCTTACCCAGATCCATCTAGAATATTAGGCGCAGGCTGTTTTGTCGACG
ACATTGTCAAAACAGATGGTACACTCATGATTGAAAGGTTTGTGTCATTAGCAATTGACG
CCTACCCACTTACAAAGCACCCTAATCAAGAGTATGCTGATGTTTTCCATTTATACTTAC
AGTATATTAGGAAATTACATGATGAGCTTACTGGTCACATGTTGGACATGTACTCTGTAA
TGCTAACTAATGACAACACCTCGAGGTACTGGGAACCTGAATTTTATGAAGCTATGTACA
CACCACACACAGTTTTACAAGCTGTAGGTGCTTGTGTGTTATGTAATTCACAGACTTCGC
TTCGTTGCGGCGCTTGTATTAGGAGACCTTTCCTTTGTTGCAAGTGCTGCTATGACCATG
TCATTTCAACATCACATAAATTAGTGTTGTCTGTTAATCCCTATGTTTGCAATGCACCCG
GTTGTGACGTCACAGATGTGACACAACTCTATTTAGGAGGTATGAGCTATTATTGCAAGT
CACAT-AAACCACCCATTAGTTTTCCTTTGTGTGCTAATGGTCAGGTTTTTGGTTTATAC
AAAAACACATGTGTGGGCAGTGACAATGTAACTGACTTCAATGCAATAGCGACATGTGAT
TGGACTAATGCTGGCGATTATATACTTGCCAACACTTGTACAGAGAGACTCAAACTTTTT
GCAGCGGAAACGCTCAAAGCTACTGAGGAGACATTCAAGCTATCTTATGGTATTGCCACT
GTTCGTGAAGTACTGTCAGATAGAGAACTTTACCTTTCGTGGGAGGTAGGAAAACCTAGA
CCACCACTGAATAGAAATTATGTCTTTACAGGTTACCGTGTGACAAAAAACAGTAAAGTA
CAGATTGGAGAGTACACCTTTGAAAAAGGTGACTATGGTGATGCTGTTGTGTACAGAGGT
ACTACAACTTATAAATTGAATGTTGGTGATTACTTTGTGTTAACATCACATACAGTAATG
CCATTAAGTGCACCAACACTAGTGCC-ACAGGAGCACTATGTGCGAATAACTGGCTTATA
CCCTACACTCAACATCTCTAATGAGTTTTCTAGCAATGTTGCAAATTACCAAAAAATCGG
TATGCAGAAGTACTCTACACTCCAAGGACCACCTGGTACTGGTAAGAGTCACTTTGCTAT
TGGACTTGCCCTCTACTACCCATCTGCTCGCATAGTGTATACAGCTTGCTCTCATGCTGC
TGTTGATGCGCTATGTGAAAAGGCATTAAAATACTTGCCTATAGATAAGTGTAGTAGAAT
TATACCTGCACGTGCGCGTGTAGAGTGTTTTGATAAATTCAAAGTTAATTCAACATTAGA
ACAGTATGTTTTCTGCACTGTTAATGCTCTGCCCGAAACTACTGCTGATATAGTGGTCTT
TGATGAAATTTCAATGGCCACTAATTATGATTTGAGTGTTGTCAATGCTAGACTACGTGC
-AAAACACTAC-GTTTACATTGGTGACCCAGCTCAATTACCTGCACCACGCACATTGCTA
ACAAAAGGCACACTTGAACCAGAATATTTCAATTCAGTGTGCAGACTTATGAAAACAATA
GGTCCAGACATGTTCCTTGGAACCTGTCGTCGTTGTCCTGCCGAAATTGTTGACACAGTG
AGTGCCTTAGTTTATGACAATAAGCTAAAAGCACACAAGGA--GAAGTCAGCGCAATGCT
TCAAAATGTATTACAAGGGTGTGAT-TACGC-ATGATGTGTCATCTGCAATCAACAGGCC
ACAAATAGGTGTAGTAAGAGAATTTCTTACGCGCAACCCTGCTTGGAGAAAAGCTGTTTT
TATTTCACCATATAATTCACAGAATGCAGTGGCATCAAAGATTTTAGGGTTGCCCACTCA
AACTGTTGATTCTTCACAGGGTTCTGAATATGACTATGTCATATTCACACAAACCACTGA
GACTGCACACTCTTGTAATGTAAACCGCTTTAATGTGGCCATCACAAGAGCAAAAATTGG
CATTTTGTGTATAATGTCTGATAGAGACCTTTATGACAAGCTGCAATTTACGAGTCTAGA
AGTACCACGCCGAAATGTGGCTACTTTACAAG-------CAGAAAATGTGACTGGACTTT
TTAAGGACTGTAGCAAGATCATTACTGGTCTTCATCCAACACAGGCACCTACACATCTCA
GTGTTGATACTAAATTCAAAAC---TGAAGGACTTTGTGTCGACATACCAGGAATACCAA
AGGACATGACCTACCGTAGACTCATCTCTATGATGGGCTTCAAAATGAATTACCAAGTTA
ATGGTTACCCTAATATGTTTATCACCCGTGAAGAAGCTATTCGTCACGTTCGTGCATGGA
TAGGCTTTGATGTAGAGGGTTGTCATGCTACTAGAGATGCTGTA-GGAACAAATCTACCA
CTCCAGTTAGGGTTTTCAACAGGTGTTAACCTAGTGGCCGTACCGACTGGCTATGTTGAC
ACTGAAAATAGCACAGAATTCACCAGAGTTAATGCAAAACCTCCTCCAGGTGATCAATTT
AAGCATCTTATACCACTTATGTACAAAGGTTTGCCCTGGAACGTGGTGCGTATTAAGATT
GTTCAAATGCTCAGTGATACGCTGAAAGGATTATCAGACAGAGTTGTGTTTGTCCTCTGG
GCACATGGCTTTGAACTCACATCGATGAAGTACTTTGTCAAGATTGGACCAGAAAGAACG
TGTTGTCTGTGTGACAAGCGTGCAACTTGCTTCTCCACTTCATCTGATACTTATGCCTGC
TGGAATCACTCTGTGGGTTTTGACTATGTCTACAACCCGTTTATGATTGATGTACAGCAG
TGGGGTTTTACAGGTAACTTGCAGAGTAACCACGATCAGCACTGCCAAGTGCATGGTAAT
GCTCATGTAGCTAGTTGTGATGCTATCATGACTAGATGTCTCGCAGTCCATGAGTGCTTC
GTTAAGCGCGTCGATTGGTCTGTTGAATATCCGATTATCGGAGATGAACTGAAGATCAAC
GCCGCATGCAGAAAAGTACAGCATATGGTTGTCAAGTCTGCATTGCTTGCTGATAAATTT
ACAGTTCTTCATGACATTGGAAACCCAAAGGCAATTAGATGTGTGCCGCAGGCTGAAGTA
GACTGGAAATTCTACGACGCTCAGCCTTGCAGTGACAAAGCTTATAAAATAGAAGAACTC
TTCTACTCATATGCCACACATCATGACAAGTTCACAGATGGTGTCTGTTTGTTTTGGAAC
TGTAACGTTGATCGTTACCCAGCCAATGCTATTGTGTGTAGGTTTGATACCCGAGTGCTC
TCTAATTTAAACCTACCTGGTTGTGATGGTGGTAGTTTGTATGTTAATAAGCATGCATTC
CACACTCCAGCTTTTGATAAGAGTGCATTTACACATTTGAAGCAACTGCCTTTCTTTTAT
TATTCTGACAGTCCTTGTGAGTCTCATGGTAAACAGGTCGTGTCA-----GACATTGATT
ATGTCCCACTAAAGTCTGCTACGTGTATTACACGCTGCAACTTAGGTGGTGCTGTTTGTA
GACATCATGCAAATGAGTATAGACAGTACTTGGATGCATACAATATGATGATTTCTGCTG
GATTTAGCCTTTGGATTTATAAACAATTTGATACTTACAACTTGTGGAATACTTTCACTA
AGTTGCAGAGTTTAGAAAATGTGGCTTATAATGTTGTCAACAAGGGACACTTTGATGGAC
AGAGTGGTGAAGCACCTGTATCCATCATTAATAATGCTGTTTACACTAAAGTAGATGGCA
TTGACGTGGAAATTTTCGAGAACAAGACAACACTTCCTGTTAATGTGGCGTTTGAGCTTT
GGGCAAAGCGTAACATTAAACCAGTGCCTGAGATTAAGATACTCAATAATTTGGGTGTCG
ACA-TCGCCGCTAATAATGTTATCTGGGACTATAAAAGAGAAGCCCCAGCGCATGTTTCT
ACAATAGGTGTCTGTACAATGACTGACATTGCAAAGAAACCTACTGAGAGTGCTTGTTCA
TCACTCATTGTCTTGTTTGACGGTAGAGTTGAGGGACAGGTAGACTTTTTCAGAAATGCT
CGCAATGGTGTTTTAATAACAGAAGGTTCAGTTAAGGGCTTAACACCTTCGAAAGGACCC
GCACAAGCTAGTGTCAATGG----------------AGTCACATTAATTGGAGAATCAGT
AAAAACACAGTTTAATTATTTTAAGAAAGTGGATGGCATAATTCAGCAATTGCCGGAAAC
CTACTT-TACTCAAAGCAGAGACTTAGAGGATTTCAAGCCCAGATCACAAATGGAAACTG
ATTTCCTCGAGCTCGCAATGGATGAGTTCATACAACGGTATAAGCTAGAGGGCTATGCTT
TCGAGCATATCGTTTATGGAGATTTCAGTCATGGACAACTTGGCGGGTTGCATCTAATGA
TTGGTCTAGCCAAGCGCTCACAAGATTCACTGCTTAAACTAGAGGATTTTATCCCTATGG
ATAGCACAGTG-A---AAAATTACTTCATAACAGATGCTCAAACAGGTTCATCAAAATGT
GTCTGCTCTGTTATTGATCTTTTACTTGATGACTTTGTTGAAATAATAAAGTCACAAGAC
CTTTCAGTAGTTTCAAAAGTGGTCAAAGTTACAATTGACTATGCTGAAATATCATTTATG
CTTTGGTGTAAGGATGGACATGTTGAAACCTTCTACCCAAAATTACAGGCAAGTCAAGCA
TGGCAACCAGGTGTCGCTATGCCTAACTTGTATAAGATGCAAAGAATGCTTCTTGAAAAA
TGTGACCTTCAGAATTATGGTGAAAATGCTGTCATACCAAAAGGAATAATGATGAATGTT
GCAAAATATACCCAACTGTGTCAATACTTAAACACACTTACATTAGCTGTGCCTTATAAC
ATGAGAGTGATACACTTTGGTGCAGGCTCTGATAAAGGAGTAGCACCCGGTACAGCTGTT
CTCAGGCAGTGGTTGCCAACTGGCACACTACTTGTTGATTCTGATCTAAACGACTTCGTC
TCTGACGCTGATTCTACATTGATTGGAGACTGTGCCACTGTACATA-CAGCTAATAAATG
GGATCTCATCATTAGCGATATGTATGACCCTAAGACCAAACATGTGTTAAAGGATAATGA
CTCAAAAGAGGGGTTTTTCACTTATCTATGTGGATTTATTAAACAAAAACTAGCCCTGGG
AGGTTCTGTAGCTGTTAAGATAACAGAGCATTCTTGGAATGCCGATCTTTACAAGCTTAT
GGGACATTTCTCATGGTGGACAGCCTTTGTTACAAATGTAAATGCATCATCATCAGAAGC
ATTTTTAATTGGAGTTAACTATCTTGGCAAGCCAAAGGAACAAATTGATGGCTATACCAT
GCACGCTAACTACATCTTTTGGAGGAACACAAACCCTATTCAATTGTCTTCCTATTCATT
ATTTGACATGAGCAAATTTCCTCTTAAGTTAAGAGGAACAGCTGTTATGTCTTTAAAAGA
GAATCAAATCAATGACATGATTTACTCTCTGCTCGAAAAGGGTAGGCTTATCATTAGAGA
AAACAATAGAGTTGTAGTCTCAAGTGATATTCTTGTCAACAACTAAACGAA---------
--------CATGAAAATTTTAATTTTTGCTTTCTT------------------AGCTAAT
TTAG-CTAAAGCAC-----AGGAAGGATG-------------CGGTATCATCAGTA----
-GAAA--------------ACCGCAACCTAAAATGGCACAAGTCTCATCTTCTCG-TCGG
GGCGTTTATTATAATGATGACATTTTCCGTTCTGATGTGTTACACCTCA-----------
-CACAGGATTACTTCCTGCCATTTGACTCAAATTTAACTCAGTACTTTTCGC------TT
AATGTGGATTCAGATAGGTATACC------TATTTTGACAACCCCATACTAGACTTTGGT
GATGGCGTTTATTTCGCTGCCACT----GAAAAGTCTAACGTAATAAGAGGCTGGATTT-
----TTGGTTCATCTTTTGATAACACCA----CCCAGTCAGCTGTTATAGTTAATAATTC
AACACACATTATTATACGTGTGTGTAATTTTAACTTATGTAAAGAACCCATGTATACTGT
TAGTAGAGGTACACAGCAAAATGCCTGG------------------GTTTATCAGAGTGC
ATTTAAT---TGTACATATGACCGAGTGGAAAAGAGTTTTCAACTTGA---CACTACTCC
TAAAACTGGA---------AATTTTAAAGACCTACGTGAGTATGTCTTTAAAAATAGGGA
TGGCTTTCTGTCTGTCTACCAAACTTATACTGCTGTTAATTTAC-------------CCA
GAGGACTACCCACGGGTTTCTCAGTCTTGAAAC---------------------------
CAATTTTAAAATTGCCCTTTGGAAT-----TAATATCACTTCTTATAGAGTAGTTATGGC
AATGTTTAGCCA------AACTACTTCTAATTTTTTACCAGAAAG------------TGC
TGCTTATTATGTTGGTAATCTTAAATATTCTACCTTCATGCTCCGATTTAATGAAAATGG
GACGATCACGGATGCTGTAGATTGTTCCCAAAATCCTCTTGCTGAATTAAAATGCACCAT
TAAAAATTTCAATGTTGACAAAGGAATCTACCAAACATCCAACTTCAGAGTTTCACCCAC
TCAAGAGGTTATTAGATTTCCTAACATTACAAATCGCTGTCCTTTTGACAAGGTTTTTAA
TGCTACTCGCTTTCCTAATGTTTATGCATGGGA--------GAGAACAAAAATCTC---T
GATTG--TGTTGCTGACT---ACACTGTTCTCTACAACTCAACCTCTTTCTCGAC-----
----TTTTAAATGTTATGGAGTGTCTCCATC-TAAGTTGATTG-ACCTATGCTTTACAAG
TGTGTATGCTGATACATTCTTGATAAGATCTTCTGAAGTAAGACAAGTTGCACCAGGTGA
A----ACTGGTGTTATTGCTGACTACAATTACAAGTTGCC---TGATGATTTCACTGGCT
GTGTAATTGCTTGGAATACTGCTAAACATGA------------------TACTGGCAATT
ATTACTACAGATCTCATCG----------CAAGACTAAGTTAAAGC-CTTTTGAGAGAGA
---------------CCTGTCTTCTGACGA---------------------TGGTAATGG
TGTGTATACACTC------------------TCAACATATGACT------------TTAA
CCCTAACGTTCCAGTAGCATATCAGGCTACTA-GGGTTGTTGTACTCTCTTTTGAACTTC
TTAATGCACCTGCTACA--------------------GTTTGTGGACCTAAATTATCCAC
AGAACTAGTTAAGAACCAGTGTGTTAATTTCAATTTCAATGGACTTAAAGGTACTGGTGT
TTTGACTTCTTCTTCAAAAAGATTCCAGTCATTT-----CAACAATTTGGTCGTGACACA
TCTGACTTTACGGATTCAGTACGTGACCCACAGACTTTAGAAATACTTGACATTTCACCT
TGTTCCTTTGGTGGTGTTAGTGT---------TATCACACCTGGAACGAACGCCTCATCA
GAGGTAGCTGTTCTCTATCAAGATGTAAATTGCACTGATGTCCCTACAGCAAT-------
-----ACGTGCAGATCAATTAACACCTGCTTGGCGCGTTTATTCCACTGGAGTAAATGTG
TTTCAAACACAAGCTGGCTGTCTTATAGGAGCTGAGCATGTCAACGCCTCTT--------
-ATGAGT-GTGACATTCCTATTGGTGCAGGCATTTGTGCTAGTTACCATAC--AGCTTCT
GTTCT----------ACGTAGTACCGGCCAGAAATCAAT--TGTTGCCT---------AT
ACTATGT----CACTGGGTG---------CTGAAAAT----------T---CCATTGCAT
ACGCTAATAATTCAATT------------------------------------GCCATAC
CTACAAATTTTTCAATCAGTGTCACTACAGAAGT-GATGCCTGTTTCAATGGCTAAAACA
GCCGTGGAT---TGTACTATG-TACATCTGCGGTGATTCTTTAGA----GTGCA--GCAA
CTTACTATTGCAG-------------TATGGAAGCTTTTGCACACAACTCAATCGTGCCC
TCA---CTGGCAT-TGCTATAGAAC-AGGAC----------AAAAACACTCAGGAGGTCT
TTGCCCAGGTTAAACAAATGTACAAGACACCTGCCATAAAGGACTTTGGCGGT---TTCA
ATTTTTCACAAATATTGCCT------GACCCT--------------TCAAAGCCAACGAA
GAGATCATTTA---TTGAAGACTTGCTCTTCAATA--AAGTGACTCTCGCTGAT-GCTGG
CTTTATGAAACAATATGGT----GACTGCCT------AGGTGATGTTAGTGCTAGAGACC
TTATCTGTGCCCAGAAGTTCAATGGACTTA-----CTGTGCTACCGCCACTGCTCACAGA
TGAGATGGT--TGCTGCATACACAGCTGCGCTAGTTAGTGGTACTGCTACGGCGGGCTGG
ACGTTTGGTGCAGGTGCAGCTCTTCAA--ATACCATTTGCTATGCAAATGGCTTATAGGT
TTAATGGCATTGGAGTTA----CTCAAAATGTT--CTCTATGAGAACCAAAAGCTGATAG
CCAATCAGTTTAATAGTGCTA----TAGGC--AAAATTCAAGAATCATTATCATCTACTG
CAAGTGCACTAGGAAAACTGCAGGATGTGGTTAACCAAAATGCACAAGCTCTTAACACGC
TTGTTAAACAACTCAGCTCTAATTTTGGAGCTATCTCAAGTGTGTTAAATGATATTCTCT
C--TCGCCTTGATAAAGTTGAGGCAGAAGTTCAAATTGACAGGTTGATTACAGGCAGATT
GCAAAGC---CTTCAAACCTACGTAACACAACAACTTATCA---GAGCTGCTGAAATCAG
AGCTTCT----GCTAATCTTGCTGCTACTAAAATGTCTGAGTGCGTTCTTGGACAATCAA
AAAGAGTTGATTTCTGTGGAAAAGGCTACCACCTTATGTCCTTCCCTCAATCAGCACCTC
ACGGTGTCGTTTTTCTACATGTCACATATGTGCCATCACAAGAGAAAAACTTCACAACAG
CTCCAGCTATTTGTCACGAAGGCAAAGCTTATT----------TCCCTCGTGAAGGTGTC
TTTGTG---TCTAATGGCAC--------TTCTTGGTTTATTACGCAGAGGA----ATTTT
TACTCTCCACAATTAATTACAACAGATAATACTTTTGTTTCTGGTAATTGTGATGTCGTG
AT-CGGCATCATTAATAATACTGTTTATGATCCTCT--GCAGCCTGAACTTGACTCG-TT
TAAGGAAGAGCTGGACAAGTACTTCAAAAATCATA-CATCACCAGATGTTGATCTTGGCG
ACATTTCAGGCATTAATGCTTCAGTCGTCAACATT--CAAAAGGAGATTGACCGACTCAA
TGAGGTTGCCAAAAACCTAAATGAATCACTCATTGACCTCCAAGAACTTGGGAAATATGA
GCAATACATCAAGTGGCCTTGGTATGTTTGGCTCGGCTTTATTGCTGGACTAATTGCCAT
CGTCATG---GTTACAATCTTGCTTTGTTGCATGACCAGCTGTTGCA------------G
TTGTCTCAAGGGTGCATGCTCTTGTGGTTCGTGCTGCAAATTTGATGAGGACGACTCTGA
GCCAGTGCTCAAAGGAGTCAAATTACATTACACATAAACGAACTTAATGGATTTGTTTAT
GAGCATTTTCACATTGGGAGCAATCACGCGCAATCCAGCGAAAATTGAAAATGCTTCTCC
TGCAAGTACTGTTCATGCTACTGCAACGATACCACTACAAGC-CACATTCCCTTTCGGAT
GGCTTATTGTTGGCGTTGCA--CTTCTTGCTGTTTTTCAAAGCGCTTCTAAAGTAAT---
--TGCGCTTCATAGAAGGTGGCAGCTCG-----CCTTATATAAAGGCGTTCAACTTGTAT
GTAATATGCTGCTGCTTTTTGTGACAATTTACTCACACCTTCTACTTCT-----------
AGCTGCTTGCATGGAAGCACAATTCTTGTACATCTATGCCCTGATTTATA------TCTT
GCAAATT---------------GTAAGTTTTTGTAGATTTATCATGAGATGCTGGCTGTG
CTGGAAGTGCAGATCCAAAAATCCATTACTCTATGATGCTAACTATTTTGTATGTTGGCA
--------TACTAATAACTATG--ACTACTGTATACCATACAACAGTGTCACAGATACAG
TTGTCATCACCTC--AGGTGATGGAACAAATCAGCCAAAACTAAAAGAAGACTATCAAAT
TGGTGGTTATTCTGAGGATTGGCATTCAGGTGTTAAAGACTATGTAGTAATATATGGCTA
TTTCACCGAAGTTTATT--------ACCAGCTTGAATCGACTCAATTGTCGACTGATACT
G----GTGCTGA----AAATGCTACATTCTTCATCTATAG--C---AAGCTTGTTAAAGA
---TGTAGATCATGTG-------------CAAATACACACAATCGACGGCTCTTCAGGAG
TTGTAAATCCAGCAATGGATCCAATTTATGATGAGCCGA----CGACGACTACTAGCGTG
CCTTTGTAAGCACAAGAAAGTGAGTACGAACTTA-------TGTACTCATTCGTTTCGGA
AGAGACAGGTACGTTAATAGTTAATAGCGTACTTCTTTTCCTTGCTTTCGTGGTATTCTT
GCTAGTCACACTAGCCATCCTTACTGCGCTTCGATTGTGTGCGTACTGCTGCA-------
ATATTGTTAACGTGAGTTTAGTAAAACCAACAGTTTACGTTTA---------CTCACGTG
TTAAAAATCTGAACTCTTCTGAGGGAGTTCCTGATCTTCTGGTCTAAACGAACTAACTAT
TA---TTATTATTCTGTTTGGAACTTTAACATTGCTCATCATGGCAGA---------CAA
CGGTACAATTACTGTTGAGGAGCTTAAACAACTCCTGGAACAATGGAATCTAGTAATAGG
TTTCATTTTCCTTG---CTTGGATTATGTTACT--------------------------A
CAGTTTGCCTATTCCAACCGGAACAGGTTTCTGTATATAATAAAGCTTGTTTTC---CTC
TGGCTCTTGTGGC-----CAGTAACACTTGCTTGCTTTGTGCTTG------CTGCTGTTT
ACAGAATTAATTGGGTGACTGGCGGAATTGCGATTGCAATGGCTTGTATAGTAGGCTTGA
TGTGGCTTAGCTACTTCGTTGCTTCTTTCAGGCTGTTTGCTCGCACCCGCTCAATGTGGT
CATTCAATCCAGAAACA---------AATATTCTTCTCAATGTGCCTCTTCGGGGGACAA
TTCTGACCAGACCGCTCATGGAAAGTGAACTTGTCATTGGTG------------------
-----CTGTGATCATTCGTGGTCACTTGCGGA----------------------------
--------TGGCTGGA-----------CACTCCCTTGGGCGC--------------TGTG
ACATAAAGGACCTGCCAAAAGA---GATTACGGTGGCTACATCACGAACGCTTTCTTATT
ACAAATTAGG---AGCGTCGCAGCGTGTAGGCACTGATTCAGGTTTTGCTGCATACAACC
GCT----------------------ACCGAATTGGAAACTACAAACTAAAT------ACA
GACCATTCAGGTAGCAACGACAATATTGCTTTGCTAGTACAGTAAGTGACAACAGATGTT
TCATCTAGTTGACTTCCAGGTTACAATAGCAGAGATA-TTGATTATCATTATGAAAACTT
TCAGGGTTGCCATTTGGAACCTTGACATACTAATAAGTTCAATAGTGAGACAATTATTTA
AGCCTCTAACTAAGAAGAATTATTCAGAGTTAGATGATGAAGAACCTATGGAGTTAGATT
ATCCATAAAACGAACATGAAAATTATTCTCTTCTTGACATTGATAGCGCTTGCAACTTGT
GAGTTATATCATTATCA--GGAGTGTGTTAGGGGTACGACTGTACTACTAAAAGAACCTT
GCCCATCAGGAAC----ATATGAGGGCAATTCACCA----TTTCACCCTCTTGCTGATAA
TAAATTTGCACTA-ACTTGCTC--TAGCACACATTTTGCTTTTGCTTGTGCTGACGGTAC
TAGACACACCTATCAGCTTCGTGCAAGATCAGTTTCACCAAAACTTTT----CATCAGAC
AAGAGGAAGTTTATCAAGAGCTCTACTCACCACTTTTCCTCATTGTTGCTG---------
CATTAGTATTTATAATACTTTGCTTCACCATTAAGAGAAAGACAGAATGAATGAGCTCAC
TTTAATTGACTTCTATTTGTGCTTTTTAGCCTTT----------CTGCTATTCCTTGTTT
TAATTATGCTTCTTATATTTTG------GTTCTCGCTTGAGA-----TTCAG-GACATAG
AAGAACCTTGTAACAAA-GTCTAAACGAACATG-AAACTTCTCATTGTTTTTGGACTCTT
AGCATCAGTGTACTGC-TTCCACAGAGAATGCAGCATA---------CAAGAGTGTTGTG
AAAATCAACCCTACCAAA-------TTGAAGACCCATGTCCAATACATTACTATTCGGAC
TGGTTTATAAAAATTGGATCTA----GAAAATCGGCTCGCCTCGTACAATTG---TGCG-
-AAGGTGATTACGGACGAAGAATTCCAATTCA------TTATGAGATGTTTGGCAATTAC
ACTATCTCCTGTGAACCACTAGA-GATAAATTGTCAGGCTCCA-CCAGTAGGTAGTCTAA
TCGTTCGTTGTTCATA-------------------CGATTATGACT---------TTGTT
GAGCATCATGACGTTCGTGTTGTTCTAGATTTCATCTAAACGAACAAACTAAAATGTCTG
A--------TAATGGACCCCA---AAGTCAACGTAGTGCCCCCCGC-------------A
TTACATTTGGTGGACCCGCAGATTCAAATGACAATAAC------CAGGATGGAGGACGCA
GTGGTGCACGACCAAAACAACGCCGGCCCCAAGGTTTACCCAATAATACTGCGTCTTGGT
TCACAGCTCTCACTCAGCATGGCAAAGAGGAACTTAGATTCCCTCGAGGCCAGGGCGTTC
CAATCAACACCAATAGTGGTAAAGATGACCAAATTGGCTACTACCGAAGAGCTACCCGAC
GAGTTCGTGGTGGTGACGGCAAAATGAAAGAGCTCAGCCCCAGATGGTATTTCTATTACC
TAGGAACTGGCCCAGAAGCTTCACTTCCCTATGGCGCTAATAAAGAAGGCATCGTATGGG
TCGCAACTGAGGGAGCCTTGAATACACCGAAAGATCACATTGGCACCCGCAACCCTAATA
ACAATGCTGCCATCGTGCTACAACTTCCTCAAGGAACAACATTGCCAAAAGGCTTCTACG
CAGAGGGGAGCAGAGGTGGCAGTCAATCTTCATCTCGCTCCTCATCACGTAGTCGCGG--
-----------TAATTCAAGAAATTCAACTCCTGGCAGCAGTA---GGGGAAGTTCTCCT
G------CTCGATTGGCTAGCGGAGGTGGTGAAACTGCCCTCGCGCTATTGCTGCTAGAC
AGATTGAATCAGCTTGAGAGCAAAGTTTCTGGTAAAGGCCAACAACAACCAGGCCAAACC
GTCACTAAGAAATCTGCTGCTGAGGCATCGAAGAAGCCTCGCCAAAAACGTACTGCTACT
AAACAGTACAACGTCACTCAAGCATTTGGGAGACGTGGTCCAGAGCAAACCCAAGGAAAC
TTTGGGGACCAAGAACTAATCAGACAAGGAATTGATTACAAACATTGGCCGCAAATTGCA
CAATTTGCTCCAAGTGCCTCTGCATTCTTCGGAATGTCACGCATTGGCATGGAAGTCACA
CCTTCGGGAACATGGCTGACT--------------------------TATCATGGAGCCA
TCAAATTGGATGACAAAGATCCACAATTCAAAGACAACGTCATACTGCTGAACAAGCACA
TTGACGCATATAAAACATTCCCACCAACAGAGCCTAAAAAGGACAAAAAGAAAAAGACTG
ATGAAGCTCAGCCTTTACCGCAGAGACAAAAGAAGCAGCCCACT--GTGACTCTTCTTC-
-------CTGCGGCTGACATGGATGATTTCTCCAGACAACTTCAACATTCCATGAGTGGA
GCTTCTGCTGATTCTACT-CAGGCATAAACACTCATGATGACCACACAAGGCAG-ATGGG
CTATGTAAACGT-----TTTCGCAATTCCGT-TTACGATACATAGTCTACTCTTGTGCAG
AATGAATTC---TCGTAGCTAAACAGCA--CAAGTAGGTTTAGTTAACTTTAATCTCACA
TAGCAATCTTTAATCAA--TGTGTAACATTAGGGAGGACTTGAAAGA--GCCACCACATT
TTCACCGAGGCCACGCGGAGTACGATCGAGGGTACAGTGAATAATGCTAGGGAGAGCTGC
CTATATGGAAGAGCCCTAATGTGTAAAAT-TAATTTTAGTAGTGCTATCCCCATGTGATT
TTAATAGCTTC-------TTAGGAGAATGACAAAAAAAAAAAAAAAAAAAAAAAA-----
----
>pangolin/Guangxi/P2V/2017|EPI_ISL_410542
------------------------------------------------------TCCCAG
GTAGCAAAACCAACCAACTCTCGATCTCTTGTAGATCTGTTCTCTAAACGAACTTTAAAA
---------------------------------TCTG-------TGTGGCTGTCACTTGG
CTGCATGCCT----AGTGCACTCACG-----CAGTAT----AATAATAATTAATTACTGT
CGTTGA---CAGGAAACGAGTAACTCGTCCGTCTTCTGCAGACTGCTTACGGTTTCGTCC
GTGTTGCAGTCGATCATCAGCATACC-TAGGTTTTGT-CCGGGTGTGACCGAA-------
--------AGGTAAGATGGAGAGCCTTGTCCCTGGTTTCAACGAGAAAA-CACACGTCCA
ACTCAGTTTGCCTGTTCTTCAGGTTCGCGACGTGCTAGTACGTGGCTTTGGAGACTCCGT
GGAGGAGGCTCTATCAGAGGCACGTCAACATCTTCTTGACGGCACTTGTGGCATAATCGA
TGTTGAAAAGGGAGTACTCCCCCAACTCGA---ACAGCCCTATGTGTTTGTCAAAC-GTT
CTGATGCCCGAACTGCTCCTCACGGCCATGTAA-----TGGTTGAA-------TTGGTGG
CAGAACTCGAT-----GGTGTTCAGTACGGTCGTAGC-----------------------
----------------GGTGAGACTCTTGGTGTTCTTGTACCACATGTTGGTGAAACACC
TGTTGCTTATCGCAAAATTCTTCTCCGTAAGAATGGTAATAAGGGAGCCGGTGGTCATAG
TTTCGGCATCGATCTAAAGTCTTATGACTTAGGTGACGAGCTTGGCACTGATCCCATTGA
TGACTTTCAAGTCAACTGGAACACTAAACATGGCAGTGGTGTAACTCGTGAGCTCATGCG
TGAGCTTAATGGGGGCGCATACACTCGCTATGTAGACAATAACTTCTGTGGCCCTGACGG
CTACCCTCTTGAGTGCATCAAAGACTTATTAGCTCGTGCTGGAAAGTCTTCTTGCTCTTT
GTCCGAACAACTGGACTTTATTGACACTAAAA--GAGGTGTGTACTGCTGCCGTGAACAT
GAAC-------------------ATGAAATTGTTTGGTACACGGAACGCTCCGACAAGAG
CTACGAATTACAGATACCTTTTGAAATCAAATTGG-----CAAAGAAAT-----------
--------TTGACAATTTCACAGGGGAATGTCCAAACTTTGTCTTCCCACTAAATTCTAC
AATCAAGACCA---TTCAACCACGTGTTGAAAAGAAAAAGCTTGAGGGTTTTATGGGTA-
GAATTCGATCTGTCTATCCTGTTGCATCACCAAATGAATGCAACCCAATGCACCTTTCGA
CGCTTATGAAGTGTGAACATTGTAGTGAAACTTCATGGCAAACTGGTGACTTCCTTAAAG
---CCACTTGTGAATTTTGTGGTACTGAAAATCAAGTCAAAGA-----AGGACCTACCAC
TTGTGGTTACCTTCCTCAAAATGCTGTAGTAAAAATTTTTTGTCCAGCATGTCATAATCC
AGAAATGGGACCTGAGCACAGTCTCGCAGAATACCATAATGAATCTGGTATTAAA-----
-ACCACTCTTCGTAAAGGTGGTCGTACCAAAGCA------------------------TT
TGGAGGATGTGTGTTCTCTTATGTGGGCTGTCACAAC-AAGTGTGCCTATTGGGTGCCTC
GTGCTGCTGCTAACGT------------AGGATGTAACCACACAGGAGTTGTGGG---AG
AAGGTTCTGAAAGTCTCAATG--ATAACCTTCTTGAAATACTTACTAAGGAGAAAGTCAA
CA-----TTAACATTGTTGGTGACTTTAAACTGACTGAAGAGATCGCCATAATCTTGGCA
TCTTTTTCTGCATCCACGAGTGCTTTCGTGGAAACTGTGAAGGGCTTGGATTACAAGTCT
TTCAAACAAATTGTTGAATCCTGTGGTAACTTTAA------AGTAACCAAGGGAAAATTC
AAGAAGAATGCTTGGAATATTGGTGA---------ACCAAAGTCCATACTGAGCCCTCTG
TATGCATTTCCCTCAGAAGCT---GCTCGTGTGGTACGTTCCATTTTTTCACGCACTCTT
GAAACTGCTCAACACTCTGTG--------CGTGTCTTGCAAAAGGCCGCTATTACAATTC
TGGACGGAATTTCACAGTACTCACTCAGATTGATTGATGCTATGTTGTTCACGTC---TG
AACTTACAACAGACAGTATCGTAGTGATGGCATACGTCACAGGTGGTGTTGTAC------
----------AAATGACTACACAATGGCT--TACCAATATTTTTGGT---ACTGTGTATG
AAAAATT--GAAACCTAT-TCTTGACTGGCTTGAAGAGAAGTTCAAGGAAGGGATAGAGT
TTCTTAAGGACGGTTGGGA-----------GATTGTAAAATTCAT-CACAACCTGTTCTT
GTGAAATCATTGGTGGACAGCTTGTAGCATTC-ACCACTGAACTTAAAGACAGTGTGAAG
AAATTTTTCAA-ACTGGTTAACAAATTTCTTGCTCTTTGTGCTGATTCCATCGTCATTGG
TGGTGCAAAACTTAAAGCTTTGAATTTGGGAGAAACCTTTGTCGCACACTCCAGAGGACT
CTACAAAAAGTGTGTGAAATCCAGAGGAGACTCTGGTTTACTCATGCCTCTAAAAGCACC
AAAA----GAAGTTATCTTCCTTGATGGAGAAACTTTGCCTACAGAGGTACTTTCAGAAG
AAGTAA----TACTAAAAACTGGTGA----ATTACAACCACTTGAGGAACC---------
---AACTGCACAGGCAGTTGAAGTACCACTCGTAGGTACACCAGTTTGCATTA-------
--------ATGGATTAATGCTGCTTGAAATTAAAGA--------------TACTGAAAAG
TATTG---TGCTCTTGCACCTAACA----TGATGGTCA-----CTAATAATACCTTCACT
CTAAAAGGTGGTGCACCAACCAAAGTC---ACATTTGGTGATGACACAGTCATTGAAGTC
CAAGGCTACAAGAATGTGAATATCACATTTGAATTGGATGAACGAGTAGATAAAGTACTC
AACGAAAAGTGCTCTAACTACACTGTAGAACTTGGAACCAACATAGATGAATTGGCTTGT
GTTGTAGCTGAGGCAGTAATAAAGACTTTGCAACCTGTTTCAGAATTACTTACACCGCT-
--------------------AGGCATTGACTTAGACGAGTGGGGTGTTGCAACCTATTAC
TTGTTTGACGAGTCTGGTGAGTATACTTTGTCTTCACGTATGTATTGTTCATTCTATCCT
CC---AGATGAGGATTAT------GA------------------AGAAGAATACAGCGAA
GAGGAACAACCTGAACAACCAACTCAATATGAGTATGGTACTGAATCTGATTACAAAGGT
TTGCCTTTGGAATTTGGTGCATCTTC---------TGTACAACAACAGGAA---GAAC--
----------------AAGAAGAAGATTGGTTAGAAACTGAAGCTGAA------GTGGTG
GAACAAGAAG---------------------------TTACACCAACTGAG---------
---------CAAGAGGAAGAGCTACCAATCACTGAAATTGTTCCTGCAGTGGAACAAACT
ACAATTGTAGAGCTAGAATGTGAT---------------AATTTCACT------------
-GGTTATTTAAAA--CTCACTG------------------------ATAATGTTTCCATT
AAAAATGTGGATATTG-TAAGTGAGGCTAAAAATGTAAAACCTA--------------CA
ATAGTGGTTAATGCTGCTAATGTACACCTAAAACATGGTGGTGGTGT-TGCTGGTGCTCT
TAACAAAGCTACTAACAACGCTATGCAAATTGAGTCTGATGACT-ACATTGCCAGAAATG
GACCACTAAACGTGGGTGGTAGTTGTCTTCTAAATGGACACAATTTGGCTAAAAACTGCC
TTCATGTTGTTGGTCCTAATCTCAACAAGGGTGAAGACATTCAATTACTTAAAGTTGCCT
ATGAAAATTTCAATCATCATGAAAAATTACTTGCACCACTTCTCTCAGCAGGCATCTTTG
GTGCACAACCAAT-ACAGTCTTTGAAGGTGTGTATTGAAACAGTACGCACACAAGTCTTT
TTAGCTGTCTTTGACAAGGACCTCTATGAAGAACTTGTAGCTAGCTTTTTAGAAAT----
--------------------------GAAAAGTGAGACTAAAGT---ACAAGATCACTTT
GACGTCGTTGAGACTAAGGTTGA---AATTACACCTGAAGAATCTGCTTCAAGTGAGAAA
CCTACCAAGGAAGAGCCTAAAAAGGTGAAACCTTGTATTGAAGAAGTTAC----AACTAC
TCTAGAAG----AAACTAAGTTTCTTACAGAAAACTTGTTACTGTATGCAGACATTAATG
GTAATCTGTATCCAGATTCAACCAGTCTTGTGGAAANTGTTGATGTCACCTTCCTTAAAA
AGGATGCTCCTTAT-----ATAGTAGGTGACATAATTA--------CTAGTGGTAATTTA
ACAACCGTTGTCATACCAACAAAGAAAGCAGGTGGTACTACAGAAATGCTTGCAAAGGCA
TTGCGTAAAGTACCTACTGACCATTATATAACCACCTACCCCGGACAGGGTTGCGTTGGT
TATACAATTGAGGAAGCAAAAACAGCTCTTAAGAAGAGTAAGAGTGCTTATTATGTATTA
CCCTCTATAATTCCAAATAAGAAAGAAGAAATTCTTGGTACTGTTTCTTGGAACTTGCGT
GAAATGCTTACGCATGCTGAAGAAACACGTAAATTAATGCCTATTTGCATGGATACAAAG
GCTATAATGTCTACTGTGCAAAGGAAGTATAAGGGTATTAAGATACAGGAGGGAGTCGTG
GACTACGGTGTAA-GGTTTTACTTCTATACTAGTAAAACACCTGTAGCTACACTTATTGC
AACTCTTAATTCATTAGGAGAAACCTTGGTCACAATGCCTTTGGGTTATGTGACACATGG
TTTAAATTTAGAAGAGGCTGCTAGGTATATGAGATCACTCAAAGTACCCGCAACCGTTTC
TGTTTCTTCACCAGATGCTGTTACAGCATATAATGGTTACCTTACTTCCTCTTCAAAGAC
TCCTGAAGAGCATTTCATAGAAACCATCTCACTAGCTGGTTCATATAAAGACTGGTCCTA
TTCAGGACAGGCTACTGAATTAGGTATTGAATTTCTTAAAAGAGGTGACAAAGTTGTCTA
CCACACAACTAGTAAACCAATCACTTTCCACATGGATGGTGAGGTTATCAACATTGACAG
TCTTAAGACACTCCTAGCTCTTAGGGAAGTTAAGACCATTAAGGTGTTTACCACAGTTGA
CAACATTAATCTTCACACTCAAGTTGTGGACATGTCTATGACTTATGGACAACAGTTTGG
TCCAACCTACTTGGACGGAGCTGACGTTACAAAGATTAAACCTCATGCATCTCATGACAG
CAAGACATTTTATGTG---------TTGCCTAATGATGATACACTACGCAGTGAGGCTTT
T---GAGTACTATCACACAACTGATGAAAGTTTTCTAGGTAGATACATGTCAGCATTAAA
TCATA-CTAAGAAATGGAAATTTCCACAGGTTAATGGTTTAACATCCATTAAATGGGCAG
ATAACAATTGTTACCTAGCCACAGCCTTATTAACTCTTCA---ACAGATAGAATTGAAGT
TTAATCCACCAGCATTGCAAGACGCCTACTACAGGGCTAGAGCTGGTGATGCTGCAAATT
TCTGTGCACTTATACTTGCTTACTGTAATAAAACAGTGGGTGAGCTAGGTGATGTAAGAG
AAACAATGAGTCATTTGTTTCAAC--------ATGCCAACTTGGATTCTTGTAAAAG---
AGTCCTAAATGTGGTGTGTAAAACTTGTGGACAGCAACAAACTACCTTAAAGGGTGTAGA
GGCTGTAATGTATATGGGTACACTTTCTTATGAACAACTTAAGAGAGGTGTAACTGTACC
GTGTGT------TTGTGGAAGACAAGCTACACAGTATTTAGTACAACAAGAGTCATCTTT
TGTTATGATGTCTGCACCACCTGCTGAATATAAACTAAAG--------CATGGTACTTTC
TTGTGTGCTAGTGAGTATACT---GGTAATTACCAGTG----TGGTCATTATAAACACAT
CACTTCAAAGGAAACCTTGTATGTCATAGATGGTGCATTGC----TCAGCAAAACCTCAG
AGTACAAAGGCCCTGTTACAGATG---TTTTCTATAAAGAAAACAGCTACACAA-CAACC
ATAAAACCAATTGTCTATAAACTAGACGGTGTTGTGTGTACAGAAATTGATCCTAAATTG
GATGGTTACTATAAAAAGGATAATGCCTATTTTACT---GAACAGCCAATTGATTTAGTG
CCAACTCAACCTTACCCAAACTCAAACTTTGACAATTTCAAGTTTGTTTGTGACAACACC
AAATTTGCTGATGA---------------CTTAAACCAGAT------GTCTGGTTATAAG
AAGCCTGCTTCTCGTGAGCTTAAGATTAC-TTTTTTTCCTGACTTGAATGGTGATGTAGT
GGCTATTGATTATAAACATTACACACCTTCATTCAAGAAAGGTGCTAAGTTGTTGCACAA
GCCTATTGTATGGCATGTGAATAACACAATTAACAAAGCAACGTTTAA------------
-----------ACCAAATACTTGGTG--------------------------CTTACG--
-TTGTCTTTGGAGTACTAAACCAGTTGAAACGTCAAATATTTTTGATGTTCTGCAATCAG
AGGACACACAGGGAATGGAAACTCTTGCCTGTGAGGACACTA--AACTTGTCACTGAAGA
A-------------GTAGTGGAAACTCCTACCATACAGAAAGACATAGTAGAGTGT----
-GATGTGAAAACTACCGAAGTTGTAGGTGACGTCATACTTAAACCAGTACAAGACGGTG-
TAAAAA--------------------------TAACAGAA----GAAGTTGGTCATGAAG
ATCTAATGGCTGCTTATG-----TAGACAATACTAGT---CTAACAATTAAGAAACCCAA
TGAATTATCAGTAATGTTGGGTCTAAAAACTTTAAAAATTCACGGTTTGGCTGCTGTTAA
TAGTGTCCCTTGGGATACTATTGTTACTTATGCCAAACCGTTTCTTAATAAGGTAACTAG
TGTTGCTGCAAGTGGAGTTGCGCGTTGTTTAAACCGCATCTGTGTTAACTATATGCCTTA
TGTTTTAACTTTGTTGCTGCAATTCTGTACTTTTACTAGAAGTACTAATTCTAGAATCAA
AGCATCTATGCCAACTACTATAGCTAAAAATACGGTT----AAGAGTGTTGG--------
---TAAGTTCTGTTTAGAA--GCCTCATTTAATTA-TTTGAAGTCTCCTAAT------TT
TTCTAAACTCATAACTATTATAGTATGGTTTC-TTTTGTTAAGTGTTTGTCTAGGTTCTT
TAA--TCTATTCAAGTGCTGCTTT------AGGTGTTT----------------------
-----TGATGTCTAATCTAGGTATGCCGTCATACTGTACAAGTTACAGAGATGGTTAT--
-CTAAACTCTACTAATGTCACAACAACAGCTTACTGTACGG---GTTCTATACCGTGTAG
TGTCTGTCTTAGTGGTATGGATTCTTTAGATGCTTATCCTGCTCTAGAAACTATTCA---
-------AGTTACCAT-TNCTTCTTTTAAATGGGATTTAACTGCTTTTGGCATTATTGCA
GAGTGGTGTTTGGCATATATTCTCTTTACTAGGTTCTTTTATGTACTAGGTTTAGCCGCA
ATTATGCAATTGTTCTTTGGC-----------TATTT------CGCTGTACATTTTATTA
GTAATTCTTGGCTTATGTGGCTCATAATTAATCTTGTACAAATGGCCCCTATTTCAGCTA
TGGTTAGAATGTATATCTTTTTCGCATCATTTTATTATGTGTGGAAGAGCTATATACATG
TTGTTGACGGTTGTACCTCATCTACTTGTATGATGTGTTACAAACGTAATAGAGCTACAA
GGGTTGAATGCACAACCATTGTAAATGGTGTAAGAAGATCATTTTATGTCTATGCTAATG
GAGGTAAAGGATTTTGTAAACTACATAACTGGAATTGTGTCAATTGTGATACTTTCTGTG
CAGGT-AGTACTTTTATTAGTGATGAAGTCGCAAGAGACTTGTCCCTACAATTTAA--GA
GACCCATTAATCCTACAGACCAGTCATCTTATGTAGTGGATAGTGTAGCTGTGAAAAATG
GTTCGCTACACCTCTACTTTGACAAGGCTGGCCAGAAAACCTATGAAAGACATTCTCTTT
CTCACTTTGTCAATTTAGACAACTTGAGAGCTAA---------TAACACTAAAGGATCAA
TACCCATTAATGTCATTGTATTTGATGGTAAGTCTAAGTGTG---ATGAATCATCAGCTA
GAGCAGCTTCTGTTTATTACAGTCAGCTTATGTGTCAACCTATATTGTTACTTGACCAGG
CGTTAGTGTCTGATGTTGGTGACAGTGCAGAAGTAGCTGTTAAAATGTTTGATGCTTATG
TTAATACATTCTCATCAACTTTTAACGTGCCTATGGATAAGTTAAAAACTCTCATTGCAA
CAGCTGAGACTGAACTTGCTAAGAATGTGTCTTTAGATAATGTCCTTTCAACATTTATCT
CAGCAGCTC---GTCAAGGGTTTGTTGATTCTGATGTTGATACTAAGGACGTTGTGGAAT
GTCTAAAAATTTCTCATCAATCAGACATTGAAGTTACAGGTGACAGTTGTAATAACTATA
TGCTCACCTATAACAAAGTGGAAAACATGACGCCTAGAGATCTAGGTGCTTGTATTGATT
GCAGTGCACGTCATATTAATGCACAAGTAGCAAAAAGTCACAACATTTCTTTGATTTGGA
ACATTAAAGATTTCATGTCGCTGTCTGAACAACTGCGTAAACAAATACGTAGTGCTGCTA
AGAAGAATAACTTGCCTTTTAAGTTGACATGTGCAACTACTAGACAAGTTGTTAATGTAG
TAACAACAAAGATAGCACTTAAAGGTGGTAAATTTGTTAC---------AAATTGGTTTA
AGTACTTGCTTAAAGCCACATTAGTT---TGTGTTGTTATAGCTTGTGTC----------
-TTTTACTT-TATTACACCTG----TACACGTGCTTACTAA---GCATGGTGA---TTTT
GCAGATGAAATCATTGGTTACAAAGCTATTGAAGATGGTGTCACACGTGACATTTCATCT
AACGACAATTGCTTTGCTAATAAACACGTTGGATTTGACTC-ATGGTTTAGTCAACG---
TGGTGGTTCTTATACTAATGATAAGACTTGTCCAATTGTGGCTGCCGTCATAACTCGTGA
TGTAGGATTTGTAGTTCCTGGTTTACCAGGAACAATTTTCCGTACATTAAGT--GGTGAC
TTTTTACATTTCTTACCTAGAGTGTTTAGTGCTGTTGGCAATATTTGCTATACACCATCC
AAACTTATAGAGTACACTGACTTCGCAACATCAGCCTGTGTTTTAGCAGCTGAATGTACC
ATATTCAAAGATGCAGCTGGAAAGCCTGTGCCATATTGTTATGACACTAATGTGCTCGAA
GGTTCTGTACCTTATGAATCACTCCGTCCAGACACACGTTATGTCTTGATGGATGGTTCT
A---TTATACAATTCCCTAACACGTACCTTGAAGGTTCTGTTAGAGTTGTTACAACTTTT
GACTCTGAGTACTGTAGACATGGTACTTGTGAAAAATCTGAAGCTGGCATCTGTGTTTCC
ACTAGTGGTAGATGGGTGCTTAATAATGATTATTATAGATCATTACCTGGTGTGTTTTGT
GGTGTTGATTCTGTAAATCTCTTAACAAA-TATGTTTACACCTTTGATTCAACCTATTGG
TGCTTTAGACATATCAGCTTCAATTGTTGCAGGTGGTTTAGTTGCTATATTTGTAACTTG
TCTTGCATACTATTTTATGAGGTTCAGGAGAGCTTTTGGCGAATACAGTCA------TGT
AGTTGCCTTTAATACTCTCTTGTTTTTGATGTCCTTTAC-TGTACTCTGTCTTACGCCTG
TGTATAGTTTCTTACCAGGTGTTTATTCAGTTTTTTATTTGTACTTGACATTTTATCTTA
CTAATGATGTTTCATTTTTAGCTCATGTTCAATGGATGGTCATGTTCACTCCTTTAGTAC
CTTTCTGGATTACAATTGTTTATGTCATTTGTATATCTACTAAGCATTGTTACTGGTTCT
TTA-GTAATTACCTTAGACGTAGAGT---TGTCTTTAATGGTACTTCCTTTA---GCACT
TTTGAAGAAGCAGCTTTGTGTACATTCTTGCTTAACAAGGAAATGTATCTTAAATTGCGT
AGTGAAACTTTACTTCCACTGACGCAATATAATAGATACTTAGCGCTTTACAACAAGTAC
AAATACTTTAGTGGAGCCATGGACACAACTAGCTACAGAGAAGCAGCATGCTGTCATCTT
GCTAAGGCTCTAAATGATTTCAGTAACTCAGGTTCTGATGTGCTCTACCAACCACCACAG
ACATCCATTACATCGGCTGTCCTTCAAAGTGGATTTAGAAAAATGGCTTTTCCATCTGGT
AAGGTAGAAGGTTGTATGGTGCAAGTTACTTGTGGAACAACTACACTTAATGGTCTTTGG
CTTGATGATGTGGTCTATTGTCCAAGACATGTGATCTGCACAGCTGAAGATATGCTTAAT
CCAAATTATGAGGATTTGCTTATTCGTAAATCTAACCATAATTTTCTGGTACAAGCTGGT
AATG----TTCATT-----TGAGAGTTATCGGACATTCTATGCAAAATTGTGTTCTTAAG
CTGAAAGTTGACGCTGCCAACCCTAAGACACCAAAATATAAGTTTGTTCGAATTCAACCC
GGACAGACTTTTTCAGTATTAGCTTGTTACAATGGTTCACCATCAGGT--GTTTACCAGT
GTGCTATGAGACCTAATTTTACTATTAAAGGATCATTCCTTAATGGTTCTTGTGGTAGTG
TTGGTTTTAACATAGACTATGACTGTGTCTCTTTTTGCTACATGCATCACATGGAACTTC
CAACAGGAGTACATGCGGGCACAGATTTAGAAGGTACCTTCTACGGACCTTTTGTTGACA
GACAGACAGCTCAAGCAGCTGGTACAGACACAGTCATTACTATAAATGTTTTGGCTTGGT
TGTATGCAGCTGTTATTAATGGAGATAGATGGTTTCTTAACAGATACACAACTA------
---CTCTTAATGATTTCAACTTAGTTGCTATGAAGTTCAACTA------TGAACCT-CTC
ACACAAGATCATGTTGATATTCTAGGACCACTATCAGCTCAAACTGGTATTGCTGTCTTA
GATATGTGTGCTTCATTAAAGG----AATTGCTCCAAAATGGTGTGAACGGTCGCACTAT
CTTAGGTAGTGCCATATTAGAAGATGAGTTTACACCATTTGACGTTGTTAGACAATGTTC
AGGTGTAACTTTTCAAAGTGCTATTAAAAGAACTGTCAAAGGTACTCACCATTGGTTGTT
GTTAACAATCTTGACATCTCTTCTTGTATTGGTTCAAAGTACTCAATGGTCTTTGTTCTT
CTTTGTTTATGAAAATGCCTTCTTGCCTTTCGCTTTAGGTATAA-TTGCTATGTCTGCTT
TTGCTATGATGTTTGTTAAGCATAAGCATGCATTCTTGTGTCTATTCCTGTTACCTTCCT
TAGCTACTGTAGCTTACTTTAATATGGTCTACATGCCTGCTAGTTGGGTGATGCGTATCA
TGACTTGGTTGGACATGGTTG-ATACCAGCTTGTC--------TGGTTATAAACTTAAGG
ACTGTATC-------ATGTATGCATCAG-----CTATTATCTTACTCATACTTATGAC-A
GCAAGAACTGTTTATGATGATGGTGCTAGGCGTGTA---TGGACACTAATG-AATGTTCT
TACACTTGTTTATAAAGTCTATTATGGTAATGCTTTAGATCAAGCAATTTCTATGTGGGC
TCTTATTATCTCTGTCACCTCTAACTATTCAGGC---GTTGTTACAACCGTCATGTTCTT
GGCTAGAGGTATTGTCTTTATGTGCGTTGAGTATTGTCCAATTCTCTTTATTACAGGTAA
CACCTTACAGTGTATA-----------ATGTTGGTG-TACTGC-----TTTTTAGGCTAT
TTTTGTACTTGTTATTTTGGCCTCTTTTGTTTACTCAATCGTTACTTTAGACTTACCCTT
GGTGTTTACGATTATCTCGTTTCCACACAAGAGTTTAGATATATGAATTCACAAGGTCTT
TTACCACCTAAGAACAGCATAGATGCCTTCAAACTAAATGTTAAGCTTTTAGGTATTGGT
GGCAAACCCTGTATCAAAGTAGCAACTGTTCAATCAAAGATGTCAGATGTGAAATGTACT
TCTGTAGTC----CTTCTCTCAGTTTTACAACA-----ACTTAGAGTTGAATCATCTTCA
AAGTTGTGGGCACAGTGTGTGCAATTGCACAATGATATACTTCTTGCAAAGGACACCACT
GAAGCATTTGAAAAANTGGTTTCATTACTGTCTGTGTTGCTATCCATGCAAGGTGCTGTA
GACATAAACAAACTCTGTGAAGAAATGTTGGACAACAGAGCAACATTACAGGCTATTGCT
TCAGAATTTAGTTCTTTACCATCNTATGCTGCCTTTGCTACAGCTCAAGAAGCTTATGAG
CAAGCGGTGGCTAACGGTGA---TTCTGAAGTGGTTCTTAAAAAGTTAAAGAAATCTCTG
AATGTGGCAAAGTCTGAATTTGACCGTGATGCGGCCATGCAGCGTAAGCTAGAAAAGATG
GCTGATCAAGCTATGACCCAAATGTACAAACAGGCACGGTCTGAAGACAAGAGGGCAAAA
GTCACTAGTGCAATGCAAACTAT-GCTTTTCACTATGCTTAGAAAACTTGATAATGATGC
TCTAAACAACATTATCAATAATGCCAGAGACGGTTGTGTTCCACTGAACATAATCCCCCT
TACTACTGCAGCCAAACTAATGGTTGTTGTACCTGACTATAACACCTATAAAAATACTTG
TGAAGGTAGTACTT-------TTACTTATGCCTCAGCACTTTGGGAAATTCAACAAGTTG
TTGATGCAGATAGCAAAATAGTCCAACTTAGTGAAATTACTATGGACAATTCTCCTAATA
TTGCTTGGCCTCTTATTGTA-ACAGCTTTAAG--AGCCAATTCAGCTGTCAAACTTCAGA
ATAATGAACTGAGTCCCGTAGCACTTCGACAGATGTCATGTGCTGCAGGTACTACACAAA
CAGCTTGTAATGAGGATAATGCATTAGCCTACTATAACACATCAAAGGGAGGTAGGTTTG
TTTTGGCATTACTATCTGATCTTCAAGATCTCAAGTGGGCCAGATTTCCTAAATCTGATG
GTACTGGCACCATTTATACAGAGCTGGAACCACCTTGTAGGTTTGTTACAGACACACCAA
AAGGACCTAAAGTAAAGTATTTGTACTTCATTAAGGGTTTGAATAATTTGAATAGAGGTA
TGGTACTGGGCAGCTTAGCTGCTACTGTACGTTTACAAGCTGGTAATGCAACAGAAGTGC
CTGCCAACTCA-ACTGTTCTTTCTTTCTGTGCATTTGCTGTAGATGCATCAAAAGCTTAC
AGAGACTACCTAGCAAGTGGAGGACAACCAATAACAAATTGTGTTAAGATGTTGTGTACA
CATACAGGTACTGGTCAGGCAATAACTGTAACACCGGAAGCCAATATGGATCAAGAATCC
TTTGGTGGTGCTTCTTGTTGCTTGTACTGTAGATGCCACATAGATCATCCTAACCCTAAA
GGTTACTGTGAGCTTAAAGGTAAGTATGTACAAATACCTACCACTTGTGCTAATGACCCA
GTGGGTTTTACACTTAAAAACACAGTCTGTACCGTCTGCGGCATGTGGAAAGGTTATGGC
TGTAGTTGTGATCAACTC---CGCGAACCTATGCTTCAGTCTGCTGATGCACA-GTCGTT
TTTAAACGGGTTTGCGGTGTAAGTGCA---GCCCGTCTTACACCGTGCGGCACAGGCACA
AGCACTGATGTC-GTGTATAGGGC-TTTTGACATCTACAAT------GAAAAAGTAGCTG
GTTTTGCTAAGTTCCTTAAAACAAATTGTTGCCGTTTTCAAGAAAAAGACGAAGATGGTA
ACCTGATAGATTCCTACTTCATAGTTAAGAGACATACTTTCTCTAACTATCAACATGAAG
AAGCTATTTATAACTTGCTTAAAGATTGTCCGGCTGTTGCTGTTCATGATTTTTTCAAGT
TTAGAGTAGATGGTGACATGGTACCACACATATCACGTCAACGTCTAACTAAATACACAA
TGGCAGACTTAGTCTATGCCTTACGTCACTTTGACGAAGGTAATTGTGACACTCTTAAAG
AAATACTTGTCACATACAATTGTTGTACTGATGACTATTTTAATAAGAAGGATTGGTATG
ATTTTGTAGAGAATCCTGACATTTTACGCGTATATGCTAACTTAGGTGAGCGTGTACGTC
AAGCATTATTAAAGACTGTACAGTTTTGCGATGCTATGCGTGATGCAGGTATTGTAGGTG
TACTAACTCTAGATAATCAAGATCTCAATGGGAACTGGTATGATTTCGGAGATTTCATAC
AGACTACACCAGGTAGTGGGGTTCCTATTGTTGATTCTTATTATTCATTGCTAATGCCTA
TTCTCACACTTACGAGGGCATTAGCTGCTGAGTCTCATCTAGACGCTGATTTGACAAAAC
CTTATGTAAAATGG-GATTTGTTAAAATATGATTTCACGGAAGAAAGGTTAAACCTTTTT
AACCGTTATTTCAAGTATTGGGATCAAACCTACCACCCAAATTGTGTTAACTGTTTGGAT
GACAGATGCATTCTGCATTGCGCAAACTTTAATGTGTTATTCTCTACTGTTTTTCCACCA
ACAAGTTTTGGTCCATTAGTGAGAAAAATTTTTGTTGATGGTGTACCTTTTGTAGTTTCA
ACAGGTTACCACTTCAGAGAGCTAGGTGTTGTACATAATCAAGATGTAAACATACATAGC
TCGAGACTTAGTTTTAAGGAACTATTAGTGTATGCTGCTGATCCTGCTATGCATGCAGCT
TCTGGTAATCTTTTGCTAGACAAACGCACTACATGCTTTTCAGTAGCAGCACTAACGAAC
AATGTTGCTTTTCAAACTGTCAAACCAGGTAATTTTAACAAAGACTTTTATGACTTTGCT
GTCTCTAAAGGCTTCTTTAAAGAAGGGAGTTCTGTTGAACTCAAACATTTCTTCTTTGCC
CAAGATGGTAATGCTGCTATTAGCGATTACGACTATTATCGGTACAATTTACCAACTATG
TGTGATATCCGACAGCTACTATTTGTAGTAGAAGTTGTTGATAAATATTTTGATTGTTAT
GACGGTGGTTGTATTAATGCAAACCAAGTCATAGTAAACAATTTAGATAAATCTGCCGGA
TTTCCATTTAACAAATGGGGAAAAGCCAGACTTTATTATGATTCTATGAGCTATGAGGAT
CAAGATGCACTCTTCGCTTATACTAAGCGTAATGTCATCCCTACTATAACCCAAATGAAT
CTTAAGTATGCCATTAGTGCTAAAAATAGAGCTCGCACCGTTGCAGGTGT----------
--TTCTATTTGTAGTAC-TATG--------ACTAATAGACAGTTTCA---TCAAAAACT-
------------------------------------------TTTGAAATCCATAG----
--CCGCCACAA------GAGGTGCCA-------CTGTTGTCATCGGAACTAGT-------
-------------------AAATTCTATGGTGGCTGGAACAATATGTTAAAAACTGTTTA
CAGTGATGTAGAAAATCCACACCTTATGGGTTGGGATTATCCAAAATGTGATAGAGCCAT
GCCTAACATGCTTAGGATAATGGCTTCTCTTGTTCTTGCTCGCAAACATACTACTTGCTG
TAGTTTGTCACATCGTTTCTATAGATTAGCTAACGAATGTGCACAAGTTTTAAGTGAAAT
GGTCATGTGTGGCGGTTCACTATATGTGAAACCAGGTGGTACATCTTCAGGAGATGCCAC
AACTGCTTATGCTAATAGTGTCTTCAACATTTGTCAGGCTGTTACTGCCAATGTGAATGC
ACTTCTATCAACTGATGGCAACAAGATTGGCGATAAGTATATTCGCAATCTTCAACACAG
ACTTTATGAATGTCTCTATA-GGAATAGAGATGTTGATACAGACTTTGTCAATGAATTTT
ACGCTTACTTGCGTAAACATTTTTCAATGATGATACTTTCTGATGATGCTGTTGTTTGCT
TTAATAGCACCTACGCATCACAGGGTCTTGTAGCTAGCATAAAGAATTTTAAATCAGTTC
TTTATTATCAAAATAATGTTTTTATGTCTGAGGCAAAATGCTGGACTGAGACTGACCTTA
CAAAGGGACCTCATGAATTTTGCTCTCAACACACTATGCTAGTTAAACAAGGTGATGATT
ATGTGTACTTGCCCTATCCTGATCCATCACGCATTTTAGGCGCAGGTTGTTTTGTCGATG
ACATTGTCAAGACAGATGGTACACTAATGATTGAAAGATTTGTGTCATTGGCTATTGATG
CTTATCCACTTACTAAACATCCTAATCAGGAGTATGCTGATGTCTTTCATTTGTATTTAC
AATACATACGAAAGTTACATGATGAACTCACAGGACACATGTTAGACATGTATTCTGTTA
TGCTTACTAATGATAGTACTTCAAGGTATTGGGAGCCAGAGTTCTATGAAGCAATGTACA
CACCTCATACAGTCTTACAGGCTGTGGGAGCTTGTGTTCTCTGCAATTCACAGACTTCCT
TAAGATGTGGTGCGTGTATACGTAGACCCTTCTTATGCTGTAAATGTTGTTATGACCATG
TCATATCAACATCTCATAAATTGGTTTTGTCTGTTAATCCGTATGTTTGCAATGCCACGG
GTTGTGACGTCACAGACGTTACACAACTTTATTTAGGAGGTATGAGCTATTATTGCAAAG
CACAT-AAACCGCCTATTAGCTTTCCTCTTTGTGCTAATGGACAGGTTTTTGGTTTGTAC
AAAANCACATGTGTTGGTAGCGATAATGTTACCGACTTTAATGCTATAGCTACATGTGAT
TGGACAAATGCTGGTGATTACATTCTTGCGAACACCTGCACAGAAAGACTTAAACTTTTT
GCTGCTGAAACACTTAAAGCAACAGAGGAGACCTTCAAACTATCTTATGGTATTGCCACT
GTACGTGAAGTACTGTCAGATAGAGAATTATATCTTTCTTGGGAAGTAGGAAAACCTAGA
CCACCTCTCAATAGAAATTATGTGTTTACTGGTTACAGAGTAACTAAGAATAGTAAAACA
CAAATTGGTGAATACACTTTTGAAAAAGGTGATTATGGTGATGCTGTTGTTTACCGTGGT
ACAACAACTTATAAATTAAACGTGGGTGACTATTTTGTGTTAACATCACACACAGTCATG
CCACTGAGTGCACCAACATTAGTGCC-ACAGGAGCATTATGTTAGGATTACTGGCTTGTA
CCCTACACTCAACATTTCAGATGAGTTTTCTAGCAACGTAGCTAATTACCAGAAAGTTGG
TATGCAAAANTACTCAACTTTACAAGGACCACCAGGTACTGGTAAAAGTCATTTTGCTAT
AGGATTAGCATTGTACTATCCTTCAGCACGCATTGTTTATACAGCATGTTCACATGCAGC
TGTAGATGCACTGTGTGAAAAAGCATTAAAATATCTGCCCATTGATAAATGTAGCAGAAT
TATACCAGCACGTGCTCGTGTTGAATGCTTTGACAAATTCAAAGTTAATTCGACACTAGA
GCAATATGTGTTCTGTACAGTGAATGCACTACCAGAAGCAACAGCTGACATTGTGGTTTT
TGATGAGATATCAATGGCCACTAATTATGATTTAAGTGTTGTTAATGCTAGGTTAAGGGC
-AAAACACTAT-GTATATATAGGTGACCCTGCACAATTGCCAGCACCACGCACGTTGCTC
ACTAAGGGTACTCTAGAACCTGAGTACTTTAATTCTGTTTGCAGATTAATGAAAACTATA
GGTCCTGATATGTTTTTAGGTACTTGTAGAAGATGTCCTGCTGAAATAGTTGACACTGTA
AGTGCTCTAGTTTATGATAATAAACTTAGAGCTCATAAAGA--TAAATCACAACAGTGCT
TTAAAATGTTTTACAAGGGTGTTAT-AACAC-ATGATGTCTCATCTGCTATTAACAGACC
TCAAATTGGTGTAGTTAGAGAATTTCTAACACGCAACCCTACTTGGAGAAAGGCTGTTTT
CATCTCTCCTTATAATTCACAGAATGCTGTTGCTGCCAAAATATTAGGTTTACCAACACA
AACTGTGGATTCATCACAGGGTTCTGAGTATGACTATGTCATATTCACACAAACAACTGA
AACTGCACACTCTTGTAATGTTAACCGCTTTAATGTGGCCATTACTAGAGCAAAAATTGG
TATACTTTGCATAATGTCTGATAGAGACCTTTATGACAAATTACAATTTACAAGCCTTGA
AGTTCCACGTCGAAACGTGGCAACCTTACAAG-------CTGAAAATGTAACAGGGCTTT
TTAAGGATTGTAGTAAGGTTATTACAGGATTACACCCTACACAAGCACCAACTTACCTTA
GTGTTGATACAAAATTCAAGAC---TGAAGGTTTGTGTGTCGACATACCAGGAATACCAA
AAGACATGACCTATAGGAGACTCATCTCTATGATGGGTTTCAAAATGAATTATCAAGTTA
ATGGTTACCCTAACATGTTCATCACCCGCGAAGAAGCCATTAAACATGTTCGTGCATGGG
TTGGTTTTGATGTCGAAGGGTGTCATGCTACAAGAGAAGCTGTT-GGTACTAATTTACCA
TTACAGCTAGGCTTTTCAACAGGTGTCAATCTAGTAGCAGTTCCTACAGGCTACGTTGAT
ACACCTAATGCAACAGAGTTTTCTAGGGTGAGTGCTAAACCACCACCTGGTGACCAATTT
AAACATCTTATACCACTTATGTACAAAGGATTACCTTGGAACATTGTGCGTATAAAGATA
GTTCAGATGTTAAGTGACACACTTAAAAACCTTTCAGACAGAGTCGTTTTTGTCCTTTGG
GCACATGGCTTNGAGCTGACATCTATGAAATACTTTGTCAAAATAGGACCTGAACGCACT
TGTTGCTTATGTGACAAACGTGCTACCTGTTTTTGCACAGCATCTGATACTTATGCGTGT
TGGCATCACTCAGTTGGATTTGACTATGTCTACAACCCTTTCATGATTGATGTTCAACAA
TGGGGTTTTACTGGTAACCTTCAAAGTAACCATGACCAATACTGTCAAGTACACGGTAAT
GCACATGTTGCTAGTTGTGATGCTATCATGACTAGATGTTTAGCAGTCCATGAATGCTTT
GTTAAGCGTGTTGACTGGACCATTGAATATCCTATTATAGGTGATGAGCTGAAGATAAAT
GCAGCATGCCGTAAAGTACAACATATGGTAGTAAAGGCTGCATTACTTGCTGATAAGTTT
CCAGTTCTTCATGATATTGGTAATCCAAAAGCTATAAAATGTGTACCTCAAGCAGACACA
GATTGGAAGTTTTATGATGCTCAACCTTGTAGTGATAAAGCTTATAAAATAGAGGAATTA
TTCTATTCCTATGCTACCCATTCTGATAAATTCAAGGATGGTGTTTGTCTTTTCTGGAAC
TGCAACGTTGACAGATACCCAGCAAATGCAATAGTCTGCAGATTTGACACAAGAGTTCTG
TCCAATCTAAACTTACCAGGTTGTGATGGTGGTAGTTTGTATGTAAATAAACATGCTTTC
CACACACCAGCTTTTGACAAGAGTGCTTTTGTAAATCTTAAGCAATTACCATTCTTTTAC
TACTCAGATAGCCCTTGTGAGTCTCATGGCAAACAAGTGGTGTCA-----GACATAGATT
ATGTACCTTTAAAGTCTGCAACGTGTATTACACGTTGTAACTTAGGTGGGGCTGTTTGCA
GACATCATGCGAATGAATACAGATTGTATTTAGACGCCTATAATATGATGATTTCTGCTG
GTTTTAGCCTTTGGATTTACAAACAATTTGATACCTACAATCTCTGGAACACTTTTACAA
GACTCCAGAGTTTAGAAAATGTGGCTTTCAATGTTATTAATAAGGGACATTTCGATGGAC
AGCAAGGTGAAACACCTGTTTCTATCGTTAATAACACTGTCTACACAAAAGTAGATGGTG
TTGATGTTGAATTGTTTGAGAACAAAACAATACTACCTGTTAATGTAGCGTTTGAGCTCT
GGGCTAAGCGCAATATCAAACCTGTTCCAGAAGTGAAAATACTCAACAATTTGGGTGTTG
ACA-TTGCTGCTAATACGGTGATTTGGGACTACAAAAGAGAAGCCCCTGCACATGTTTCT
ACAATTGGAGTTTGTACTATGACTGACATAGCAAAGAAATCTACTGAAACTGCATGTTCA
CCACTCACTATCTTATTTGATGGTAGAGTTGAAGGACAAGTTGACTTATTCAGAAATGCC
CGTAATGGTGTTTTAATAACTGAGGGTAATGTAAAAGGATTACAACCATCAGTAGGTCCA
AAACAAGCTAGTCTTAATGG----------------AGTCACATTAATTGGTGAAGCAGT
GAAAACACAGTTTAACTATTATAAGAAGGTTGATGGTGTAGTACAACAACTACCTGAAAC
TTACTT-TACTCAGAGTAGAAATTTGCAAGAATTCAAACCCAGGAGTCAAATGGAAATTG
ATTTCTTAGAATTAGCTATGGATGAGTTCATTGAACGATATAAACTAGAAGGCTACGCTT
TCGAACATATCGTTTATGGAGATTTTAGTCATGGTCAGTTAGGTGGATTACATCTATTGA
TTGGACTTGCTAAGCGTTCTAAGGATTCACCACTAGAATTAGAGGATTTTATTCCTATGG
ACAGTACAGTT-A---AAAATTACTTTATTACAGATGCACAAACAGGGTCATCTAAGTGT
GTGTGTTCTGTTATAGATTTATTACTTGATGATTTTGTTGAAATAATAAAATCACAGGAT
TTATCAGTAGTTTCTAAAGTGGTTAAAGTGACTATTGACTATGCAGAAATTGCTTTTATG
CTTTGGTGTAAAGATGGCCATGTAGAGACATTTTACCCAAAATTACAATCTAGTCAAGCT
TGGCAACCTGGTGTTGCTATGCCGAACCTTTACAAAATGCAGAGAATGCTACTTGATAAA
TGTGATCTTCAAAATTATGGTGAAGCAGCAACTCTACCTAAAGGCATAATGATGAATGTT
GCAAAATATACTCAACTGTGTCAATATTTAAATACTTTGACTTTAGCTGTACCTTATAAC
ATGAGAGTAATACACTTTGGTGCTGGTTCTGATAAAGGAGTTGCACCTGGTACAGCAGTT
CTTAGACAGTGGTTGCCTACGGGTACACTACTTGTCGATTCTGATCTTAATGACTTCGTC
TCTGACGCTGATTCTACTTTAATAGGTGACTGTGCAACCGTACACA-CTGCTAATAAATG
GGATCTCATTATTAGTGATATGTACGATCCTAAAACCAAACATGTAACAAGAGAAAATGA
CTCTAAAGAGGGGTTTTTCACTTACATCTGTGGATTTATACAACAAAAGTTAGCCCTTGG
AGGTTCTGTGGCCATAAAGATAACAGAGCATTCTTGGAATGCTGATCTTTATAAACTCAT
GGGACACTTTGCATGGTGGACTGCTTTTGTTACTAATGTAAATGCCTCTTCTTCAGAGGC
ATTTTTAATTGGATGTAATTATCTTGGCAAACCACGTGAACAAATAGATGGTTATGTCAT
GCATGCAAATTACATATTCTGGAGGAATACTAATCCAATTCAATTATCTTCCTATTCATT
ATTTGACATGAGTAAATTTCCTCTTAAATTAAGAGGGACAGCTGTCATGTCCTTAAAAGA
AGGACAAATCAATGATATGATATTGTCTTTACTTAGTAAAGGCAGACTTATTATTAGAGA
AAACAACAAGGTTGTGATTTCTAGTGATGTTTTAGTTAATAACTAAACGAA---------
--------C-----TATGTTTGTTTTTCTTTTTGT------------------CTTGCCT
TTGGTTTCCAGT------------CAATG-------------TGTCAATTTGACCA----
-CAAG--------------AACTGGAATACCGCCAGGTTATA-CCAATTCATCTACTAGA
GGTGTCTATTATCCAGACAAAGTTTTTAGGTCTTCAATTTTACATCTTA-----------
-CACAAGACCTTTTCTTACCTTTCTTTTCTAATGTTACTTGGTTTAACACCATACATCTA
AATT--------ATCAAGGAGGCT-TTAAGAAGTTTGACAATCCTGTTTTACCATTNAAT
GATGGTGTTTACTTTGCCTCCACG----GAAAAGTCCAATATTATACGCGGTTGGATTT-
----TTGGAACAACACTTGATGCCAGAA----CTCAATCTCTTCTAATAGTTAACAACGC
AACCAATGTTGTTATCAAAGTATGTGAGTTTCAGTTTTGCACTGATCCATTTTTAGGTGT
TTACTATCATAACAACAATAAAACATGGGTTGAAAATGAGTTTAGAGTTTATTCAAGTGC
CAACAAT---TGCACTTTCGAATACATTTCTCAACCTTTTCTTATGGA---CCTTGAAGG
AAAGCAAGGT---------AATTTTAAGAACCTTAGAGAGTTTGTGTTTAAAAATGTTGA
TGGTTATTTCAAGATTTACTCTAAACACACACCTATTGATTTAG-------------TGC
GCGACCTCCCCAGAGGTTTTGCTGCATTGGAAC---------------------------
CACTGGTGGACCTCCCTATAGGTAT-----TAATATTACCAGATTCCAAACATTGCTTGC
TTTACATAGAAGTTATCTTACACCTGGTAAGCTAGAAAGTGGCTGGACAACTGGAGCTGC
TGCTTACTATGTAGGTTACCTACAACAGAGGACTTTTCTCTTAAGTTACAATCAAAATGG
AACCATTACAGATGCTGTTGATTGTTCACTAGACCCTCTTTCAGAGACAAAGTGCACATT
AAAATCCCTAACAGTTGAAAAAGGAATTTACCAGACTTCTAACTTCAGAGTTCAACCAAC
AATCAGTATAGTTAGATTTCCTAATATTACAAACTTATGTCCATTTGGAGAAGTGTTTAA
CGCATCCAAATTTGCATCAGTTTATGCTTGGAA--------CAGGAAGAGAATTAG---C
AATTG--TGTTGCTGATT---ACTCTGTACTTTATAACTCTACATCATTTTCCAC-----
----TTTTAAATGTTATGGAGTTTCACCTAC-AAAACTCAATG-ACCTTTGCTTCACCAA
TGTGTATGCAGACTCATTTGTTGTTAAAGGTGACGAGGTTAGACAAATAGCACCCGGACA
A----ACTGGTGTTATTGCTGATTATAACTATAAGCTGCC---AGATGATTTTACTGGTT
GTGTTATTGCTTGGAACTCAGTTAAGCAAGATGCTTTGACTGG---TGGTAATTATGGTT
ATTTGTATAGATTATTTAG----------AAAGTCTAAGCTTAAAC-CATTTGAGAGAGA
---------------TATTTCCACTGAAATATACCAAGCCGGCAGCACACCCTGTAACGG
TCAAGTTGGTCTAAATTGTTATTATCCTCTTGAAAGGTATGGTT------------TTCA
CCCAACTACAGGTGTTAACTACCAACCTTTTA-GAGTGGTTGTTTTATCATTNGAGTTAC
TTAATGGACCAGCTACT--------------------GTTTGTGGACCCAAATTGTCTAC
AACACTAGTTAAAGACAAATGTGTCAATTTCAACTTTAACGGTTTAACTGGCACAGGTGT
TCTTACAACATCTAAGAAACAGTTTCTGCCTTTT-----CAACAATTTGGTAGAGACATC
TCTGACACTACTGATGCTGTCCGTGACCCACAGACACTTGAAATACTTGACATTACCCCT
TGCTCTTTTGGAGGAGTTAGTGT---------GATAACACCAGGTACAAACACTTCTAAT
CAAGTGGCTGTACTTTACCAAGATGTTAACTGTACTGAAGTGCCTATGGCCAT-------
-----TCATGCAGAACAACTTACACCTGCCTGGCGTGTTTACTCTGCAGGAGCAAATGTG
TTTCAAACAAGAGCAGGCTGTTTAGTAGGTGCTGAGCATGTCAACAATTCTT--------
-ATGAAT-GTGACATTCCAGTCGGTGCTGGCATATGTGCAAGTTACCATTCCATG--TCA
TCATT----------TCGTAGTGTCAACCAGCGTTCAAT--CATTGCTT---------AC
ACTATGT----CTTTAGGTG---------CAGAAAAT----------T---CAGTTGCTT
ATTCTAATAATTCAATT------------------------------------GCCATAC
CTACTAATTTTACAATAAGTGTTACCACAGAAAT-TCTACCAGTGTCAATGACTAAGACT
TCTGTAGAT---TGTACTATG-TACATCTGTGGAGATTCAATTGA----GTGTA--GTAA
TTTATTGCTACAA-------------TATGGCAGTTTTTGCACACAATTAAACCGTGCTT
TGA---CTGGGAT-TGCTGTTGAAC-AAGAC----------AAAAACACACAAGAAGTTT
TTGCCCAGGTTAAACAAATCTACAAAACACCACCTATTAAAGATTTTGGTGGC---TTTA
ACTTTTTACAAATATTGCCA------GATCCA--------------TCAAAACCAAGCAA
GAGGTCATTTA---TTGAGGATTTACTCTTCAACA--AAGTGACACTTGCTGAT-GCTGG
CTTCATCAAACAATATGGT----GATTGCCT------TGGTGATATTGCTGCTAGAGATC
TCATCTGTGCACAAAAGTTCAATGGACTCA-----CGGTTCTACCGCCTTTGCTCACAGA
TGAAATGAT--TGCTCAATACACTTCTGCACTACTTGCTGGAACAATCACCTCAGGTTGG
ACCTTTGGTGCAGGAGCTGCTTTACAA--ATACCCTTTGCAATGCAAATGGCTTACAGGT
TTAATGGCATTGGAGTCA----CTCAGAATGTT--CTATATGAGAATCAGAAATTAATTG
CCAATCAGTTCAACAGTGCTA----TTGGC--AAAATACAGGATTCACTTTCATCTACGG
CTAGTGCACTTGGTAAACTTCAAGACGTCGTAAATCAAAATGCACAGGCTTTAAACACAC
TTGTCAAACAACTTAGTTCCAATTTTGGAGCTATTTCGAGTGTGCTTAATGATATTCTTT
C--ACGTCTTGACAAAGTTGAGGCTGAAGTGCAAATTGATAGGTTAATCACAGGAAGACT
ACAGAGT---CTTCAAACTTATGTGACACAACAATTAATCA---GAGCAGCAGAAATCAG
AGCTTCT----GCTAATCTTGCTGCAACAAAAATGTCTGAGTGCGTACTCGGACAATCTA
AAAGAGTTGATTTTTGTGGAAAAGGCTACCATTTAATGTCTTTCCCTCAATCAGCACCGC
ATGGTGTTGTTTTCTTGCATGTTACTTATGTACCTGCACAAGAAAAGAACTTTACTACTG
CTCCTGCTATTTGTCATGAAGGAAAAGCACACT----------TCCCTCGTGAAGGTGTC
TTCGTT---TCAAATGGCAC--------TCATTGGTTTATTACACAAAGGA----ATTTT
TATGAACCTCAAATTATTACCACTGACAACACATTCGTCTCTGGTAGCTGTGATGTTGTA
AT-TGGAATAGTCAACAACACAGTTTATGATCCTTT--GCAACCCGAGCTTGACTCA-TT
TAAGGAGGAGTTAGACAAATACTTCAAAAATCACA-CATCACCAGATGTTGATCTTGGCG
ACATATCTGGCATAAATGCTTCGGTCGTCAACATA--CAAAAAGAAATTGACCGCCTCAA
TGAGGTTGCCAAAAATTTGAATGAATCACTCATTGACCTACAAGAGCTTGGAAAATATGA
GCAATACATCAAATGGCCTTGGTACATTTGGCTTGGTTTTATAGCTGGGCTAATTGCTAT
CATTATG---GTCACAATCATGCTATGTTGTATGACTAGTTGCTGTA------------G
TTGCCTCAAGGGTTGTTGCTCTTGCGGTTCCTGCTGCAAATTTGATGAAGACGATTCAGA
ACCTGTTCTGAAAGGAGTCAAATTACATTACACATAAACGAACTTAATGGATTTGTTTAT
GAGAATTTTTAATCTTGGATCTGTAACATTCAAACCAGGAAAAATTGAAGATGCTACTCC
TTCAGATTCTATTCGCGCTACTGCAACGATACCGATACAAGC-CTCACTCCCTTTCGGAT
GGCTTATTGTTGGCGTTGCA--CTTCTTGCTGTTTTTCAGAGCGCTTCCAAAATAAT---
--TACACTCAAAAAGAGGTGGCAATTTG-----CTCTCTCCAAGGGTGTTCATTTTGCTT
GCAACTTGCTTCTACTATTTGTTACAGTCTACTCTCACCTTTTGCTTGT-----------
TGCTGCTGGCCTTGAAGCCCAATTTCTCTATCTTTACGCTTTAGTTTATT------TTCT
GCAAAGT---------------GTTAATGCTTGCAGAATTATTATGAGGCTTTGGCTGTG
CTGGAAGTGCAGATCCAAAAATCCATTACTTTATGATGCCAATTACTTTCTTTGCTGGCA
--------TACTAATTGCTATG--ACTATTGTATACCATATAATAGCATAACTTCTTCAA
TTGTCATTACATC--AGGTGATGGCACTCCAAGTCCTATTACAGACCATGACTACCAAAT
TGGTGGTTATACGGAAAAGTGGGAATCTGGTGTTAAAGACTGTGTTACATTACATGGTTA
CTTTACATCAGAATGCT--------ACCAGCTGTACTCTACACAACTTAGTACAGATACT
G----GTGTTGA----ACATACTACCTTCTTCATTTACAG--T---AGAATTGTGGATGA
ACCAGAAGACCATGTT-------------CAAATTCACACAATCGACGGCTCATCAGGAG
TTGTAAATCCAGCAATGGATCCTATCTATGATGAGCCGA----CGACGACTACTAGCGTG
CCTTTGTAAGCACAAGCTGATGAGTACGAACTTA-------TGTACTCATTCGTTTCGGA
AGAGACAGGTACGTTAATAGTTAATAGCGTACTTCTTTTTCTTGCTTTCGTGGTATTCTT
GCTAGTCACACTAGCCATCCTTACTGCGCTTCGATTGTGTGCGTACTGCTGCA-------
ATATTGTTAACGTGAGTTTAGTTAAACCTTCTTTTTACGTCTA---------CTCACGTG
TTAAAAATCTGAATTCTTCT---AGAGTTCCTGATCTTCTGGTCTAAACGAACTAAATAT
T---TTAGTTTTTCTGTTTGGAACTTTAATTTTA---GCCATGTCAGCTA------ACAA
CGGTACTATTACCGTTGAAGAGCTTAAAAAGCTCTTAGAACAATGGAACCTAGTAATAGG
TTTCCTATTTCTAA---CATGGATTTGTCTTTT--------------------------A
CAGTTCGCCTATGCTAACAGGAATAGGTTTCTGTACATAATTAAGTTAATTTTC---CTC
TGGCTACTTTGGC-----CAGTAACTTTAGCTTGCTTTGTGCTTG------CTGCTGTTT
ACAGAATCAATTGGATTACCGGTGGAATCGCGATTGCAATGACTTGTCTTGTGGGCTTGA
TGTGGCTTAGCTACTTCATTGCTTCATTCAGGCTTTTTGCGCGTACGCGTTCCATGTGGT
CCTTCAATCCAGAAACA---------AACATACTGCTGAATGTGCCATTGCATGGTACAA
TTTTGACCAGACCACTCCTAGAAAGTGAACTTGTCATCGGTG------------------
-----CTGTGATCCTCAGAGGACACCTTCGCA----------------------------
--------TTGCTGGA-----------CATCATCTAGGACGC--------------TGTG
ACATCAAGGACCTGCCAAAAGA---AATCACTGTAGCTACATCACGAACGCTTTCTTATT
ACAAATTGGG---AGCTTCGCAGCGTGTAGCCGGTGACTCAGGTTTTGCTGCATACAGTC
GCT----------------------ATCGGATTGGCAACTACAAACTAAAC------ACA
GACCATTCCAATAGCAGTGACAATATTGCTTTGCTTGTACAGTAAGTGACAACAGATGTT
TCATCTCGTTGACTTTCAGGTTACTATAGCAGAGATA-CTTATTATTATTATGAGAACTT
TCAAGATTTCCATTTGGAACCTTGATTACATCATTAATCTCATAATTAAAAATTTATCTA
AGCCTTTAACTGAAAATAAATATTCTCAGTTAGACGAAGAGCAACCAATGGAGATTGATT
-------AAACGAACATGAAAATTATTCTTCTCTTGGCATTAGTTACTTTTGCTACATGC
GAACGTTACCACTACCA--AGAGTGTGTTAGAGGTACAACTGTACTAATAAAGGAACCTT
GCTCTTCTGGAAC----TTACGAGGGCAATTCACCA----TTTCATCCTCTTGCTGATAA
TAAATTTGCACTT-GCTTGCAC--AAGCCAACAATTTGCTTTTGCTTGCCCTGACGGTAC
TAAACATACCTTTCAGTTACGTGCGAGATCAGTTTCACCAAAACTTTT----CATCAGAC
AAGAGGAAGTT---CAAGAACTTTACTCACCACTCTTTCTCATAATTGCTG---------
CATTAGTGTTTATAACACTTTGCTTCACACTTAAGAGAAAGACAGAATGAGTGAAATTAC
ACTAATTGACTTCTATTTGTGCTTTTTAGCCTTT----------CTGCTATTCCTTGTTT
TAATTATGCTCATGATATTTTG------GTTTGCTTTGACAC-----TCCAA-GATGATG
ATGAGTGTTGCCAA----GTCTAAACGAACATG-AAATTTCTTGTTTTACTTGGAATACT
AACAACAGTACAC-ACATTCCATCAGGAATGTAGTTTA---------CAGTCATGTCAAT
TCAATTCACCTTATGTAG-------TTGATGATCCATGCCCTATACATTTCTACTCGAAA
TGGTATATTAGGGTCGGTGCTA----GAAAATCTGCACCATTGATTGAACTC---TGTG-
-TTGATGAAGTAGGTTCAAAAACACCTATTAA------ATACATCGACATTGGCAACTAC
ACTGTTTCTTGTTCACCGTTTAC-TATAAACTGTCAAGAACCT-AAATTAGGTAGTCTCG
TAGTTCGTTGTTCGTT-------------------CTATGAAGACT---------TTGTT
GATTACCATGACATTCGTGTTGTTTTAGATTTCATCTAAACGAACAAAC-AAAATGTCTG
A--------TAATGGACCCCA---AANTC------GTGCACCCCGC-------------A
TTACATTTGGTGGACCCTCAGATTCGACTGACAATAAC------CAGAATGGAGACCGCA
GTGGAGCAAGGCCAAAACAACGAAGGCCCCAGGGATTACCCAATAATACTGCGTCTTGGT
TCACCGCTCTCACTCAACATGGTAAGGAAGACCTTAGATTCCCTCGAGGACAAGGTGTTC
CGATTAACACCAATAGTACCAAAGATGACCAAATTGGCTACTACCGAAGAGCTACCAGAC
GAGTTCGTGGTGGTGACGGTAAAATGAAAGATCTCAGTCCACGATGGTACTTCTATTACC
TTGGAACTGGGCCAGAAGCTGGACTTCCCTATGGTGCTAACAAAGAAGGCATCATATGGG
TTGCAACTGAGGGAGCCTTGAATACACCAAAAGATCACATTGGCACCCGCAATCCAAACA
ACAATGCTGCAATCGTGCTACAACTTCCTCAAGGAACAGCTTTGCCTAAAGGTTTCTACG
CAGAAGGGAGCAGAGGCGGCAGTCAAGCTTCTTCACGCTCTTCATCACGTAGTCGCAA--
-----------TAGTTCCAGAAACTCAACTCCAGGCAGTAGTA---GGGGAACTTCTCCT
G------CTCGAATTGCTGGCAATGGTGGTGATGCTGCCCTTGCTTTGCTACTGCTTGAT
CGGTTGAATGCACTTGAGAGCAAAATGTCTGGTAAAGGCTCACAACAACAGAGCCAAACA
GTCACTAAGAAATCTGCTGCTGAGGCTTCCAAGAAACCTCGCCAAAAACGTACTGCCACT
AAACAATACAATGTCACTCAGGCATTTGGCAGACGTGGTCCTGAACAAACCCAAGGAAAT
TTTGGGGACCAAGAATTAATCAGACAAGGAACTGAGTACAAACATTGGCCGCAAATTGCA
CAATTTGCACCTAGCGCTTCTGCATTCTTCGGAATGTCGCGCATTGGCATGGAAGTCACA
CCTTCGGGAACATGGCTGACT--------------------------TACACAGGTGCCA
TCAAGCTTGATGACAAAGATCCAAGCTTCAAAGACAACGTCATACTGCTGAACAAGCACA
TTGACGCATACAAAACATTCCCACCAACAGAGCCTAAAAAGGACAAAAAGAAAAAGACTG
ACGAAAGCCAGCCTTTACCGCAGAGACAGAAGAAACAACAAACT--GTGACTCTTCTTC-
-------CTGCTGCAGATTTGGATGATTTCTCCAAACAATTGCAACAATCCATGAGCAG-
-----TGCTGATTCAACT-CAGGCTTAA--ACTCATGCAGACCACACAAGGCAG-ATGGG
CTATGTAAACGT-----TTTCGCTTTTCCGT-TTACGATACATAGTCTACTCTTGTGCAG
AATGAATTC---TCGTAGCTATACAGCA--CAAGTAGGTATAGTTAACTTTAATCTCACA
TAGCAATCTTTAATCAG--TGTGTAACATTAGGGAGGACTTGAAAGA--GCCACCACATT
TTCACCGAGGCCACGCGGAGTACGATCGAGGGTACAGTGAATAATGCTAGGGAGAGCTGC
CTATATGGAAGAGCCCTAATGTGTAAAAT-TAATTTTAGTAGTGCTATCCCCATGTGATT
TTAATAGCTTC-------------------------------------------------
----
>pangolin/Guangxi/P5E/2017|EPI_ISL_410541
------------------------------------GCTTTAACTTTTTACAAATCCCAG
GTAGCAAAACCAACCAACTCTCGATCTCTTGTAGATCTGTTCTCTAAACGAACTTTAAAA
---------------------------------TCTG-------TGTGGCTGTCACTTGG
CTGCATGCCT----AGTGCACTCACG-----CAGTAT----AATAATAATTAATTACTGT
CGTTGA---CAGGAAACGAGTAACTCGTCCGTCTTCTGCAGACTGCTTACGGTTTCGTCC
GTGTTGCAGTCGATCATCAGCATACC-TAGGTTTTGT-CCGGGTGTGACCGAA-------
--------AGGTAAGATGGAGAGCCTTGTCCCTGGTTTCAACGAGAAAA-CACACGTCCA
ACTCAGTTTGCCTGTTCTTCAGGTTCGCGACGTGCTAGTACGTGGCTTTGGAGACTCCGT
GGAGGAGGCTCTATCAGAGGCACGTCAACATCTTCTTGACGGCACTTGTGGCATAATCGA
TGTTGAAAAGGGAGTACTCCCCCAACTCGA---ACAGCCCTATGTGTTTGTCAAAC-GTT
CTGATGCCCGAACTGCTCCTCACGGCCATGTAA-----TGGTTGAA-------TTGGTGG
CAGAACTCGAT-----GGTGTTCAGTACGGTCGTAGC-----------------------
----------------GGTGAGACTCTTGGTGTTCTTGTACCACATGTTGGTGAAACACC
TGTTGCTTATCGCAAAATTCTTCTCCGTAAGAATGGTAATAAGGGAGCCGGTGGTCATAG
TTTCGGCATCGATCTAAAGTCTTATGACTTAGGTGACGAGCTTGGCACTGATCCCATTGA
TGACTTTCAAGTCAACTGGAACACTAAACATGGCAGTGGTGTAACTCGTGAGCTCATGCG
TGAGCTTAATGGGGGCGCATACACTCGCTATGTAGACAATAACTTCTGTGGCCCTGACGG
CTACCCTCTTGAGTGCATCAAAGACTTATTAGCTCGTGCTGGAAAGTCTTCTTGCTCTTT
GTCCGAACAACTGGACTTTATTGACACTAAAA--GAGGTGTGTACTGCTGCCGTGAACAT
GAAC-------------------ATGAAATTGTTTGGTACACGGAACGCTCCGACAAGAG
CTACGAATTACAGACACCTTTTGAAATCAAATTGG-----CAAAGAAAT-----------
--------TTGACAATTTCACAGGGGAATGTCCAAACTTTGTCTTCCCACTAAATTCTAC
AATCAAGACCA---TTCAACCACGTGTTGAAAAGAAAAAGCTTGAGGGTTTTATGGGTA-
GAATTCGATCTGTCTATCCTGTTGCATCACCAAATGAATGCAACCCAATGCACCTTTCGA
CGCTTATGAAGTGTGAACATTGTAGTGAAACTTCATGGCAAACTGGTGACTTCCTTAAAG
---CCACTTGTGAATTTTGTGGTACTGAAAATCAAGTCAAAGA-----AGGACCTACCAC
TTGTGGTTACCTTCCTCAAAATGCTGTAGTAAAAATTTTTTGTCCAGCATGTCATAATCC
AGAAATGGGACCTGAGCACAGTCTCGCAGAATACCATAATGAATCTGGTATTAAA-----
-ACCACTCTTCGTAAAGGTGGTCGTACCAAAGCA------------------------TT
TGGAGGATGTGTGTTCTCTTATGTGGGCTGTCACAAC-AAGTGTGCCTATTGGGTGCCTC
GTGCTGCTGCTAACGT------------AGGATGTAACCACACAGGAGTTGTGGG---AG
AAGGTTCTGAAAGTCTCAATG--ATAACCTTCTTGAAATACTTACTAAGGAGAAAGTCAA
CA-----TTAACATTGTTGGTGACTTTAAACTGACTGAAGAGATCGCCATAATCTTGGCA
TCTTTTTCTGCATCCACGAGTGCTTTCGTGGAAACTGTGAAGGGCTTGGATTGCAAGTCT
TTCAAACAAATTGTTGAATCCTGTGGTAACTTTAA------AGTAACCAAGGGAAAATTC
AAGAAGAATGCTTGGAATATTGGTGA---------ACCAAAGTCCATACTGAGCCCTCTG
TATGCATTTCCCTCAGAAGCT---GCTCGTGTGGTACGTTCCATTTTTTCACGCACTCTT
GAAACTGCTCAACACTCTGTG--------CGTGTCTTGCAAAAGGCCGCTATTACAATTC
TGGACGGAATTTCACAGTACTCACTCAGATTGATTGATGCTATGTTGTTCACGTC---TG
AACTTACAACAGACAGTATCGTAGTGATGGCATACGTCACAGGTGGTGTTGTAC------
----------AAATGACTACACAATGGCT--TACCAATATTTTTGGT---ACTGTGTATG
AAAAATT--GAAACCTAT-TCTTGACTGGCTTGAAGAGAAGTTCAAGGAAGGGATAAAGT
TTCTTAAGGACGGTTGGGA-----------GATTGTAAAATTCAT-CACAACCTGTTCTT
GTGAAATCATTGGTGGACAGCTTGTAGCATTC-ACCACTGAACTTAAAGACAGTGTGAAG
AAATTTTTCAA-ACTGGTTAACAAATTTCTTGCTCTTTGTGCTGATTCCATCGTCATTGG
TGGTGCAAAACTTAAAGCTTTGAATTTGGGAGAAACCTTTGTCGCACACTCCAGAGGACT
CTACAAAAAGTGTGTGAAATCCAGAGGAGACTCTGGTTTACTCATGCCTCTAAAAGCACC
AAAA----GAAGTTATCTTCCTTGATGGAGAAACTTTGCCTACAGAGGTACTTTCAGAAG
AAGTAA----TACTAAAAACTGGTGA----ATTACAACCACTTGAGGAACC---------
---AACTGCACAGGCAGTTGAAGTACCACTCGTAGGTACACCAGTTTGCATTA-------
--------ATGGATTAATGCTGCTTGAAATTAAAGA--------------TACTGAAAAG
TATTG---TGCTCTTGCACCTAACA----TGATGGTCA-----CTAATAATACCTTCACT
CTAAAAGGTGGTGCACCAACCAAAGTC---ACATTTGGTGATGACACAGTCATTGAAGTC
CAAGGCTACAAGAATGTGAATATCACATTTGAATTGGATGAACGAGTAGATAAAGTACTC
AACGAAAAGTGCTCTAACTACACTGTAGAACTTGGAACCAACATAGATGAATTGGCTTGT
GTTGTAGCTGAGGCAGTAATAAAGACTTTGCAACCTGTTTCAGAATTACTTACACCGCT-
--------------------AGGCATTGACTTAGACGAGTGGGGTGTTGCAACCTATTAC
TTGTTTGACGAGTCTGGTGAGTATACTTTGTCTTCACGTATGTATTGTTCATTCTATCCT
CC---AGATGAGGATTAT------GA------------------AGAAGAATACAGCGAA
GAGGAACAACCTGAACAACCAACTCAATATGAGTATGGTACTGAATCTGATTACAAAGGT
TTGCCTTTGGAATTTGGTGCATCTTC---------TGTACAACAACAGGAA---GAAC--
----------------AAGAAGAAGATTGGTTAGAAACTGAAGCTGAA------GTGGTG
GAACAAGAAG---------------------------TTACACCAACTGAG---------
---------CAAGAGGAAGAGCTACCAATCACTGAAATTGTTCCTGCAGTGGAACAAACT
ACAATTGTAGAGCTAGAATGTGAT---------------AATTTCACT------------
-GGTTATTTAAAA--CTCACTG------------------------ATAATGTTTCCATT
AAAAATGTGGATATTG-TAAGTGAGGCTAAAAATGTAAAACCTA--------------CA
ATAGTGGTTAATGCTGCTAATGTACACCTAAAACATGGTGGTGGTGT-TGCTGGTGCTCT
TAACAAAGCTACTAACAACGCTATGCAAATTGAGTCTGATGACT-ACATTGCCAGAAATG
GACCACTAAACGTGGGTGGTAGTTGTCTTCTAAATGGACACAATTTGGCTAAAAACTGCC
TTCATGTTGTTGGTCCTAATCTCAACAAGGGTGAAGACATTCAATTACTTAAAGTTGCCT
ATGAAAATTTCAATCATCATGAAAAATTACTTGCACCACTTCTCTCAGCAGGCATCTTTG
GTGCACAACCAAT-ACAGTCTTTGAAGGTGTGTATTGAAACAGTACGCACACAAGTCTTT
TTAGCTGTCTTTGACAAGGACCTCTATGAAGAACTTGTAGCTAGCTTTTTAGAAAT----
--------------------------GAAAAGTGAGACTAAAGT---ACAAGATCACTTT
GACGTCGTTGAGACTAAGGTTGA---AATTACACCTGAAGAATCTGCTTCAAGTGAGAAA
CCTACCAAGGAAGAGCCTAAAAAGGTGAAACCTTGTATTGAAGAAGTTAC----AACTAC
TCTAGAAG----AAACTAAGTTTCTTACAGAAAACTTGTTACTGTATGCAGACATTAATG
GTAATCTGTATCCAGATTCAACCAGTCTTGTGGAAAATGTTGATGTCACCTTCCTTAAAA
AGGATGCTCCTTAT-----ATAGTAGGTGACATAATTA--------CTAGTGGTAATTTA
ACAACCGTTGTCATACCAACAAAGAAAGCAGGTGGTACTACAGAAATGCTTGCAAAGGCA
TTGCGTAAAGTACCTACTGACCATTATATAACCACCTACCCCGGACAGGGTTGCGTTGGT
TATACAATTGAGGAAGCAAAAACAGCTCTTAAGAAGAGTAAGAGTGCTTATTATGTATTA
CCCTCTATAATTCCAAATAAGAAAGAAGAAATTCTTGGTACTGTTTCTTGGAACTTGCGT
GAAATGCTTACGCATGCTGAAGAAACACGTAAATTAATGCCTATTTGCATGGATACAAAG
GCTATAATGTCTACTGTGCAAAGGAAGTATAAGGGTATTAAGATACAGGAGGGAGTCGTG
[truncated: 6,205,300 more chars]
