# Supplementary material for: Master Regulator Analysis of the SARS-CoV-2/Human Interactome
Source: J Clin Med. 2020 Apr 1;9(4):982. doi: 10.3390/jcm9040982 (PMC7230814; doi:10.3390/jcm9040982)
Supplement: Supplementary file 1 [file jcm-09-00982-s001.zip › TableS2_MRA.xlsx]

## Sheet: Sheet1
Host Protein	MRA_SARS_NES	MRA_MERS_NES	MRA_INTEGRATED	p-value
EEF1A1	-2.89674	-4.2888	-5.08095	3.75554e-07
RNF128	-2.96148	-3.41644	-4.50987	6.48665e-06
MIF4GD	-2.63253	-3.54977	-4.37154	1.23372e-05
EIF4B	-2.69167	-3.37568	-4.29026	1.7846e-05
DCTN2	-1.70056	-4.30189	-4.24437	2.19204e-05
NDUFA10	-2.5767	-3.08818	-4.00567	6.18411e-05
ACE2	-2.79129	-2.70662	-3.88761	0.000101236
EIF3F	-1.63404	-3.85547	-3.88167	0.000103742
SFTPD	-1.76613	-3.64325	-3.82501	0.000130765
OCIAD2	-2.06646	-3.06789	-3.63053	0.000282837
BTF3	-2.19217	-2.45741	-3.28775	0.00100992
BCL2L2	-2.91334	-1.38097	-3.03654	0.00239312
RPS20	-1.49485	-2.70133	-2.96714	0.00300581
PFDN5	-1.41899	-2.74261	-2.9427	0.00325368
VKORC1	-0.720526	-3.39736	-2.91178	0.00359372
CAV1	-0.775587	-2.98521	-2.65929	0.00783062
PPIH	-1.87316	-1.46822	-2.36271	0.0181418
CAMLG	-2.11218	-0.958703	-2.17144	0.029898
C20orf27	-0.724997	-2.33797	-2.16584	0.0303232
PPIA	-1.08069	-1.88586	-2.09766	0.0359351
TMPRSS2	-1.84325	-0.915758	-1.95091	0.0510673
ENO1	-1.75999	-0.817215	-1.82236	0.068401
MARK3	-2.18634	-0.246233	-1.72009	0.0854159
FAHD1	-1.79427	-0.601683	-1.6942	0.090228
ND4L	-3.31123	0.983304	-1.64609	0.0997449
UBE2I	-0.967694	-1.33124	-1.62559	0.104036
MNAT1	-1.57013	-0.686966	-1.59601	0.110487
ATP6V1G1	-2.01466	-0.225863	-1.58429	0.113128
YWHAE	-1.93716	-0.0321179	-1.39249	0.163775
SGTA	-1.0198	-0.805887	-1.29096	0.196718
BCL2L1	-1.87461	0.21057	-1.17665	0.239334
CHMP2B	-2.70323	1.14362	-1.10282	0.270107
LAS1L	-2.84222	1.2929	-1.09554	0.273282
CHEK2	-0.156998	-1.37447	-1.08291	0.278849
IKBKB	-1.92627	0.395502	-1.08242	0.279066
CLEC4G	1.62556	-3.13877	-1.07	0.284618
NAE1	-2.68742	1.22276	-1.03567	0.300355
ISLR	2.44709	-3.83329	-0.980195	0.32699
CD209	1.91076	-3.0664	-0.817161	0.413837
SLC46A3	-0.121856	-0.996283	-0.790644	0.429152
PSMA2	-1.00133	-0.0139428	-0.717909	0.472814
RCAN3	1.88677	-2.89265	-0.711263	0.476921
TERF1	-2.297	1.45247	-0.597174	0.550391
SERPING1	1.35164	-2.18653	-0.590352	0.554955
BZW2	-2.39252	1.63374	-0.536539	0.591586
C11orf74	1.0901	-1.81576	-0.513119	0.607868
NPHP3	-2.04436	1.50548	-0.381047	0.703168
POLR2B	-3.32934	2.83405	-0.350218	0.726175
XPA	-2.29887	1.8237	-0.335998	0.736873
LCP1	2.78136	-3.25289	-0.333421	0.738816
COX2	0.646256	-1.10333	-0.323197	0.746546
H2AFY2	0.370141	-0.765659	-0.279673	0.779728
TBCB	2.23329	-2.60782	-0.264829	0.791141
N4BP2L2	-1.85605	1.71896	-0.0969421	0.922772
NOMO3	0	0	0	1
RPS17	0	0	0	1
C7orf36	0	0	0	1
BAT3	0	0	0	1
C1orf142	0	0	0	1
TPSB2	0	0	0	1
CCHCR	0	0	0	1
MKRN3	0	0	0	1
FAM108A1	0	0	0	1
C1orf63	0	0	0	1
HNRPA1	0	0	0	1
CLEC4M	2.74175	-2.52046	0.156476	0.875658
IRF3	2.22679	-1.98446	0.17135	0.863948
BAP1	0.0827954	0.654119	0.521077	0.602313
HOXC6	2.25782	-1.44344	0.57585	0.564716
ALB	2.21941	-1.40164	0.578252	0.563094
NMB	2.7234	-1.84998	0.617598	0.53684
MKRN2	-3.28114	4.24349	0.68049	0.496194
DDAH2	3.45877	-2.48018	0.691966	0.488959
BRF1	1.86781	-0.881372	0.697516	0.48548
RYBP	-1.10847	2.53456	1.0084	0.313264
PPIG	-1.17427	2.65913	1.04996	0.293739
ARL4D	1.4039	0.131814	1.08592	0.277516
TPSAB1	2.33358	-0.632141	1.2031	0.228939
DEDD2	2.96696	-1.1574	1.27956	0.200701
FKBP1A	2.41483	-0.602273	1.28167	0.199957
BCL2	2.01756	0.283756	1.62728	0.103678
HGS	0.689983	1.71656	1.70169	0.0888144
KPNA2	-0.199818	2.76354	1.81283	0.0698584
ATF5	3.39871	-0.742958	1.8779	0.060395
SMOC1	2.77755	0.0283921	1.9841	0.0472443
BCL2A1	2.82431	0.0595145	2.03917	0.0414329
NCOA5	-0.248732	3.78053	2.49736	0.0125122
MARK2	3.08222	0.511279	2.54099	0.0110539
ZNF410	1.04922	2.90858	2.79859	0.00513262
PLEKHO1	2.68915	1.29969	2.82053	0.00479439
DDX5	1.25057	3.51199	3.36764	0.000758146
MCL1	2.88166	2.83619	4.04313	5.27432e-05
